# Supplementary material for: Migratory convergence facilitates cultural transmission of humpback whale song
Source: R Soc Open Sci. 2019 Sep 4;6(9):190337. doi: 10.1098/rsos.190337 (PMC6774987; doi:10.1098/rsos.190337)
Supplement: Data sequences [file rsos190337supp2.txt]

***All transcribed unit and theme sequences have been provided.

**Unit sequences grouped into phrase type (including transitional phrases) by singer. N=3502 unit strings**
NC, NC01S1, 2B, NC01S1_1, M, AGR-DS, WOP(L), WOP(L), AGR-DW, WOP(L), WOP(L), AGR(S)-DW
NC, NC01S1, 2B, NC01S1_2, M(L), AGR(S)-DW, WOP(L), WOP(L), AGR-DW, WOP(L), WOP, AGR-MODW
NC, NC01S1, 6B, NC01S1_3, MM(L), PE-AM, PE-AM, PE-AM(S), PE-AM, PE-AM, NM(S), PE-AM
NC, NC01S1, 6B/6C, NC01S1_4, M, PE-AM, PE-AM, NM(S), AM(P), AM(P), NM(S)
NC, NC01S1, 6C, NC01S1_5, M, AM(P), AM(P), NM(S), AM(P), AM(P), AM(P)(S)
NC, NC01S1, 6C, NC01S1_6, M, AM(P), AM(P), NM(S), P(A), P(A)
NC, NC01S1, 5C, NC01S1_7, M, TI(MOD)(L), TI(S), TI(MOD)(L)
NC, NC01S1, 5B/2A, NC01S1_8, MM(L), P(MOD)(L), BE, AGR(S)-NS
NC, NC01S1, 2A, NC01S1_9, AGR(S)-MODS, BA, BA, AGR(S)-DS, BA, BA, BA, AGR(S)-DS, BA, BA, BA, AGR(S)-DS
NC, NC01S1, 2A, NC01S1_10, AGR(S)-DS, BA, BA, BA, AGR(S)-DS, BA, BA, BA, BA, AGR(S)-DS
NC, NC01S1, 2A, NC01S1_11, AGR(S)-DS, BA, BA, BA, AGR(S)-MODS, BA, BA, BA, AGR(S)-DS
NC, NC01S1, 2B, NC01S1_12, AGR(S)-DS, BA(P), BA(P), AGR(S)-DS, BA(P), BA(P), AGR(S)-DS
NC, NC01S1, 2B, NC01S1_13, AGR(S)-DS, WOP(L), WOP(L), AGR(S)-DS, WOP(L), WOP(L), AGR-DW
NC, NC01S1, 2B, NC01S1_14, M, AGR-DW, WOP(L), WOP(L), AGR-DW, WOP(L), WOP(L), AGR-DW
NC, NC01S1, 2B, NC01S1_15, M, AGR-DW, WOP(L), WOP(L), AGR-DW, WOP(L), WOP(L), AGR-DW
NC, NC01S1, 2B, NC01S1_16, M, AGR-DW, WOP(L), WOP(L), AGR-DW, WOP(L), WOP(S), GT, AGR-MODW
NC, NC01S1, 2B, NC01S1_17, M, AGR-DW, WOP(L), WOP, AGR-DW, WOP(L), WOP(S), AGR-MODW
NC, NC01S1, 6B, NC01S1_18, M(L), AM, PE-AM, AM(S), PE-AM, PE-AM, AM(S), PE-AM, NM(S)
NC, NC01S1, 6B, NC01S1_19, M, PE-AM, PE-AM, AM(S), PE-AM, PE-AM, AM(S)
NC, NC01S1, 6C, NC01S1_20, M, PE-AM, AM(P), AM(P), AM(P), GW-AM, GW-SC
NC, NC01S1, 6C/3B, NC01S1_21, M, PE-AM, GW, NC, GW, AC(S), GW(S), GW, GW(S), GW
NC, NC01S1, 3B/4B, NC01S1_22, M, GW, SC, GW(S), GW, SC-E, SC-E, SC-E, SC-E, GW, E, E, E, E
NC, NC01S1, 4A, NC01S1_23, M, GW, E, SC-E, SC-E, SC-E, SC-E, E, E, E, E, E, E, E, E, E, E, E, E, E, E, E, E, E, E, E, E
NC, NC01S1, 4C, NC01S1_24, M, E, E, E, E, E, E, E, E, E, E, E, E, E, E, E, E, E, E, E, E, E, E, E, E, E, E, E, E, E, E, E
NC, NC01S1, 4C, NC01S1_25, M, E, E, E, E, E, E, E, E, E, E, E, E, E, E, DS, E, E, E, E, E, E, E, E, E, E, E, E, E, E, E, E, E, E
NC, NC01S1, 4C, NC01S1_26, M, GR(S), E, E, E, E, E, E, E, E, E, E, E, E, E, E, E, E, E, E, E, E, E, E, E, E, E, E, E, E, E, E, E
NC, NC01S1, 4C, NC01S1_27, M, E, E, E, E, E, E, E, E, E, E, E, E, E, E, E, E, E, E, E, E, E, E, E, E, E, E, E, E, E
NC, NC01S1, 4C, NC01S1_28, M, E, E, E, E, E, E, E, E, E, E, E, E, E, E, E, E, E, E, E, E, E, E, E, E, E, E, E, E
NC, NC01S1, 2A, NC01S1_29, M, AGR(S)-MODW, BA, BA, AGR(S)-MODW, BA, BA, AGR(S)-MODW, WOP(L), WOP(L), AGR(S)-DW
NC, NC01S1, 2B, NC01S1_30, M, AGR(S)-MODW, WOP(L), WOP(L), AGR(S)-MODW, WOP(L), WOP(L), AGR-DW
NC, NC01S1, 2B, NC01S1_31, M, AGR-MODW, WOP(L), WOP(L), AGR-DW, WOP(L), WOP(L), AGR-DW
NC, NC01S1, 2B, NC01S1_32, M, AGR-DW, WOP(L), WOP(L), AGR-DW, WOP(L), WOP(L), AGR-DW
NC, NC01S1, 2B, NC01S1_33, M, AGR-DW, WOP(L), WOP(L), AGR-DW, WOP(L), WOP(L), AGR-MODW
NC, NC01S1, 2B, NC01S1_34, M, AGR-MODW, WOP(L), WOP(L), AGR-DW, WOP(L), WOP(L), AGR-DW
NC, NC01S1, 2B, NC01S1_35, M, AGR-DW, WOP(L), WOP(L), AGR-DW, WOP(L), WOP(L), AGR-DW
NC, NC01S1, 2B, NC01S1_36, M, AGR-DW, WOP(L), WOP(L), AGR-DW, WOP(L), WOP(L), AGR-DW
NC, NC01S1, 2B, NC01S1_37, M, AGR-DW, WOP(L), WOP(L), AGR-DW, WOP(L), WOP, AGR-MODW
NC, NC01S1, 2B, NC01S1_38, M(L), AGR-DW, WOP(L), WOP(L), AGR-DW, WOP(L), WOP(L), AGR-MODW
NC, NC01S1, 6B, NC01S1_39, M(L), PE-AM, PE-AM, AM(S), PE-AM, PE-AM, AM
NC, NC01S1, 6B, NC01S1_40, M, PE-AM, PE-AM, AM(P), PE-AM, GW-DS, AM(S), GW-DS
NC, NC01S1, 6C/3A, NC01S1_41, M, PE-AM, GW-DS, GW, GW, GW-DS, GW(A), GW(S)-DS(S), GW
NC, NC01S1, 3C, NC01S1_42, M, GW(MOD)(L), GW(MOD)(L)
NC, NC01S1, 3C, NC01S1_44, M, GW(MOD)(L), GW(MOD)(L)
NC, NC01S1, 2A, NC01S1_46, M(L), AGR(S)-DS, BA, BA, AGR(S)-DS, BA, BA, AGR(S)-DS, BA, BA, AGR(S)-DS
NC, NC01S1, 2A, NC01S1_47, AGR(S)-DS, BA(H), BA(H), BA(H), AGR(S)-DS, BA(H), BA(H), BA(H), AGR(S)-MODS, BA(H), BA(H), BA(H), AGR(S)-MODS
NC, NC01S1, 2A, NC01S1_48, AGR(S)-DS, BA(H), BA(H), BA(H), AGR(S)-DS, BA(H), BA(H), BA(H), AGR(S)-DS, BA(H), BA(H), BA(H), AGR(S)-DS
NC, NC01S1, 2A, NC01S1_49, M, AGR(S)-DS, BA(H), BA(H), BA(H), AGR(S)-DS, BA, BA, AGR(S)-DW
NC, NC01S1, 2B, NC01S1_50, M, AGR(S)-DW, WOP, WOP, AGR(S)-DS, WOP(L), WOP(L), AGR(S)-MODW
NC, NC01S1, 2B, NC01S1_51, M, AGR(S)-MODW, BA(P), BA(P), AGR(S)-DS, BA(P), BA(P), AGR-DW
NC, NC01S1, 2B, NC01S1_52, M, AGR(S)-DW, BA(P), BA(P), AGR(S)-DW, BA(P), BA(P), AGR-DW
NC, NC01S1, 2B, NC01S1_53, M, AGR(S)-DW, BA(P), BA(P), AGR(S)-DW, BA(P), BA(P), AGR-MODW
NC, NC01S1, 2B, NC01S1_54, M, AGR(S)-DW, BA(P), BA(P), AGR(S)-DW, BA(P), BA(P), AGR-MODW
NC, NC01S1, 2B, NC01S1_55, M, AGR(S)-DW, BA(P), BA(P), AGR(S)-DW, BA(P), BA(P), AGR-MODW
NC, NC01S1, 2B, NC01S1_56, M(L), AGR(S)-DW, BA(P), WOP(L)(S), AGR(S)-DW, BA(P), WOP(L)(S), AGR-MODW
NC, NC01S1, 2B, NC01S1_57, M(L), AGR(S)-DW, WOP(L), WOP(L), AGR(S)-DW, WOP(L), WOP(L)(S), AGR-MODW
NC, NC01S1, 6A, NC01S1_58, M, AM, PE-AM, PE-AM, PE-NM, PE-AM
NC, NC01S1, 6B, NC01S1_59, M, PE-AM, PE-AM, AM(S), PE-AM, PE-AM
NC, NC01S1, 6B, NC01S1_60, M, PE-AM, PE-AM, AM(S), PE-AM, PE-AM
NC, NC01S1, 6B/6C, NC01S1_61, M, PE-AM, PE-AM, AM(P)(S), AM(P), AM(P)
NC, NC01S1, 6C, NC01S1_62, M, AM(P), AM(P), AM(P)(S), AM(P), AM(P)
NC, NC01S1, 1B, NC01S1_63, M, P(A), P(A), AM(P)(S), P(A), P(A)
NC, NC01S1, 1B, NC01S1_64, M, P(A), P(A), P(A), P
NC, NC01S1, 1B, NC01S1_65, M, P(A), P(A), P(L)
NC, NC01S1, 5B, NC01S1_66, M, P(MOD)(L), P(MOD)(L)
NC, NC01S1, 5B, NC01S1_67, M, P(MOD)(L), P(MOD)(L)
NC, NC01S1, 2A, NC01S1_68, M, AGR(S)-DW, BA, BA, AGR(S)-DS, BA, BA, AGR(S)-MODS, BA, BA, AGR(S)-MODW
NC, NC01S1, 2B, NC01S1_69, M, AGR(S)-DW, WOP(L), WOP(L), AGR(S)-DW, WOP(L), WOP(L), AGR(S)-DW
NC, NC01S1, 2B, NC01S1_70, M, AGR(S)-MODW, WOP(L), WOP(L), AGR(S)-DW, WOP(L), WOP(L), AGR(S)-DW
NC, NC01S1, 2B, NC01S1_71, M, AGR(S)-MODW, WOP(L), WOP(L), AGR(S)-DW, WOP(L), WOP(L), AGR(S)-MODW
NC, NC01S1, 2B, NC01S1_72, M, AGR(S)-MODW, WOP(L), WOP(L), AGR(S)-DW, WOP(L), WOP(L), AGR(S)-MODW
NC, NC01S1, 2B, NC01S1_73, M, AGR(S)-MODW, WOP(L), WOP(L), AGR(S)-DW, WOP(L), WOP(L), AGR(S)-MODW
NC, NC01S1, 2B, NC01S1_74, M, AGR(S)-MODW, WOP(L), WOP(L), AGR(S)-MODW, WOP(L), WOP(L), AGR(S)-MODW
NC, NC01S1, 2B, NC01S1_75, M, AGR(S)-MODW, WOP(L), WOP(L), AGR(S)-MODW, WOP(L), WOP(L), AGR(S)-MODW
NC, NC01S1, 2B, NC01S1_76, M(L), AGR(S)-DW, WOP(L), WOP(L), AGR(S)-MODW, BA(P), BA(P), AGR(S)-MODW
NC, NC01S1, 2B, NC01S1_77, M, AGR(S)-DW, BA(P), BA(P), AGR(S)-DW, BA(P), BA(P), AGR(S)-DW
NC, NC01S1, 2B, NC01S1_78, M, AGR(S)-DW, WOP(L), WOP(L), AGR(S)-MODW, BA(P), BA(P), AGR(S)-DW, BA(P), BA(P), AGR(S)-MODW, BA(P), BA(P), AGR(S)-DW
NC, NC01S1, 2B, NC01S1_79, M, AGR(S)-DW, BA(P), BA(P), AGR(S)-MODW, BA(P), BA(P), AGR(S)-MODW, BA(P), BA(P), AGR(S)-DW
NC, NC01S1, 2A, NC01S1_80, AGR(S)-DS, BA, BA, BA, AGR(S)-MODS, BA, BA, BA, AGR(S)-MODS
NC, NC01S1, 2A, NC01S1_81, AGR(S)-MODW, BA, BA, BA, BA, AGR(S)-DW, BA, BA, BA, AGR(S)-DW, BA, BA, BA, AGR(S)-DW
NC, NC01S1, 2A, NC01S1_82, AGR(S)-DS, BA, BA, BA, AGR(S)-MODS, BA, BA, BA, AGR(S)-DS, BA, BA, BA, AGR(S)-MODW
NC, NC01S1, 2A, NC01S1_83, M, AGR(S)-DS, BA, BA, BA, AGR(S)-MODS, BA, BA, BA, AGR(S)-DS
NC, NC01S1, 2A, NC01S1_84, M, AGR(S)-DS, BA, BA, BA, AGR(S)-MODS, BA, BA, BA, AGR(S)-MODS
NC, NC01S1, 2A, NC01S1_85, M, AGR(S)-MODW, BA, BA, BA, AGR(S)-MODW, BA, BA, BA, AGR(S)-MODW
NC, NC01S1, 6A, NC01S1_86, M(L), AM, AM, AM, AM, AM(S), AM
NC, NC01S1, 6A/6B, NC01S1_87, M(L), AM, AM, PE-AM, PE-AM, AM(S)
NC, NC01S1, 6B, NC01S1_88, M(L), PE-AM, AM(P), PE-AM, PE-AM
NC, NC01S1, 6B, NC01S1_89, M(L), AM(P), AM(P), AM(S), PE-AM, PE-AM
NC, NC01S1, 6C, NC01S1_90, M, PE-AM, AM(P), NM(S), GW-AM, AM(P), AM(P)(S), GW(S)
NC, NC01S1, 6C, NC01S1_91, M, AM(P), AM(P), AM(P), P(A), GW, AM(P)(S), GW
NC, NC01S1, 3A, NC01S1_92, M, GW(S)-SC, SC, SC, GW, SC, SC, GW(S)
NC, NC01S1, 4B, NC01S1_93, M, GW(S)-SC, GW(S)-SC, SC-E, SC-E, SC-E, SC-E, SC-E, SC-E, SC-E, SC-E, SC-E, SC-E, SC-E, SC-E, SC-E, SC-E
NC, NC01S1, 4B, NC01S1_94, M, GW, SC-E, SC-E, SC-E, SC-E, SC-E, E, E, E, E, E, E, E, E, AGR(S), E, E, E, E, E, E, E, E, E, E, E, E, E, E
NC, NC01S1, 4B, NC01S1_95, M(L), AGR(S), SC-E, SC-E, SC-E, SC-E, E, E, E, E, E, E, E, E, E, E, E, E, E, E, E, E, E, E, E, E, E, E, E, E, E, E
NC, NC01S1, 4A, NC01S1_96, M, E, E, E, E, E, E, E, E, E, E, E, E, E, E, E, E, E, E, E, E, E, E, E, E, E, E, E, E, E, E, E, E, E, E
NC, NC01S1, 4A, NC01S1_97, M, E, E, E, E, E, E, E, E, E, E, E, E, E, E, E, E, E, E, E, E, E, E, E, E, E, E, E, E, E, E, E, E, E, E, E
NC, NC01S1, 4A, NC01S1_98, M, E, E, E, E, E, E, E, E, E, E, E, E, E, E, E, E, E, E, E, E, E, E, E, E, E, E, E, E, E, E, E, E
NC, NC01S1, 4A, NC01S1_99, M, E, E, E, E, E, E, E, E, E, E, E, E, E, E, E, E, E, E, E, E, E, E, E, E, E, E, E, E, E, E, E, E
NC, NC01S1, 4A, NC01S1_100, M, E, E, E, E, E, E, E, E, E, E, E, E, E, E, E, E, E, E, E, E, E, E, E, E, E, E, E, E
NC, NC01S1, 2A, NC01S1_101, M, AM, BA, BA, AM, BA, BA, AGR(S)-MODW, BA, BA, AGR(S)-DS
NC, NC01S1, 2A, NC01S1_102, M, AGR(S)-MODW, BA, BA, AGR-MODW, WOP, WOP, AGR-MODW
NC, NC01S1, 2B, NC01S1_103, M, AGR-MODW, WOP(L), WOP(L), AGR-DW, WOP(L), WOP(L), AGR-DW
NC, NC01S1, 2B, NC01S1_104, M, AGR-MODW, WOP(L), WOP(L), AGR-DW, WOP(L), WOP(L), AGR-MODW
NC, NC01S1, 2B, NC01S1_105, M, AGR-DW, WOP(L), WOP(L), AGR-DW, WOP(L), WOP(L), AGR-MODW
NC, NC01S1, 2B, NC01S1_106, M, AGR-DW, WOP(L), WOP(L), AGR-DW, WOP(L), WOP(L), AGR-MODW
NC, NC01S1, 2B, NC01S1_107, M, AGR-DW, WOP(L), WOP(L), AGR-MODW, WOP(L), WOP(L), AGR-MODW
NC, NC01S1, 2B, NC01S1_108, M, AGR-DW, BA(P), BA(P), AGR-DW, BA(P), BA(P), AGR-MODW
NC, NC01S1, 2B, NC01S1_109, M, AGR-DW, BA(P), BA(P), AGR-DW, BA(P), BA(P), AGR-MODW
NC, NC01S1, 2B, NC01S1_110, M(L), AGR-DW, BA(P), BA(P), AGR-DW, BA(P), BA(P), AGR-MODW
NC, NC01S1, 2B, NC01S1_111, M, AGR-DW, BA(P), BA(P), AGR-DW, BA(P), BA(P), AGR-MODW
NC, NC01S1, 2B, NC01S1_112, M, AGR-DW, BA(P), BA(P), AGR-DW, BA(P), BA(P), AGR-MODW
NC, NC01S1, 2B, NC01S1_113, M, AGR-DW, BA(P), BA(P), AGR-DW, BA(P), BA(P), AGR-MODW
NC, NC01S1, 2B, NC01S1_114, M, AGR(S)-DS, BA(P), BA(P), AGR(S)-DS, BA(P), BA(P), AGR(S)-DS
NC, NC01S1, 2B, NC01S1_115, AGR(S)-DS, BA(P), BA(P), BA(P), AGR(S)-DS, BA(P), BA(P), AGR(S)-DS
NC, NC01S1, 2B, NC01S1_116, M, AGR(S)-DS, BA(P), BA(P), AGR(S)-DS, BA(P), BA(P), AGR(S)-DS
NC, NC01S1, 2B, NC01S1_117, M, AGR(S)-DS, BA(P), BA(P), AGR(S)-DS, BA(P), BA(P), AGR(S)-MODS
NC, NC01S1, 2B, NC01S1_118, M, AGR(S)-DS, WOP(L), WOP(L), AGR(S)-DW, WOP(L), WOP(L), AGR(S)-MODW
NC, NC01S1, 2B, NC01S1_119, M, AGR(S)-DW, WOP(L), WOP(L)(S), AGR(S)-MODW, WOP(L), WOP(L)(S), AGR(S)-MODW
NC, NC01S1, 2B, NC01S1_120, M(L), AGR(S)-MODW, WOP(L), WOP(L)(S), AGR(S)-DW, WOP(L), WOP(L)(S), AGR(S)-DW
NC, NC01S1, 6B, NC01S1_121, M(L), PE-AM, PE-AM, PE-AM, PE-AM, PE-AM
NC, NC01S1, 6B, NC01S1_122, M, PE-AM, AM, PE-AM, AM
NC, NC01S1, 6B, NC01S1_123, M, PE-AM, PE-AM, AM(S), PE-AM, PE-AM
NC, NC01S1, 6C, NC01S1_124, M(L), AM(P), AM(P), AM(P)(S), AM(P), AM(P)
NC, NC01S1, 6C, NC01S1_125, M, AM(P), AM(P), AM(P)(S), AM(P), AM(P)(S), TI(A)
NC, NC01S1, 1A, NC01S1_126, M, TI(A), GW(S)-TI(A), TI(A)(S), GW(S)-TI(A), TI(A)
NC, NC01S1, 1A, NC01S1_127, M, TI(A), TI(A), TI(S), TI(MOD)(L)
NC, NC01S1, 1A, NC01S1_128, M, TI, TI, TI(MOD)(L)
NC, NC01S1, 5C, NC01S1_129, M, TI(MOD)(L), TI(L)
NC, NC01S1, 5C, NC01S1_130, M, TI(MOD)(L), TI(MOD)(L)
NC, NC01S1, 5C, NC01S1_131, M, TI(MOD)(L), TI(A), TI(A)(S), TI(A), AGR(S)-NS, BA, BA, AGR(S)-DS, BA, BA, AGR(S)-DS, BA, BA, AGR(S)-MODS
NC, NC01S1, 2B, NC01S1_132, M, AGR(S)-MODW, BA, BA, AGR(S)-DS, WOP, WOP, AGR-MODW
NC, NC01S1, 2B, NC01S1_133, M, AGR(S)-DS, WOP(L), WOP(L), AGR(S)-MODW, WOP(L), WOP(L), AGR(S)-DW
NC, NC01S1, 2B, NC01S1_134, M, AGR(S)-DW, WOP(L), WOP(L), AGR(S)-DW, WOP(L), WOP(L), AGR(S)-DW
NC, NC01S1, 2B, NC01S1_135, M, AGR(S)-DW, WOP(L), WOP(L), AGR(S)-DW, WOP(L), WOP(L), AGR(S)-DW
NC, NC01S1, 2B, NC01S1_136, M, AGR(S)-DW, WOP(L), WOP(L), AGR(S)-DW, WOP(L), WOP(L), AGR(S)-DW
NC, NC01S1, 2B, NC01S1_137, M, AGR(S)-DW, WOP(L), WOP(L), AGR(S)-DW, WOP(L), WOP(L), AGR(S)-MODW
NC, NC01S1, 2B, NC01S1_138, M, AGR(S)-DW, WOP(L), WOP(L), AGR(S)-DW, WOP(L), WOP(L), AGR(S)-MODW
NC, NC01S1, 2B, NC01S1_139, M, AGR(S)-DW, WOP(L), WOP(L), AGR(S)-DW, WOP(L), WOP(L), AGR(S)-MODW
NC, NC01S1, 2B, NC01S1_140, M, AGR(S)-DW, BA(P), BA(P), AGR(S)-DW, BA(P), BA(P), AGR(S)-MODW
NC, NC01S1, 2B, NC01S1_141, M, AGR(S)-DW, BA(P), BA(P), AGR(S)-DW, BA(P), BA(P), AGR-MODW
NC, NC01S1, 2B, NC01S1_142, M, AGR(S)-DW, BA(P), BA(P), AGR(S)-DW, BA(P), BA(P), AGR-MODW
NC, NC01S1, 2B, NC01S1_143, M, AGR-DW, BA(P), BA(P), AGR-DW, BA(P), BA(P), AGR-MODW
NC, NC01S1, 2B, NC01S1_144, M, AGR-DW, BA(P), BA(P), AGR-DW, BA(P), BA(P), AGR-MODW
NC, NC01S1, 2B, NC01S1_145, M, AGR-MODW, BA(P), BA(P), AGR-MODW, BA(P), BA(P), AGR-MODW
NC, NC01S1, 6B, NC01S1_146, M, PE-AM, PE-AM, PE-AM, PE-AM, PE-AM
NC, NC01S1, 6B, NC01S1_147, M, PE-AM, PE-AM, NM(S), PE-AM, P(S), AM
NC, NC01S1, 6B, NC01S1_148, M(L), PE-AM, PE-AM, NM(S), PE-AM, AM(P), NM(S)
NC, NC01S1, 6C, NC01S1_149, M, PE-AM, AM(P), AM(P), AM(P), AM(P), NM(S), AM(P)
NC, NC01S1, 3A, NC01S1_150, M, AM(P), GW, GW(S), GW, GW(S), GW, NM(S), GW
NC, NC01S1, 3A, NC01S1_151, M, GW, GW(S), GW, GW, GW-SC(S), GW
NC, NC01S1, 3C, NC01S1_152, M, GW(MOD)(L), GW(MOD)(L)
NC, NC01S1, 3C, NC01S1_153, M, GW(MOD)(L), GW(MOD)(L)
NC, NC01S1, 3C, NC01S1_154, M, GW(MOD)(L), SC(S), GW(MOD)(L)
NC, NC01S1, 3C, NC01S1_155, M, GW(MOD)(L), GW(L)
NC, NC01S1, 3C, NC01S1_156, M(L), GW(MOD)(L), GW(MOD)(L)
NC, NC01S1, 3C, NC01S1_157, M, GW(MOD)(L), GW(MOD)(L)
NC, NC01S1, 3C, NC01S1_158, M, GW(L), GW(MOD)(L)
NC, NC01S1, 2A, NC01S1_159, M, AGR(S)-DS, AGR(S)-DS, BA, BA, AGR(S)-DS
NC, NC01S1, 2A, NC01S1_160, AGR(S)-DS, BA, BA, BA, AGR(S)-MODW, BA, BA, BA, AGR(S)-MODW, BA, BA, BA, AGR(S)-DW
NC, NC02S1, 6A, NC02S1_1, M, AM, AM, AM, MM
NC, NC02S1, 6B, NC02S1_2, MM(L), PE-AM, AM, PE-MM, PE-AM(S), MM
NC, NC02S1, 6B, NC02S1_3, M(L), PE-AM, PE-MM, PE-AM, MM
NC, NC02S1, 4C, NC02S1_4, M(L), GR(S), E, E, E, E, E, E, E, E, E, E, E, E, E, E, E, GR(S), GR(S), E, E, E, E, E, E, E, E, E, E, E, E, E, E, E, GR(S)
NC, NC02S1, 4C, NC02S1_5, M, GR(S), E, E, E, E, E, E, E, E, E, E, E, E, E, E, E, E, E, E, SC(S), GR(S), E, E, E, E, E, E, E, E, E, E, E, E, E, E
NC, NC02S1, 4C, NC02S1_6, MM, GR(S), E, E, E, E, E, E, E, E, E, E, E, E, E, E, E, DS, GR(S), E, E, E, E, E, E, E, E, E, E, DSC
NC, NC02S1, 4C, NC02S1_7, MM, E, E, E, E, E, E, E, E, E, E, E, E, E, E, E, E, E, E, GR(S), E, E, E, E, E, E, E, E, E, E, E, E, E, E, E, E, E, E, SC
NC, NC02S1, 4C, NC02S1_8, MM, GR(S), E, E, E, E, E, E, E, E, E, E, E, E, E, E, DS, GR(S), NS, E, E, E, E, E, E, E, E, E, E, E, E, E, E, E, E, E, E, E, DS
NC, NC02S1, 2A, NC02S1_9, M, AGR(S)-MODW, BA(H), BA(H), BA(H), AGR(S)-MODW, BA(H), BA(H), BA(H), AGR(S)-MODW, BA(H), BA(H), BA(H), AGR(S)-DW
NC, NC02S1, 2A, NC02S1_10, M, AGR(S)-MODW, BA(H), BA(H), AGR(S)-DW, BA(H), BA(H), AGR(S)-DW, BA(H), BA(H), BA(H), AGR(S)-DW
NC, NC02S1, 2A, NC02S1_11, MM, AGR(S)-DW, BA(H), BA(H), AGR(S)-DW, BA(H), BA(H), AGR(S)-DW, BA(H), BA(H), AGR(S)-DW
NC, NC02S1, 2A, NC02S1_12, MM, AGR(S)-UW, BA(H), BA(H), AGR(S)-MODW, BA(H), BA(H), AGR(S)-DW, BA(H), BA(H), AGR(S)-DW, BA(H), BA(H), AGR(S)-DW
NC, NC02S1, 2A, NC02S1_13, MM, AGR(S)-DW, BA(H), BA(H), AGR(S)-UW, BA(H), BA(H), AGR(S)-DW
NC, NC02S1, 2A, NC02S1_14, MM, AGR-DW, BA(H), BA(H), AGR(S)-DW, BA(H), BA(H), AGR(S)-DW
NC, NC02S1, 2A, NC02S1_15, MM, AGR(S)-DW, BA(H), BA(H), AGR-DW, BA(H), BA(H), AGR-DW
NC, NC02S1, 2A, NC02S1_16, MM, AGR(S)-DW, BA(H), BA(H), AGR-MODW, BA(H), BA(H), AGR-MODW
NC, NC02S1, 2A, NC02S1_17, M, AGR-DW, BA(H), BA(H), AGR-DW, BA(H), BA(H), AGR-DW
NC, NC02S1, 2A, NC02S1_18, M, AGR-DW, BA, BA, AGR-DW, BA, BA, AGR-DW
NC, NC02S1, 2B, NC02S1_19, MM, AGR-MODW, BA(P), BA(P), AGR-DW, BA(P), BA(P), AGR-MODW
NC, NC02S1, 2B, NC02S1_20, M, AGR-DW, BA(P), BA(P), AGR-MODW, WOP(L), WOP(L), AGR-MODW
NC, NC02S1, 2B, NC02S1_21, MM, AGR-DW, WOP(L), WOP(L), AGR-MODW, WOP(L), WOP(L), AGR-MODW
NC, NC02S1, 2B, NC02S1_22, M, AGR(S)-MODW, WOP(L), WOP(L), AGR-MODW, WOP(L), WOP(L), AGR-MODW
NC, NC02S1, 2B, NC02S1_23, M, AGR-MODW, WOP(L), WOP(L), AGR-MODW, WOP(L), WOP(L), AGR-DW, WOP(L), WOP(L), AGR-MODW
NC, NC02S1, 2B, NC02S1_24, M, AGR-MODW, WOP(L), WOP(L), AGR-DW, WOP(L), WOP(L), AGR-DW
NC, NC02S1, 2B, NC02S1_25, M, AGR-DW, WOP(L), WOP(L), AGR-MODW, WOP(L), WOP(L), AGR-MODW
NC, NC02S1, 2B, NC02S1_26, MM, AGR-DW, WOP(L), AGR(S)-MODW, WOP(L), WOP(L), AGR-MODW
NC, NC02S1, 2B, NC02S1_27, M, AGR(S)-MODW, WOP(L), WOP(L), AGR-MODW, WOP(L), WOP(L), AGR-DW
NC, NC02S1, 2B, NC02S1_28, M, AGR-DW, WOP(L), WOP(L), AGR-DW, WOP(L), WOP(L), AGR-MODW
NC, NC02S1, 2B, NC02S1_29, M, AGR-DW, WOP(L), WOP(L), AGR-DW, WOP(L), WOP(L), AGR-MODW
NC, NC02S1, 6B, NC02S1_30, MM(L), PE-AM, PE-AM, PE-AM, PE-AM, PE-AM
NC, NC02S1, 6B, NC02S1_31, M(L), PE-AM, PE-AM, PE-AM, PE-AM, PE-AM
NC, NC02S1, 6B, NC02S1_32, M, PE-AM, PE-AM, PE-AM, PE-AM
NC, NC02S1, 6B, NC02S1_33, M(L), PE-AM, PE-AM, PE-AM(S), PE-AM, PE-AM
NC, NC02S1, 6B, NC02S1_34, M, PE-AM, PE-AM, PE-AM, PE-AM
NC, NC02S1, 6B, NC02S1_35, M, PE-AM, PE-AM, PE-AM, PE-AM
NC, NC02S1, 3C, NC02S1_36, M(L), GW(L), GW(L)
NC, NC02S1, 3C, NC02S1_37, M(L), GR(S)-GW(L), GW(L)
NC, NC02S1, 3C, NC02S1_38, M(L), GW(L), GW(L)
NC, NC02S1, 3C, NC02S1_39, M(L), GW(L), GR(S)-GW(L)
NC, NC02S1, 3C, NC02S1_40, M, GW(L), GW(L)
NC, NC02S1, 3D, NC02S1_41, M, SC(L), SC(L)
NC, NC02S1, 3D, NC02S1_42, M, SC(L), SC(L)
NC, NC02S1, 3D, NC02S1_43, M, GR(S)-SC(L), SC(L)
NC, NC02S1, 3D, NC02S1_44, M, GR(S)-SC(L), SC(L)
NC, NC02S1, 3D, NC02S1_45, M, SC(L), SC(L)
NC, NC02S1, 3D, NC02S1_46, M, SC, SC-GW
NC, NC02S1, 2A, NC02S1_48, M, AGR(S)-MODW, BA, BA, BA, AGR(S)-NW, BA, BA, BA, AGR(S)-DW, BA, BA, BA, AGR(S)-MODW
NC, NC02S1, 2B, NC02S1_49, MM, AGR(S)-MODW, WOP, WOP, WOP, AGR(S)-DW, WOP, WOP, AGR-DW
NC, NC02S1, 2B, NC02S1_50, M, AGR(S)-MODW, WOP(L), WOP(L), AGR-MODW, WOP(L), WOP(L), AGR-DW
NC, NC02S1, 2B, NC02S1_51, M, AGR-MODW, WOP(L), WOP(L), AGR-MODW, WOP(L), WOP(L), AGR-MODW
NC, NC02S1, 2B, NC02S1_52, MM, AGR-MODW, WOP(L), WOP(L), AGR-DW, WOP(L), WOP(L), AGR-MODW
NC, NC02S1, 2B, NC02S1_53, M, AGR-DW, BA(P), BA(P), AGR-MODW, BA(P), BA(P), AGR-MODW
NC, NC02S1, 2B, NC02S1_54, MM, AGR-DW, BA(P), BA(P), AGR-MODW, BA(P), BA(P), AGR-MODW
NC, NC02S1, 2B, NC02S1_55, MM, AGR-MODW, BA(P), BA(P), AGR-MODW, BA(P), BA(P), AGR-DW
NC, NC02S1, 2B, NC02S1_56, M, AGR-MODW, BA(P), BA(P), AGR-MODW, BA(P), AGR-MODW
NC, NC02S1, 2B, NC02S1_57, M, AGR-MODW, BA(P), AGR-DW, BA(P), AGR(S)-DW
NC, NC02S1, 3A, NC02S1_58, MM(L), GW(L)-NC-GW, GW-NC-GW-NC-GW
NC, NC02S1, 3C, NC02S1_59, M, GW, GW(L), GW(L)
NC, NC02S1, 3C, NC02S1_60, M, GW(L), GW(L)
NC, NC02S1, 3C, NC02S1_61, M, GW(L), GW(L)
NC, NC02S1, 3C, NC02S1_62, M, GW(L), GW(L)
NC, NC02S1, 3C, NC02S1_63, M, GW(MOD)(L), GW(MOD)(L)
NC, NC02S1, 2A, NC02S1_65, M, AGR(S)-MODW, BA(H), BA(H), AGR(S)-MODW, BA(H), BA(H), AGR(S)-DW, BA(H), BA(H), BA(H), AGR(S)-MODW
NC, NC02S1, 2A, NC02S1_66, MM, AGR(S)-MODW, BA, BA, AGR(S)-MODW, BA(H), BA, AGR-DW
NC, NC02S1, 2A, NC02S1_67, M, AGR-DW, BA, BA, AGR-DW, BA(H), BA(H), BA(H), AGR(S)-DW
NC, NC02S1, 2B, NC02S1_68, MM, AGR-MODW, WOP(L), WOP(L), AGR-DW, WOP(L), WOP(L), AGR-DW
NC, NC02S1, 2B, NC02S1_69, M, AGR-MODW, WOP(L), WOP(L), GT, AGR(S)-DW, WOP(L), WOP(L), AGR(S)-DW
NC, NC02S1, 2B, NC02S1_70, MM, AGR-MODW, WOP(L)(S), WOP(L), AGR-MODW, WOP(L), WOP(L), AGR-DW
NC, NC02S1, 2B, NC02S1_71, MM, AGR-DW, WOP(L), WOP(L), AGR-DW, WOP(L), WOP(L), AGR-MODW
NC, NC02S1, 2B, NC02S1_72, MM, AGR-MODW, WOP(L), WOP(L), AGR-MODW, WOP(L), WOP(L), AGR(S)-MODW
NC, NC02S1, 2B, NC02S1_73, M, AGR-MODW, WOP(L), AGR-MODW, WOP(L), AGR-DW
NC, NC02S1, 2B, NC02S1_74, MM, AGR-MODW, WOP(L), AGR-DW, WOP(L), AGR-DW
NC, NC02S1, 2B, NC02S1_75, MM, AGR-MODW, WOP(L), AGR-MODW, WOP(L), AGR-DW
NC, NC02S1, 2B, NC02S1_76, MM, AGR-MODW, WOP(L), AGR-DW, WOP(L), AGR-MODW
NC, NC02S1, 2B, NC02S1_77, MM, AGR-MODW, WOP(L), AGR-DW, WOP(L), AGR-MODW
NC, NC02S1, 2B, NC02S1_78, M, AGR-MODW, WOP(L), WOP(L), AGR-DW, WOP(L), AGR-DW
NC, NC02S1, 2B, NC02S1_79, M, AGR-DW, WOP(L), AGR-MODW, WOP(L), AGR-DW
NC, NC02S1, 2B, NC02S1_80, MM, AGR-DW, WOP(L), AGR-DW, WOP(L), WOP(L), AGR-MODW
NC, NC02S1, 2B, NC02S1_81, M, AGR-MODW, WOP(L), WOP(L), AGR-MODW, WOP(L), WOP(L), AGR-MODW
NC, NC02S1, 2B, NC02S1_82, MM, AGR-DW, WOP(L), WOP(L), AGR-DW, WOP(L), WOP(L), AGR-DW
NC, NC02S1, 2B, NC02S1_83, MM, AGR-MODS(SC), WOP(L)(P), WOP(L)(P), AGR-MODS(SC), WOP(L)(P), WOP(L)(P), AGR-DW
NC, NC02S1, 2B, NC02S1_84, MM, AGR-DW, WOP(L)(P), WOP(L)(P), AGR-MODW, WOP(L)(P), WOP(L)(P), AGR(S)-MODW
NC, NC02S1, 6B, NC02S1_88, MM, AM, AM, PE-AM, PE-AM, AM(S), PE-AM
NC, NC02S1, 6B, NC02S1_89, MM, PE-MM, PE-AM, PE-AM, PE-AM, PE-AM
NC, NC02S1, 6B, NC02S1_90, MM(L), PE-AM, PE-MM, PE-MM, PE-AM(S), MM
NC, NC02S1, 6B, NC02S1_91, M(L), PE-AM, PE-AM, PE-MM, MM
NC, NC02S1, 6B, NC02S1_92, M(L), PE-AM, MM, PE-MM, PE-NM(S), PE-AM
NC, NC02S1, 6B, NC02S1_93, MM(L), PE-AM, PE-AM, PE-AM, PE-AM
NC, NC02S1, 6B, NC02S1_94, MM(L), PE-AM, PE-MM, PE-AM, AM
NC, NC02S1, 6B, NC02S1_95, M(L), PE-AM, PE-AM, PE-MM, MM
NC, NC02S1, 6A, NC02S1_96, MM, AM, AM, AM, AM
NC, NC02S1, 6A, NC02S1_97, MM(L), AM(L), MM, AM(L), MM
NC, NC02S1, 6A, NC02S1_98, MM(L), MM, MM, MM, MM
NC, NC02S1, 6A, NC02S1_99, M, AM, MM, MM(L), MM
NC, NC02S1, 4B, NC02S1_100, M, GT, SC-E, SC-E, SC-E, SC-E, SC-E, SC-E, SC-E, SC-E, SC-E, SC-E, SC-E, SC-E, SC-E, SC-E, SC-E, SC-E, SC-E, SC-E, SC-E, SC-E, SC-E, SC-E, SC-E, SC-E, SC-E, SC-E, SC-E, SC-E, SC-E, SC-E, SC-E, SC-E, SC-E, SC-E, SC-E, SC-E, SC-E, SC-E, SC-E, DC
NC, NC02S1, 4B, NC02S1_101, M, SC-E, SC-E, SC-E, SC-E, SC-E, SC-E, SC-E, SC-E, SC-E, SC-E, SC-E, SC-E, SC-E, SC-E, SC-E, SC-E, SC-E, SC-E, SC-E, SC-E, SC-E, SC-E, SC-E, SC-E, SC-E, SC-E, SC-E, SC-E, SC-E, SC-E, SC-E, SC-E, SC-E, DC
NC, NC02S1, 2A, NC02S1_102, MM, AGR(S)-DS, BA(H), BA(H), BA(H), AGR(S)-MODW, BA(H), BA(H), BA(H), AGR(S)-MODW, BA(H), BA(H), BA(H), AGR(S)-DW
NC, NC02S1, 2A, NC02S1_103, M, AGR(S)-DW, BA(H), BA(H), BA(H), AGR(S)-DW, BA(H), BA(H), BA(H), AGR(S)-MODW, BA(H), BA(H), BA(H), AGR(S)-MODW
NC, NC02S1, 2A, NC02S1_104, M, AGR(S)-MODW, BA(H), BA(H), BA(H), AGR(S)-MODW, BA(H), BA(H), BA(H), AGR(S)MODW
NC, NC02S1, 2A, NC02S1_105, MM, AGR(S)-DW, BA(H), BA(H), AGR(S)-DW, BA(H), BA(H), AGR(S)-DW
NC, NC02S1, 2A, NC02S1_106, M, AGR(S)-DW, BA(H), BA(H), AGR(S)-DW, BA(H), BA(H), AGR-MODW
NC, NC02S1, 2A, NC02S1_107, M, AGR-MODW, BA(H), BA(H), AGR(S)-DW, BA(H), BA(H), AGR(S)-MODW
NC, NC02S1, 2A, NC02S1_108, M, AGR-MODW, BA(H), BA(H), AGR-DW, BA(H), BA(H), AGR-MODW
NC, NC02S1, 2A, NC02S1_109, M, AGR-DW, BA(H), AGR-DW, BA(H), BA(H), AGR-DW
NC, NC02S1, 2A, NC02S1_110, MM, AGR-MODW, BA(H), BA(H), AGR-DW, BA(H), BA(H), AGR-DW
NC, NC02S1, 2A, NC02S1_111, MM, AGR-DW, BA(H), BA(H), AGR-DW, BA(H), BA(H), AGR-MODW
NC, NC02S1, 2A, NC02S1_112, M, AGR(S)-DW, BA(H), BA(H), AGR(S)-DW, BA(H), BA(H), AGR-MODW
NC, NC02S1, 2A, NC02S1_113, M, AGR(S)-DW, BA(H), BA(H), AGR(S)-DW, BA(H), BA(H), AGR-MODW
NC, NC02S1, 6A, NC02S1_114, MM, AM, AM, AM, AM(P)
NC, NC02S1, 6A, NC02S1_115, M, AM, AM(P), AM(P), AM(P)
NC, NC02S1, 6C, NC02S1_116, MM, AM(P), AM(P), AM(P), AM(P)
NC, NC02S1, 6C, NC02S1_117, M, AM, AM(P), AM, AM(P)
NC, NC02S1, 6C, NC02S1_118, M, AM, AM(P), AM, AM(P)
NC, NC02S1, 6C, NC02S1_119, M, AM(P), AM(P), NC, NC, AM(P), NC, NC, NC, NC
NC, NC02S1, 6C/4A, NC02S1_120, M, NC, NC, NC, NC, NC, NC, NC, GT, NC, NC, NC, NC, E, E, E, E, E, E, E, E
NC, NC02S1, 4A, NC02S1_121, MM, NC, E, E, E, E, E, E, E, E, E, E, E, E, E, E, E, E, E, E, E, E, E, E, E, E, E, E, E, E, SC(S)
NC, NC02S1, 4B, NC02S1_122, M, SC-E, SC-E, SC-E, SC-E, SC-E, SC-E, SC-E, SC-E, SC-E, SC-E, SC-E, SC-E, SC-E, SC-E, DC(S), SC-E, SC-E, SC-E, SC-E, SC-E, SC-E, SC-E, SC-E, SC-E, SC-E, SC-E, SC-E, SC-E, SC-E, SC-E, SC-E, SC-E, DC(S)
NC, NC02S1, 4B, NC02S1_123, M, SC-E, SC-E, SC-E, SC-E, SC-E, SC-E, SC-E, SC-E, SC-E, SC-E, SC-E, SC-E, SC-E, SC-E, SC-E, SC-E, SC-E, SC-E, SC-E, SC-E, SC-E, SC-E, SC-E, SC-E, SC-E, SC-E, SC-E, SC-E, SC-E, SC-E, SC-E, SC-E, SC-E, SC-E, SC-E, SC-E, SC-E, SC-E, SC-E
NC, NC02S1, 4A, NC02S1_124, M, E, E, E, E, E, E, E, E, E, E, E, E, E, E, E, E, E, E, E, AGR(S), E, E, E, E, E, E, E, E, E, E, E, E, E, E, E, E, E, E, E, SC(S)
NC, NC02S1, 4C, NC02S1_125, M, GR(S), E, E, E, E, E, E, E, E, E, E, E, E, E, E, E, E, E, E, E, E, E, E, E, E, E, E, E, E, E, E, E, E, E
NC, NC02S1, 2A, NC02S1_131, M, AGR(S)-DW, BA(H), BA(H), BA(H), AGR(S)-MODW, BA(H), BA(H), BA(H), AGR(S)-MODW
NC, NC02S1, 2A, NC02S1_132, M, AGR(S)-MODW, BA(H), BA(H), BA(H), AGR(S)-DW, BA(H), BA(H), BA(H), AGR(S)-MODW
NC, NC02S1, 2A, NC02S1_133, M, AGR-MODW, BA(H), BA(H), AGR-MODW, BA(H), BA(H), AGR-MODW
NC, NC02S1, 2B, NC02S1_134, MM, AGR-MODW, WOP(L), WOP(L), AGR-MODW, WOP(L), WOP(L), AGR-DW
NC, NC02S1, 2B, NC02S1_135, M, AGR-DW, WOP(L), WOP(L), AGR-DW, WOP(L), WOP(L), AGR-DW
NC, NC02S1, 2B, NC02S1_136, M, AGR-DW, WOP(L), WOP(L), AGR-MODW, WOP(L), WOP(L), AGR-MODW
NC, NC02S1, 2B, NC02S1_137, M(L), AGR-DW, WOP(L), WOP(L), MODGR-MODW, WOP(L), WOP(L), AGR-MODW
NC, NC02S1, 2B, NC02S1_138, MM(L), GR-DW, WOP(L), WOP(L), AGR-MODW, WOP(L), WOP(L), AGR-MODW
NC, NC02S1, 2B, NC02S1_139, M(L), GR-DW, WOP(L), WOP(L), GR-MODW, WOP(L), WOP(L), GR-MODW
NC, NC02S1, 6A, NC02S1_140, MM(L), AM, AM, PE-AM, MM
NC, NC02S1, 6B, NC02S1_141, MM(L), PE-AM, PE-AM, PE-MM, MM
NC, NC02S1, 6B, NC02S1_142, M(L), AM, PE-AM, PE-MM, MM
NC, NC02S1, 6B, NC02S1_143, MM(L), PE-AM(L), AM(P), AM(P)
NC, NC02S1, 6C, NC02S1_144, M, AM(P), AM(P), NM(P), NM(P), AM(P)
NC, NC02S1, 1A, NC02S1_145, M, TI(A), TI(A), TI(A)(S), TI(A), TI(A)
NC, NC02S1, 1A, NC02S1_146, M, TI(A), TI(A), TI(A)(S), TI(A), TI(A)
NC, NC02S1, 1A, NC02S1_147, M, TI(A), TI(A), TI(A)(S), TI(A), TI(A)
NC, NC02S1, 5C, NC02S1_148, MM, TI(MOD)(L), TI(MOD)(L)
NC, NC02S1, 5C, NC02S1_149, M, TI(MOD)(L), TI(MOD)(L)
NC, NC02S1, 5C, NC02S1_150, M, TI(MOD)(L), TI(MOD)(L)
NC, NC03S1, 2B, NC03S1_1, M, AGR(S)-DW, WOP, WOP, WOP, AGR(S)-DW, WOP, WOP, WOP, AGR-MODW
NC, NC03S1, 2B, NC03S1_2, M, AGR-DW, WOP, WOP, WOP, AGR-DW, WOP, WOP, WOP, AGR-MODW
NC, NC03S1, 2B, NC03S1_3, M, AGR-DW, WOP(L), WOP(L), AGR-DW, WOP(L), WOP(L), AGR-MODW
NC, NC03S1, 2B, NC03S1_4, M, AGR-MODW, WOP(L), WOP(L), AGR-MODW, WOP(L), WOP(L), AGR-MODW
NC, NC03S1, 2B, NC03S1_5, M, AGR-DW, WOP(L), WOP(L), AGR-MODW, WOP(L), WOP(L), AGR-MODW
NC, NC03S1, 2B, NC03S1_6, M, AGR-DW, WOP(L), WOP(L), AGR-MODW, BA(P), BA(P), AGR-MODW
NC, NC03S1, 2B, NC03S1_7, M, AGR-DW, BA(P), BA(P), AGR-DW, BA(P), BA(P), AGR-MODW
NC, NC03S1, 2B, NC03S1_8, M, AGR-DW, BA(P), BA(P), AGR-DW, BA(P), BA(P), AGR-DW
NC, NC03S1, 2B, NC03S1_9, M(L), AGR-DW, BA(P), BA(P), AGR-DW, BA(P), BA(P), AGR-MODW
NC, NC03S1, 2B, NC03S1_10, M(L), AGR-DW, BA(P), BA(P), AGR-DW, BA(P), BA(P), AGR-MODW
NC, NC03S1, 2B, NC03S1_11, M(L), AGR-MODW, BA(P), BA(P), AGR-MODW, BA(P), BA(P), AGR-MODW
NC, NC03S2, 6A, NC03S2_1, M, AM, AM, AM, AM, AM(S)
NC, NC03S2, 3A, NC03S2_2, M, GW, GW, GW, GW, GW, GW
NC, NC03S2, 3A, NC03S2_3, M, GW, GW, GW, GW(L)
NC, NC03S2, 3A, NC03S2_4, M, GW, GW, GW(L)
NC, NC03S2, 2A, NC03S2_5, M, AM, BA, BA, BA, AM, BA, BA, BA, AM, BA, BA, AM
NC, NC03S2, 2A, NC03S2_6, M, AM, BA, BA, BA, AM, BA, BA, AGR(S)-DS, BA, BA, AGR(S)-DS
NC, NC04S1, 3B, NC04S1_1, M, GW, SC(MOD)(L), SC-GW
NC, NC04S1, 3D, NC04S1_2, M, SC(L), SC(L)
NC, NC04S1, 3D, NC04S1_3, M, SC, SC, SC(L)
NC, NC04S1, 4B, NC04S1_4, M(L), GW, SC-E, SC-E, SC-E, SC-E, SC-E, SC-E, SC-E, SC-E, SC-E, SC-E, SC-E, SC-E, SC-E, SC-E, SC-E, SC-E, SC-E, GW, SC-E, SC-E, SC-E, SC-E, SC-E, E, E, E, E, E, E, E, E, E, E, E, E, E, E
NC, NC04S1, 2A, NC04S1_5, M, AGR(S)-MODW, BA, BA, BA, AGR(S)-DW, BA, BA, BA, AGR(S)-MODW
NC, NC04S1, 2B, NC04S1_6, M, AGR(S)-DW, BA(P), BA(P), AGR(S)-DW, BA(P), BA(P), AGR-MODW
NC, NC04S1, 2B, NC04S1_7, M(L), AGR-MODW, BA(P), BA(P), AGR-DW, BA(P), BA(P), AGR-DW
NC, NC04S1, 2B, NC04S1_8, M, AGR-MODW, BA(P), BA(P), AGR-DW, BA(P), BA(P), AGR-MODW
NC, NC04S1, 6A, NC04S1_9, MM, AM, AM, PE-AM, GW-AM, GW-AM
NC, NC04S1, 1A, NC04S1_10, M, PE-AM, TI(A), TI(A), P(A), P
NC, NC04S1, 5A, NC04S1_11, M, BE(MOD), BE
NC, NC04S1, 2B, NC04S1_14, MM, AGR(S)-DW, BA(P), BA(P), AGR(S)-DW
NC, NC04S1, 2B, NC04S1_15, AGR(S)-DW, BA(P), BA(P), AGR(S)-DW, BA(P), BA(P), AGR(S)-DW
NC, NC04S1, 2B, NC04S1_16, M, AGR(S)-DW, BA(P), BA(P), AGR-DW, BA(P), BA(P), AGR-DW
NC, NC04S1, 2B, NC04S1_17, M, AGR-DW, BA(P), BA(P), AGR-DW, BA(P), BA(P), AGR-DW
NC, NC04S1, 6A, NC04S1_18, M, AM, AM, AM, AM, NM(S)
NC, NC04S1, 6B, NC04S1_19, M(L), PE-AM, PE-AM, PE-NM, PE-NM
NC, NC04S1, 3C/3D, NC04S1_20, M(L), GW(MOD)(L), SC(MOD)(L)
NC, NC04S1, 3D, NC04S1_21, M, SC(L), SC(L)
NC, NC04S1, 3D, NC04S1_22, M, SC(L), SC(L)
NC, NC04S1, 3C, NC04S1_23, MM(L), GW(L), GW(L)
NC, NC04S1, 2A, NC04S1_24, M(L), AM, BA(H), BA(H), BA(H), AM, BA(H), BA(H), BA(H), AM, BA(H), BA, BA, AGR(S)-DW
NC, NC04S1, 2A, NC04S1_25, M, AGR(S)-DW, BA(H), BA(H), BA(H), AGR(S)-MODW, BA(H), BA(H), BA(H), AGR(S)-DW, BA(H), BA(H), BA(H), AGR(S)-MODW
NC, NC04S1, 2A, NC04S1_26, M, AGR(S)-DW, BA(H), BA(H), BA(H), AGR(S)-DW, BA(H), BA(H), BA(H), AGR(S)-DW, BA(H), BA(H), AGR(S)-DW
NC, NC04S1, 2B, NC04S1_27, MM, AGR(S)-DW, BA(H), BA(H), BA(H), AGR(S)-DW, BA(H), BA(H), BA(H), AGR(S)-MODW
NC, NC04S1, 2B, NC04S1_28, M, AGR(S)-DW, BA(P), BA(P), AGR(S)-MODW, BA(P), BA(P), AGR(S)-MODW
NC, NC04S1, 2B, NC04S1_29, M, AGR(S)-DW, BA(P), BA(P), AGR(S)-DW, BA(P), BA(P), AGR-DW
NC, NC04S1, 2B, NC04S1_30, MM, AGR-MODW, BA(P), BA(P), AGR-MODW, BA(P), BA(P), AGR-MODW
NC, NC04S1, 2B, NC04S1_31, M, AGR-DW, BA(P), BA(P), AGR-MODW, BA(P), BA(P), AGR-MODW
NC, NC04S1, 6A, NC04S1_32, M, AM, AM, MM, AM, NM(S)
NC, NC04S1, 6A, NC04S1_33, M(L), AM, AM, AM, MM
NC, NC04S1, 6B, NC04S1_34, M(L), PE-AM, SC-AM(S), GW-SC, PE-AM, GW-SC(L)
NC, NC04S1, 3C, NC04S1_35, M(L), GW-SC(MOD)(L), SC(MOD)(L)
NC, NC04S1, 3D, NC04S1_36, M(L), SC(MOD)(L), SC(MOD)(L)
NC, NC04S1, 3C, NC04S1_37, M, GW(MOD)(L), GW(MOD)(L)
NC, NC04S1, 2A, NC04S1_38, M, AM, BA, BA, AGR(S)-DW, BA(H), BA(H), BA(H), AGR(S)-DW, BA(H), BA(H), BA(H), AGR(S)-DW
NC, NC04S1, 2A, NC04S1_39, M, AGR(S)-DW, BA, BA, BA, AGR(S)-DW, BA(H), BA(H), BA(H), AGR-DW
NC, NC04S1, 2B, NC04S1_40, M, AGR(S)-DW, BA(P), BA(P), AGR(S)-DW, BA(P), BA(P), AGR(S)-DW
NC, NC04S1, 2B, NC04S1_41, M, AGR(S)-DW, BA(P), BA(P), AGR(S)-DW, BA(P), BA(P), AGR(S)-MODW
NC, NC04S1, 2B, NC04S1_42, MM, AGR(S)-DW, BA(P), BA(P), AGR(S)-DW, BA(P), BA(P), AGR-DW
NC, NC04S1, 2B, NC04S1_43, M, AGR(S)-UW, BA(P), BA(P), AGR(S)-DW, BA(P), BA(P), AGR-MODW
NC, NC04S1, 6A, NC04S1_44, MM(L), AM, AM, AM, AM
NC, NC04S1, 6B, NC04S1_45, M, PE-AM, PE-AM, AM(P)(S), PE-AM, AM(P), AM(P)
NC, NC04S1, 3C, NC04S1_46, M(L), GW(MOD)(L), GW(MOD)(L)
NC, NC04S1, 5B, NC04S1_47, M, P(L), P(L)
NC, NC04S1, 5A, NC04S1_48, MM, BE, BE
NC, NC04S1, 5A, NC04S1_49, M, BE, BE
NC, NC04S1, 2B, NC04S1_51, M, AGR(S)-DW, BA(P), BA(P), AGR(S)-MODW, BA(P), BA(P), AGR(S)-MODW
NC, NC04S1, 6A, NC04S1_52, M, AM, AM, NM, NM
NC, NC04S1, 6A, NC04S1_53, M, AM, AM, GW, AM, GW, GW(L)
NC, NC04S1, 4B, NC04S1_54, M, GW-AM(S), SC-E, SC-E, SC-E, SC-E, SC-E, SC-E, SC-E, SC-E, SC-E, SC-E, SC-E, SC-E, AC(S), SC-E, SC-E, SC-E, SC-E, SC-E, SC-E, SC-E, SC-E, SC-E, SC-E, SC-E, SC-E, SC-E, SC-E, SC-E, SC-E, SC-E
NC, NC04S1, 4B, NC04S1_55, M(L), SC-E, SC-E, SC-E, SC-E, SC-E, SC-E, SC-E, SC-E, SC-E, SC-E, SC-E, SC-E, SC-E, SC-E, SC-E, SC-E, SC-E, SC-E, SC-E, SC-E, SC-E, SC-E, SC-E, SC-E, SC-E, SC-E, SC-E, SC-E, SC-E, SC-E, SC-E, SC-E, SC-E, SC-E, SC-E, SC-E, SC-E, SC-E, SC-E, SC-E, SC-E
NC, NC04S1, 2B, NC04S1_56, M, AGR-DS, BA(P), BA(P), MODGR-MODS, BA(P), BA(P), MODGR-DS
NC, NC04S1, 2B, NC04S1_57, M, AGR(S)-DS, BA(P), BA(P), MODGR-MODS, BA(P), BA(P), MODGR-DS
NC, NC04S1, 2B, NC04S1_58, M, AGR(S)-DS, BA(P), BA(P), AGR(S)-DS, BA(P), BA(P), MODGR-DS
NC, NC04S1, 6A, NC04S1_59, MM, AM, AM, NM, AM
NC, NC04S1, 6A, NC04S1_60, MM, AM, AM, AM(S), NM, MM
NC, NC04S1, 6B, NC04S1_61, M(L), PE-AM, AM, PE-AM, AM
NC, NC04S1, 3A, NC04S1_62, M(L), GW-AM, GW-AM, GW-AM(S), GW, GW, GW, GW, GW, GW, GW
NC, NC04S1, 3A, NC04S1_63, M, SC, GW, GW, GW, GW, GW
NC, NC04S1, 5B, NC04S1_64, M, P(MOD)(L), P(MOD)(L)
NC, NC04S1, 5A, NC04S1_65, M, BE, BE
NC, NC04S1, 5A, NC04S1_66, M, BE, BE
NC, NC05S1, 5A, NC05S1_1, M, BE(MOD), BE(MOD)
NC, NC05S1, 2B, NC05S1_3, M, AGR(S)-DW, WOP(L), WOP(L), AGR(S)-DW, WOP(L), WOP(L), WOP(L), AGR(S)-DS, WOP(L), WOP(L), WOP(L), AGR(S)-DW
NC, NC05S1, 2B, NC05S1_4, M, AGR(S)-DW, WOP(L), WOP(L), GT, AGR(S)-DW, WOP(L), WOP(L), WOP(L), AGR(S)-NW, WOP(L), WOP(L), WOP(L), AGR(S)-NW
NC, NC05S1, 2B, NC05S1_5, MM, AGR(S)-DW, WOP(L), WOP(L), GT, AGR(S)-DW, WOP(L), WOP(L), WOP(L), AGR(S)-NW
NC, NC05S1, 2B, NC05S1_6, M, P-AGR(S)-DW, WOP(L), WOP(L), P-AGR(S)-DW, WOP(L), WOP(L), P-AGR(S)-DW
NC, NC05S1, 2B, NC05S1_7, M, AGR-DW, WOP(L), WOP(L), AGR-DW, WOP(L), WOP(L), P-AGR(S)-DW
NC, NC05S1, 2B, NC05S1_8, MM, AGR-DW, WOP(L), WOP(L), AGR-MODW, WOP(L), WOP(L), AGR-MODW
NC, NC05S1, 2B, NC05S1_9, M, AGR-DW, WOP(L), WOP(L), AGR-DW, WOP(L), WOP(L), AGR-DW
NC, NC05S1, 2B, NC05S1_10, M, AGR-MODW, WOP(L), WOP(L), AGR-MODW, WOP(L), WOP(L), AGR-MODW
NC, NC05S1, 2B, NC05S1_11, M, AGR-MODW, WOP(L), WOP(L), AGR-DW, WOP(L), WOP(L), AGR-DW
NC, NC05S1, 2B, NC05S1_12, M, AGR-MODW, WOP(L), WOP(L), AGR-MODW, WOP(L), WOP(L), AGR-MODW
NC, NC05S1, 2B, NC05S1_13, M, AGR-MODW, BA(P), BA(P), AGR-MODW, BA(P), BA(P), AGR-MODW
NC, NC05S1, 2B, NC05S1_14, M(L), AGR-DW, BA(P), BA(P), AGR-MODW, BA(P), BA(P), AGR-DW
NC, NC05S1, 6A, NC05S1_15, M(L), AM, AM, AM, PE-AM
NC, NC05S1, 6B, NC05S1_16, M(L), PE-AM, PE-AM, PE-AM, PE-AM
NC, NC05S1, 6B, NC05S1_17, M(L), PE-AM, PE-AM, PE-AM, PE-AM
NC, NC05S1, 6B, NC05S1_18, M(L), PE-AM, AM(P), GT, AM(P), MM(P)
NC, NC05S1, 6C, NC05S1_19, M, AM(P), AM(P), AM(S), AM(P), AM(P)
NC, NC05S1, 6C, NC05S1_20, M(L), AM(P), NM(S), PE-AM, AM(P), AM(P)(S), GW-AM(S)
NC, NC05S1, 3A, NC05S1_21, M, GW-DC, GW-DC, GW(MOD), GW(MOD)-SC
NC, NC05S1, 3C, NC05S1_22, MM, GW(MOD)(L), GW(MOD)(L)
NC, NC05S1, 3C, NC05S1_23, M, GW-SC, SC-AM(S), GW(MOD), SC
NC, NC05S1, 3C, NC05S1_24, M, GR(S), GW(MOD)(L), DGR(S), GW(MOD)(L)-SC
NC, NC05S1, 3C, NC05S1_25, M, GW-SC, GW-SC, GW(L)-SC
NC, NC05S1, 3D, NC05S1_26, M(L), SC(L), GW(L)-SC
NC, NC05S1, 3C, NC05S1_27, M, GW(MOD)(L)-SC, GW(MOD)(L)-SC
NC, NC05S1, 4B, NC05S1_28, MM, SC-E, SC-E, SC-E, SC-E, SC-E, SC-E, SC-E, SC-E, SC-E, SC-E, SC-E, SC-E, SC-E, SC-E, SC-E, SC-E, SC-E, SC-E, SC-E, SC-E, SC-E, SC-E, SC-E, SC-E, SC-E, SC-E
NC, NC05S1, 4B, NC05S1_29, M, SC-E, SC-E, SC-E, SC-E, SC-E, SC-E, SC-E, SC-E, SC-E, SC-E, SC-E, SC-E, SC-E, SC-E, SC-E, SC-E, SC-E, SC-E, SC-E, SC-E, SC-E, SC-E, SC-E, SC-E, SC-E, SC-E, SC-E, SC-E, SC-E, SC-E, SC-E, SC-E, SC-E, SC-E, SC-E, SC-E, SC-E, SC-E
NC, NC05S1, 4B, NC05S1_30, M, AGR(S), SC-E, SC-E, SC-E, SC-E, SC-E, SC-E, SC-E, SC-E, SC-E, SC-E, SC-E, SC-E, SC-E, SC-E, SC-E, SC-E, SC-E, SC-E, SC-E, DC, AGR(S), SC-E, SC-E, SC-E, SC-E, SC-E, SC-E, SC-E, SC-E, SC-E, SC-E, SC-E, SC-E, SC-E, SC-E, SC-E, SC-E, SC-E, SC-E, SC-E
NC, NC05S1, 4A, NC05S1_31, M, AGR(S), E, E, E, E, E, E, E, E, E, E, E, E, E, E, E, E, E, E, E, E, AGR(S), E, E, E, E, E, E, E, E, E, E, E, E, E, E, E, E, E, E
NC, NC05S1, 4A, NC05S1_32, M, AGR(S), E, E, E, E, E, E, E, E, E, E, E, E, E, E, E, E, E, AGR(S), E, E, E, E, E, E, E, E, E, E, E, E, E, E, E, E, E, E, E, DC
NC, NC05S1, 4A, NC05S1_33, M(L), AGR(S), E, E, E, E, E, E, E, E, E, E, E, E, E, E, E, E, DC, AGR(S), E, E, E, E, E, E, E, E, E, E, E, E, E, E, E, E, E, DC
NC, NC05S1, 4A, NC05S1_34, M, AGR(S), E, E, E, E, E, E, E, E, E, E, E, E, E, E, E, E, E, E, E, DC, AGR(S), E, E, E, E, E, E, E, E, E, E, E, E, E, E, E, E, E, E, DC
NC, NC05S1, 4A, NC05S1_35, M, AGR(S), E, E, E, E, E, E, E, E, E, E, E, E, E, E, E, E, E, E, E, DC, AGR(S), E, E, E, E, E, E, E, E, E, E, E, E, E, E, E, E, E, E, DC
NC, NC05S1, 4B, NC05S1_36, M, AGR(S), SC-E, SC-E, SC-E, SC-E, SC-E, SC-E, SC-E, SC-E, SC-E, SC-E, SC-E, SC-E, SC-E, SC-E, SC-E, SC-E, AGR(S), SC-E, SC-E, SC-E, SC-E, SC-E, SC-E, SC-E, SC-E, SC-E, SC-E, SC-E, SC-E, SC-E, SC-E, SC-E, SC-E
NC, NC05S1, 4A, NC05S1_37, M(L), AGR(S), E, E, E, E, E, E, E, E, E, E, E, E, E, E, E, E, E, E, E, E, AGR(S), E, E, E, E, E, E, E, E, E, E, E, E, E, E, E, E, E, E, E
NC, NC05S1, 2A, NC05S1_38, M, AGR(S)-DW, BA, BA, AGR(S)-DW, BA, BA, BA, BA, AGR(S)-MODW
NC, NC05S1, 2A, NC05S1_39, M, AGR(S)-DW, BA, BA, BA, AGR(S)-DW, BA, BA, BA, BA, AGR(S)-DW
NC, NC05S1, 2A, NC05S1_40, M, AGR(S)-MODW, BA, BA, BA, AGR(S)-DW, BA, BA, BA, BA, AGR(S)-MODW
NC, NC05S1, 2A, NC05S1_41, M, AGR(S)-MODW, BA, BA, BA, AGR(S)-DW, BA, BA, BA, BA, AGR(S)-DW
NC, NC05S1, 2A, NC05S1_42, AGR(S)-MODW, BA, BA, BA, AGR(S)-MODW, BA, BA, BA, AGR(S)-DW
NC, NC05S1, 2A, NC05S1_43, M, AGR(S)-DW, BA, BA, BA, AGR(S)-DW, BA, BA, BA, AGR(S)-DW
NC, NC05S1, 2A, NC05S1_44, M, AGR(S)-DW, BA, BA, AGR(S)-DW, BA, BA, BA, AGR(S)-MODW
NC, NC05S1, 2A, NC05S1_45, M, AGR(S)-DW, BA, BA, AGR(S)-MODW, BA, BA, BA, AGR(S)-MODW
NC, NC05S1, 2A, NC05S1_46, MM, AGR(S)-DW, BA, BA, AGR(S)-MODW, BA, BA, AGR(S)-MODW
NC, NC05S1, 2A, NC05S1_47, MM, AGR(S)-DW, BA, BA, AGR(S)-MODW, BA, BA, AGR(S)-DW
NC, NC05S1, 2A, NC05S1_48, M, AGR(S)-MODW, BA, BA, AGR(S)-MODW, BA, BA, AGR(S)-MODW
NC, NC05S1, 2B, NC05S1_49, M, AGR-DW, WOP, WOP, MODGR-DW, WOP, WOP, MODGR-UW
NC, NC05S1, 2B, NC05S1_50, M, AGR-DW, BA, BA(P), MODGR-MODW, WOP(L), WOP(L), MODGR-MODW
NC, NC05S1, 2B, NC05S1_51, M, MODGR-MODW, WOP(L), WOP(L), MODGR-DW, WOP(L), WOP(L), MODGR-DW
NC, NC05S1, 2B, NC05S1_52, M, MODGR-DW, WOP(L), WOP(L), MODGR-DW, WOP(L), WOP(L), MODGR-MODW
NC, NC05S1, 2B, NC05S1_53, M, MODGR-MODW, WOP(L), WOP(L), MODGR-DW, WOP(L), WOP(L), MODGR-MODW
NC, NC05S1, 2B, NC05S1_54, M, MODGR-DW, WOP(L), WOP(L), MODGR-MODW, WOP(L), WOP(L), MODGR-MODW
NC, NC05S1, 2B, NC05S1_55, M, MODGR-DW, WOP(L), WOP(L), MODGR-DW, WOP(L), WOP(L), MODGR-DW
NC, NC05S1, 2B, NC05S1_56, M, MODGR-DW, WOP(L), WOP(L), MODGR-DW, WOP(L), WOP(L), MODGR-MODW
NC, NC05S1, 2B, NC05S1_57, M, MODGR-DW, WOP(L), WOP(L), MODGR-DW, WOP(L), WOP(L), MODGR-DW
NC, NC05S1, 2B, NC05S1_58, M, MODGR-DW, WOP(L), WOP(L), MODGR-DW, WOP(L), WOP(L), MODGR-MODW
NC, NC05S1, 2B, NC05S1_59, M, MODGR-DW, WOP(L), WOP(L), MODGR-DW, WOP(L), WOP(L), MODGR-MODW
NC, NC05S1, 2B, NC05S1_60, MM, MODGR-MODW, WOP(L), WOP(L), MODGR-DW, WOP(L), WOP(L), MODGR-MODW
NC, NC05S1, 6A, NC05S1_61, M(L), AM, AM, PE-AM, PE-AM
NC, NC05S1, 6B, NC05S1_62, M, PE-AM, PE-AM, PE-AM, PE-AM
NC, NC05S1, 6B, NC05S1_63, M(L), PE-AM, PE-AM, AM(S), AM(P), AM(P), AM(P)(S)
NC, NC05S1, 6C, NC05S1_64, MM, AM(P), AM(P), AM(S), AM(P), AM(P)
NC, NC05S1, 6C, NC05S1_65, M, PE-AM, AM(P), AM(P)(S), AM(P), GW(MOD), GW
NC, NC05S1, 3A, NC05S1_66, M(L), GW(S), GW, GW, GW, GW(MOD)(L)
NC, NC05S1, 3C, NC05S1_67, M, GW(MOD)(L), GW-NC-GW-NC-GW
NC, NC05S1, 4B, NC05S1_68, MM, SC-E, SC-E, SC-E, SC-E, SC-E, SC-E, SC-E, SC-E, SC-E, SC-E, SC-E, SC-E, SC-E, SC-E, SC-E, SC-E, SC-E, SC-E, SC-E, SC-E
NC, NC05S1, 4B, NC05S1_69, MM, SC-E, SC-E, SC-E, SC-E, SC-E, SC-E, SC-E, SC-E, SC-E, SC-E, SC-E, SC-E, SC-E, SC-E, SC-E, SC-E, SC-E, SC-E, SC-E, SC-E, SC-E, SC-E, SC-E, SC-E, SC-E, SC-E
NC, NC05S1, 4C, NC05S1_70, M, AGR(S), E, E, E, E, E, E, E, E, E, E, E, E, E, E, E, AGR(S), E, E, E, E, E, E, E, E, E, E, E, E, E, E, E
NC, NC05S1, 4C, NC05S1_71, M, AGR(S), E, E, E, E, E, E, E, E, E, E, E, E, E, E, E, AGR(S), E, E, E, E, E, E, E, E, E, E, E, E, E, E, E, E, E, E
NC, NC05S1, 4A, NC05S1_72, M, AGR(S), E, E, E, E, E, E, E, E, E, E, E, E, E, E, E, E, E, E, E, E, E, E, E, E, E, E, E, E, E, E, E, E, E, E, E, E
NC, NC05S1, 4A, NC05S1_73, M, AGR(S), E, E, E, E, E, E, E, E, E, E, E, E, E, E, E, E, E, E, E, E, E, E, E, E, E, E, E, E, E, E, E, E, E, E, E, E
NC, NC05S1, 4B, NC05S1_74, M, SC-E, SC-E, SC-E, SC-E, SC-E, SC-E, SC-E, SC-E, SC-E, SC-E, SC-E, SC-E, SC-E, SC-E, SC-E, SC-E, SC-E, SC-E, E, E, E, E, E, E, E, E, E, E, E, E, E, E, E, E, E, E
NC, NC05S1, 4B, NC05S1_75, M, E, E, E, E, E, E, E, E, E, E, E, E, E, E, E, E, E, E, E, E, E, E, E, E, E, E, E, E, E, E, E, E, E, E, E
NC, NC05S1, 2A, NC05S1_76, M, AGR(S)-NS, BA(H), BA(H), AGR(S)-DW, BA(H), BA(H), BA(H), AGR(S)-DS, BA(H), BA(H), BA(H), AGR(S)-DW
NC, NC05S1, 2A, NC05S1_77, M, AGR(S)-DS, BA(H), BA(H), BA(H), AGR(S)-DS, BA(H), BA(H), BA(H), BA(H), AGR(S)-DW
NC, NC05S1, 2A, NC05S1_78, M, AGR(S)-DW, BA(H), BA(H), BA(H), AGR(S)-DS, BA(H), BA(H), BA(H), BA(H), AGR(S)-DS
NC, NC05S1, 2A, NC05S1_79, M, AGR(S)-DS, BA(H), BA(H), AGR(S)-DS, BA(H), BA(H), BA(H), AGR(S)-DS
NC, NC05S1, 2A, NC05S1_80, M(L), AGR(S)-DS, BA(H), BA(H), AGR(S)-DS, BA(H), BA(H), BP, AGR(S)-MODS
NC, NC05S1, 6A, NC05S1_81, MM(L), AM, AM, AM, AM
NC, NC05S1, 6A, NC05S1_82, M, AM, AM, NM(S), AM, PE-AM
NC, NC05S1, 6B, NC05S1_83, M, PE-AM, PE-AM, AM(S), PE-AM, AM
NC, NC05S1, 6B, NC05S1_84, M, PE-AM, AM, AM(S), PE-AM, PE-AM, NM(S)
NC, NC05S1, 6B, NC05S1_85, M(L), PE-AM, AM(P), AM(P)(S), AM(P), AM(P), AM(P)
NC, NC05S1, 1A, NC05S1_86, M, TI(A), TI(A), TI(A), TI(A), TI(A), TI(A)
NC, NC05S1, 1A, NC05S1_87, M, TI(A), TI(A), TI(A), TI(A), TI(A), TI(A)
NC, NC05S1, 1A, NC05S1_88, M, TI(A), TI(A), TI(A)(S), TI(A), TI(MOD)
NC, NC05S1, 1A, NC05S1_89, M, TI(A), TI(A), TI(A), TI(MOD)(L)
NC, NC05S1, 1A, NC05S1_90, M, TI(A), TI(A), TI(A)(S), P(S), TI(MOD)(L)
NC, NC05S1, 5C, NC05S1_91, M, TI(MOD)(L), TI(MOD)(L)
NC, NC05S1, 5B, NC05S1_92, M, P(MOD)(L), P(A)(S), P(MOD)(L)
NC, NC05S1, 5B, NC05S1_93, M, P(MOD)(L), P(MOD)(L)
NC, NC05S1, 5B, NC05S1_94, M, P, P, P(MOD)(L)
NC, NC05S1, 5B, NC05S1_95, M, P(MOD)(L), P(MOD)(L)
NC, NC05S1, 5B, NC05S1_96, MM(L), P(MOD)(L), P(MOD)(L)
NC, NC05S1, 5A, NC05S1_97, M(L), BE(MOD), BE(MOD)
NC, NC05S1, 5A, NC05S1_98, M, BE(MOD), BE(MOD)
NC, NC05S1, 5A, NC05S1_99, M(L), BE(MOD), BE(MOD)
NC, NC05S1, 2A, NC05S1_100, AGR(S)-DS, BA, BA, BA, AGR(S)-DS, BA, BA, BA, BA, AGR(S)-DS
NC, NC05S1, 2A, NC05S1_101, M, AGR(S)-DS, BA, BA, BA, AGR(S)-DS, BA, BA, BA, BA, AGR(S)-DS
NC, NC05S1, 2A, NC05S1_102, M, AGR(S)-DS, BA, BA, BA, BA, AGR(S)-DS, BA, BA, BA, BA, AGR(S)-MODS
NC, NC05S1, 2A, NC05S1_103, M, AGR(S)-DS, BA, BA, BA, AGR(S)-DS, BA, BA, BA, BA, AGR(S)-DS
NC, NC05S1, 2A, NC05S1_104, M, AGR(S)-DS, BA, BA, BA, AGR(S)-DS, BA, BA, BA, AGR(S)-DS
NC, NC05S1, 2A, NC05S1_105, M, AGR-DS, BA, BA, AGR-DS, BA, BA, BA, AGR-DS, BA, BA, BA, AGR(S)-DW
NC, NC05S1, 2B, NC05S1_106, M, AGR-DW, WOP, WOP, AGR-DW, WOP, WOP, WOP, AGR-DW
NC, NC05S1, 2B, NC05S1_107, M, AGR-DW, WOP, WOP, AGR-DW, WOP, WOP, WOP, AGR-DW
NC, NC05S1, 2B, NC05S1_108, M, AGR-DW, WOP, WOP, AGR-DW, WOP, WOP, WOP, AGR-DW
NC, NC05S1, 2B, NC05S1_109, M, MODGR-DW, WOP(L), WOP(L), MODGR-DW, WOP(L), WOP(L), MODGR-DW
NC, NC05S1, 2B, NC05S1_110, M, MODGR-DW, WOP(L), WOP(L), MODGR-MODW, WOP(L), WOP(L), MODGR-MODW
NC, NC05S1, 2B, NC05S1_111, M, AGR-DW, WOP(L), WOP(L), MODGR-DW, WOP(L), WOP(L), MODGR-MODW
NC, NC05S1, 2B, NC05S1_112, M, AGR-MODW, WOP(L), WOP(L), MODGR-DW, WOP(L), WOP(L), MODGR-DW
NC, NC05S1, 2B, NC05S1_113, M, MODGR-DW, WOP(L), WOP(L), MODGR-DW, WOP(L), WOP(L), MODGR-DW
NC, NC05S1, 2B, NC05S1_114, M, AGR-DW, WOP(L), WOP(L), MODGR-MODW, WOP(L), WOP(L), MODGR-DW
NC, NC05S1, 2B, NC05S1_115, M, AGR-DW, WOP(L), WOP(L), MODGR-MODW, WOP(L), WOP(L), MODGR-DW
NC, NC05S1, 2B, NC05S1_116, M, MODGR-MODW, WOP(L), WOP(L), MODGR-DW, WOP(L), WOP(L), MODGR-DW
NC, NC05S1, 2B, NC05S1_117, M, MODGR-MODW, WOP(L), WOP(L), MODGR-MODW, WOP(L), WOP(L), MODGR-DW
NC, NC05S1, 2B, NC05S1_118, M, MODGR-MODW, WOP(L), WOP(L), MODGR-MODW, WOP(L), WOP(L), MODGR-MODW
NC, NC05S1, 2B, NC05S1_119, M, MODGR-MODW, WOP(L), WOP(L), MODGR-MODW, WOP(L), WOP(L), MODGR-MODW
NC, NC05S1, 2B, NC05S1_120, M, MODGR-MODW, WOP(L), WOP(L), MODGR-MODW, WOP(L), WOP(L), MODGR-MODW
NC, NC05S1, 6A, NC05S1_121, M, AM, AM, AM, AM
NC, NC05S1, 6B, NC05S1_122, M, PE-AM, PE-AM, NM(S), PE-AM, PE-AM
NC, NC05S1, 6B, NC05S1_123, M(L), PE-AM, PE-AM, PE-MM, PE-AM
NC, NC05S1, 6B, NC05S1_124, M(L), PE-AM, PE-AM, NM(S), PE-AM, PE-AM
NC, NC05S1, 6C, NC05S1_125, GR, PE-AM, AM(P), AM(S), PE-AM, GW(S), GW-DC, GW
NC, NC05S1, 3C, NC05S1_126, GR, GW(MOD), GW-DC, GW(MOD)(L)-DC
NC, NC05S1, 3C, NC05S1_127, GR, GW(MOD)(L), GW(MOD)(L)
NC, NC05S1, 3C, NC05S1_128, GR, GW(MOD)(L), GW(MOD)(L)
NC, NC05S1, 3C, NC05S1_129, GR, SC-E, SC-E, GW(L), GW(MOD)(L)
NC, NC05S1, 4B, NC05S1_130, M, SC-E, SC-E, SC-E, SC-E, SC-E, SC-E, SC-E, SC-E, SC-E, SC-E, SC-E, SC-E, SC-E, SC-E, SC-E, SC-E, AGR(S), SC-E, SC-E, SC-E, SC-E, SC-E, SC-E, SC-E, SC-E, SC-E, SC-E, SC-E, SC-E, SC-E, SC-E, SC-E, SC-E
NC, NC05S1, 4C, NC05S1_131, M, AGR(S), E, E, E, E, E, E, E, E, E, E, E, E, E, E, E, E, EE, E, E, E, E, E, E, E, E, E, E, E, E, E, E, E, E, EE, E, E
NC, NC05S1, 2A, NC05S1_132, GR, AGR(S)-DS, BA(H), BA(H), AGR(S)-DS, BA(H), BA(H), BA(H), AGR(S)-MODS, BA(H), BA(H), BA(H), AGR(S)-US
NC, NC05S1, 2B, NC05S1_133, M, AGR(S)-MODW, BA(P), BA(P), BA(P), AGR(S)-DW, BA(P), BA(P), BA(P), AGR(S)-DW, BA(P), BA(P), BA(P), AGR(S)-DW
NC, NC05S1, 2B, NC05S1_134, M, AGR(S)-DW, WOP(L), WOP(L), AGR(S)-DW, WOP(L), WOP(L), WOP(L), AGR(S)-NW, WOP(L), WOP(L), WOP(L), AGR(S)-NW
NC, NC05S1, 2B, NC05S1_135, MM, AGR(S)-DW, WOP(L), WOP(L), AGR(S)-DW, WOP(L), WOP(L), WOP(L), AGR(S)-DW, WOP(L), WOP(L), WOP(L), AGR(S)-MODW
NC, NC05S1, 2B, NC05S1_136, M, AGR(S)-MODW, WOP(L), WOP(L), AGR(S)-DW, WOP(L), WOP(L), WOP(L), AGR(S)-DW
NC, NC05S1, 2B, NC05S1_137, M, AGR(S)-DW, WOP(L), WOP(L), AGR(S)-DW, WOP(L), WOP(L), AGR(S)-MODW
NC, NC05S1, 2B, NC05S1_138, M, AGR(S)-DW, WOP(L), WOP(L), AGR(S)-DW, WOP(L), WOP(L), AGR(S)-DW
NC, NC05S1, 2B, NC05S1_139, M, AGR(S)-MODW, WOP(L), WOP(L), AGR(S)-MODW, WOP(L), WOP(L), AGR(S)-MODW
NC, NC05S1, 6A, NC05S1_140, M, AM, AM, AM, AM, AM
NC, NC05S1, 6B, NC05S1_141, M, PE-AM, PE-AM, PE-AM, AM
NC, NC05S1, 6B, NC05S1_142, M, PE-AM, PE-AM, NM(S), PE-AM, PE-AM
NC, NC05S1, 6B, NC05S1_143, M(L), PE-AM, PE-AM, PE-AM, PE-AM
NC, NC05S1, 6C, NC05S1_144, GR(L), PE-AM, AM(P), AM(P), AM(P), TI(A), TI(A)
NC, NC05S1, 1A, NC05S1_145, GR, TI(A), TI(A), TI(A), TI(A), P(A)
NC, NC05S1, 1B, NC05S1_146, GR, P(A), P(A), P(A), P(A)
NC, NC05S1, 1B, NC05S1_147, GR, P(A), P(A), P(A), P(A)
NC, NC05S1, 1B, NC05S1_148, GR, P(A), P(A), P(A)(L)
NC, NC05S1, 5B, NC05S1_149, GR, P(A)(L), P(A)(L)
NC, NC05S1, 5B, NC05S1_150, GR, P(MOD)(L), P(MOD)(L)
NC, NC05S1, 5A, NC05S1_151, GR, BE(MOD), BE(MOD)
NC, NC05S1, 2A, NC05S1_152, M, AGR(S)-DS, BA, BA, BA, AGR(S)-US, BA, BA, BA, BA, AGR(S)-DS
NC, NC05S1, 2A, NC05S1_153, M, AGR(S)-DS, BA, BA, BA, AGR(S)-US, BA, BA, BA, BA, AGR(S)-DS
NC, NC05S1, 2A, NC05S1_154, M, AGR(S)-DS, BA, BA, BA, AGR(S)-MODS, BA, BA, BA, BA, AGR(S)-MODS
NC, NC05S1, 2A, NC05S1_155, M, AGR(S)-DS, BA, BA, BA, AGR(S)-US, BA, BA, BA, BA, AGR(S)-DS, BA, BA, BA, AGR(S)-MODS
NC, NC05S1, 2A, NC05S1_156, M, AGR(S)-DS, BA(H), BA(H), AGR(S)-DS, BA(H), BA(H), BA(H), AGR(S)-MODS
NC, NC05S1, 2A, NC05S1_157, M, AGR(S)-DS, BA(H), BA(H), AGR(S)-DS, BA(H), BA(H), BA(H), AGR(S)-MODS
NC, NC05S1, 2A, NC05S1_158, M, AGR(S)-DS, BA(H), BA(H), AGR(S)-DS, BA(H), BA(H), BA(H), AGR(S)-DS
NC, NC05S1, 2A, NC05S1_159, MM, AGR(S)-DS, BA, BA, AGR(S)-MODS, BA, BA, AGR(S)-DS
NC, NC05S1, 2A, NC05S1_160, M, AGR(S)-DS, BA, BA, AGR(S)-DS, BA, BA, AGR(S)-DS
NC, NC05S1, 2B, NC05S1_161, M, AGR(S)-MODS, WOP, WOP, AGR(S)-DS, WOP, WOP, WOP, AGR(S)-DS
NC, NC05S1, 2B, NC05S1_162, M, AGR-MODW, WOP, WOP, MODGR-DW, WOP, WOP, MODGR-MODS
NC, NC05S1, 6A, NC05S1_163, MM(L), AM, AM, AM, AM
NC, NC05S1, 6A, NC05S1_164, MM(L), AM, AM, PE-AM, AM
NC, NC05S1, 6A, NC05S1_165, M, AM, AM, NM(S), AM, AM
NC, NC05S1, 6A, NC05S1_166, M, AM, AM, AM, AM
NC, NC05S1, 6B, NC05S1_167, M, PE-AM, PE-AM, NM(S), PE-AM, PE-AM
NC, NC05S1, 6B, NC05S1_168, M, PE-AM, PE-AM, NM(S), PE-AM, PE-AM, NM(S)
NC, NC05S1, 6C, NC05S1_169, M, AM(P), AM(P), AM(P)(S), AM(P), TI(A), AM(S)
NC, NC05S1, 1A, NC05S1_170, M, TI(A), TI(A), TI(S), TI(A), TI(A)
NC, NC05S1, 1A, NC05S1_171, M, TI(A), TI(A), TI(S), TI(A), TI(A)
NC, NC05S1, 1B, NC05S1_172, M, P(A), P(A), P(MOD)(L)
NC, NC05S1, 5B, NC05S1_173, M, P(MOD)(L), P(MOD)(L)
NC, NC05S1, 5B, NC05S1_174, GR, P, P, P(MOD)(L)
NC, NC05S1, 5B, NC05S1_175, GR, P(MOD)(L), P(MOD)(L)
NC, NC05S1, 5B, NC05S1_176, GR, P(MOD)(L), P(MOD)(L)
NC, NC05S1, 2A, NC05S1_177, GR, AGR(S)-DS, BA(H), BA(H), BA(H), AGR(S)-DW, BA(H), BA(H), BA(H), AGR(S)-DW
NC, NC05S1, 2A, NC05S1_178, M, AGR(S)-DW, BA(H), BA(H), AGR(S)-DW, BA(H), BA(H), BA(H), AGR(S)-DW, BA(H), BA(H), BA(H), AGR(S)-MODW
NC, NC05S1, 2B, NC05S1_179, M, AGR(S)-MODW, WOP, WOP, MODGR-UW, WOP, WOP, WOP, MODGR-DW
NC, NC05S1, 2B, NC05S1_180, M, AGR(S)-DW, BA(P), BA(P), BA(P), AGR(S)-MODW, WOP, WOP, WOP, AGR(S)-MODW
NC, NC05S1, 2B, NC05S1_181, M, AGR(S)-DW, WOP, WOP, AGR(S)-DW, WOP, WOP, AGR(S)-DW
NC, NC05S1, 2B, NC05S1_182, M, AGR(S)-DW, WOP, WOP, AGR(S)-MODW, WOP, WOP, AGR(S)-MODW
NC, NC05S1, 2B, NC05S1_183, M, AGR(S)-DW, WOP, WOP, AGR(S)-MODW, WOP, WOP, AGR(S)-MODW
NC, NC05S1, 2B, NC05S1_184, M, AGR(S)-MODW, WOP, WOP, AGR(S)-MODW, WOP, WOP, AGR(S)-MODW
NC, NC06S1, 2B, NC06S1_1, M, AGR(S)-DW, WOP(L), WOP(L), AGR(S)-MODW, WOP(L), WOP(L), AGR(S)-DW
NC, NC06S1, 2B, NC06S1_2, M, AGR(S)-DW, WOP(L), WOP(L), AGR(S)-DW, WOP(L), WOP(L), AGR(S)-MODW
NC, NC06S1, 2B, NC06S1_3, M, AGR(S)-DW, WOP(L), WOP(L), AGR(S)-W, WOP(L), WOP(L), AGR(S)-DW
NC, NC06S1, 2B, NC06S1_4, M, AGR(S)-MODW, WOP(L), WOP(L), AGR(S)-DW, WOP(L), WOP(L), AGR(S)-DW
NC, NC06S1, 2B, NC06S1_5, M, AGR(S)-MODW, WOP(L), WOP(L), AGR(S)-MODW, WOP(L), WOP(L), AGR(S)-DW
NC, NC06S1, 2B, NC06S1_6, M, AGR(S)-DW, WOP(L), WOP(L), AGR(S)-MODW, WOP(L), WOP(L), AGR(S)-MODW
NC, NC06S1, 2B, NC06S1_7, M, AGR(S)-DW, WOP(L), WOP(L), AGR(S)-MODW, WOP(L), WOP(L), AGR(S)-MODW
NC, NC06S1, 2B, NC06S1_8, M, AGR(S)-DW, WOP(L), WOP(L), AGR(S)-MODW, WOP(L), WOP(L), AGR(S)-MODW
NC, NC06S1, 2B, NC06S1_9, M, AGR(S)-DW, BA(P), BA(P), AGR(S)-MODW, BA(P), BA(P), AGR(S)-MODW
NC, NC06S1, 2B, NC06S1_10, M, AGR(S)-DW, BA(P), BA(P), AGR(S)-DW, BA(P), BA(P), AGR(S)-MODW
NC, NC06S1, 2B, NC06S1_11, M, AGR(S)-MODW, WOP(L), WOP(L), AGR(S)-DW, WOP(L), WOP(L), AGR(S)-MODW
NC, NC06S1, 2B, NC06S1_12, M, AGR(S)-MODW, WOP(L), WOP(L), AGR(S)-MODW, WOP(L), WOP(L), AGR(S)-MODW
NC, NC06S1, 2B, NC06S1_13, M, AGR(S)-MODW, WOP(L), WOP(L), AGR(S)-DW, WOP(L), WOP(L), AGR(S)-MODW
NC, NC06S1, 2B, NC06S1_14, M, AGR(S)-DW, BA(P), BA(P), AGR(S)-DW, BA(P), BA(P), AGR(S)-MODW
NC, NC06S1, 2B, NC06S1_15, MM, AGR(S)-DW, BA(P), BA(P), AGR(S)-MODW, BA(P), BA(P), AGR(S)-MODW
NC, NC06S1, 2B, NC06S1_16, MM, AGR(S)-MODW, BA(P), BA(P), AGR(S)-MODW, BA(P), BA(P), AGR(S)-MODW
NC, NC06S1, 2B, NC06S1_17, MM, AGR(S)-MODW, BA(P), BA(P), AGR(S)-MODW, BA(P), BA(P), AGR(S)-MODW
NC, NC06S1, 2B, NC06S1_18, MM(L), AGR(S)-MODW, BA(P), BA(P), AGR(S)-MODW, BA(P), BA(P), AGR(S)-MODW
NC, NC06S1, 6A, NC06S1_19, MM(L), AM, AM, NM(S), AM, MM
NC, NC06S1, 6B, NC06S1_20, MM, PE-AM, PE-AM, AM(P)(S), AM(P), AM(P), AM(P)(S)
NC, NC06S1, 6B, NC06S1_21, M, AM(P), AM(P), AM(P)(S), AM(P), TI(A), TI(A)(S)
NC, NC06S1, 1A, NC06S1_22, M, TI(A), TI(MOD), TI(A), TI(A)
NC, NC06S1, 1A, NC06S1_23, M, TI(A), TI(A), TI(A)(S), P(A), P(A)
NC, NC06S1, 1B, NC06S1_24, M, P(A), P(S), P(A), P(A), P(S), P(A)
NC, NC06S1, 1B, NC06S1_25, M, P(A), P(A), P(MOD)(L)
NC, NC06S1, 5B, NC06S1_26, M, P(L), P(L)
NC, NC06S1, 5B, NC06S1_27, M, P(L), BE
NC, NC06S1, 5B, NC06S1_28, M, P(L), BE
NC, NC06S1, 5A, NC06S1_29, M, BE, BE
NC, NC06S1, 5A, NC06S1_30, M, BE, BE
NC, NC06S1, 5A, NC06S1_31, M, BE, BE
NC, NC06S1, 5A, NC06S1_32, M, BE, BE
NC, NC06S1, 5A, NC06S1_33, M, BE, BE
NC, NC06S1, 5A, NC06S1_34, M, BE, BE
NC, NC06S1, 4B, NC06S1_35, M, SC-E, SC-E, SC-E, SC-E, SC-E, SC-E, SC-E, SC-E, SC-E, SC-E, SC-E, SC-E, SC-E, SC-E, SC-E, SC-E, SC-E, SC-E, SC-E, SC-E, SC-E, SC-E, SC-E, SC-E, SC-E, SC-E, SC-E, SC-E, SC-E, SC-E, SC-E, SC-E, SC-E, SC-E, SC-E, SC-E, SC-E, SC-E, SC-E
NC, NC06S1, 4B, NC06S1_36, M, SC-E, SC-E, SC-E, SC-E, SC-E, SC-E, SC-E, SC-E, SC-E, SC-E, SC-E, SC-E, SC-E, SC-E, SC-E, SC-E, SC-E, SC-E, SC-E, SC-E, SC-E, SC-E, SC-E, SC-E, SC-E, SC-E, SC-E, SC-E, SC-E, SC-E, SC-E, SC-E, SC-E, SC-E, SC-E, SC-E, SC-E, SC-E, SC-E, SC-E, SC-E
NC, NC06S1, 4B, NC06S1_37, M, SC-E, SC-E, SC-E, SC-E, SC-E, SC-E, SC-E, SC-E, SC-E, SC-E, SC-E, SC-E, SC-E, SC-E, SC-E, SC-E, SC-E, SC-E, E, E, E, E, E, E, E, E, E, E, E, E, E, E, E, E, E, E, E, E, E
NC, NC06S1, 4A, NC06S1_38, M, E, E, E, E, E, E, E, E, E, E, E, E, E, E, E, E, E, E, E, E, E, E, E, E, E, E, E, E, E, E, E, E, E, E, E, E, E, E, E
NC, NC06S1, 4C, NC06S1_39, M, E, E, E, MODC, E, E, E, E, E, E, E, MODC, E, E, GR(S), E, E, E, E, E, E, E, E, E, E, E, E, E, E, E, E, E, UC
NC, NC06S1, 2A, NC06S1_40, M, AGR(S)-MODW, BA, BA, BA, AGR(S)-DS, BA, BA, BA, BA, AGR(S)-DW, BA, BA, BA, BA, AGR(S)-DS
NC, NC06S1, 2A, NC06S1_41, M, AGR(S)-DS, BA(D), BA(D), AGR(S)-MODS, BA(D), BA(D), AGR(S)-DW, BA(D), BA(D), AGR(S)-MODS
NC, NC06S1, 2A, NC06S1_42, M, AGR(S)-DW, BA(D), BA(D), AGR(S)-MODW, BA(D), BA(D), BA(D), AGR(S)-MODW
NC, NC06S1, 2A, NC06S1_43, M, AGR(S)-DW, BA(D), BA(D), AGR(S)-MODW, BA(D), BA(D), BA(D), AGR(S)-MODW
NC, NC06S1, 2A, NC06S1_44, M, AGR(S)-DW, BA(D), BA(D), BA(D), AGR(S)-MODW, BA(D), BA(D), AGR(S)-MODW
NC, NC06S1, 2B, NC06S1_45, M(L), AGR(S)-DS, WOP(L), WOP(L), AGR(S)-DS, WOP(L), WOP(L), AGR(S)-DS
NC, NC06S1, 2B, NC06S1_46, MM(L), AGR(S)-MODS, WOP(L), WOP(L), MODGR-MODS, WOP(L), WOP(L), MODGR-MODS
NC, NC06S1, 2B, NC06S1_47, MM, AGR-MODS, WOP(L), WOP(L), AGR-DS, WOP(L), WOP(L), MODGR-DS
NC, NC06S1, 2B, NC06S1_48, MM, AGR-MODS, WOP(L), WOP(L), AGR-MODS, WOP(L), WOP(L), MOGR-DS
NC, NC06S1, 2B, NC06S1_49, MM, AGR-MODS, WOP(L), WOP(L), AGR-MODS, WOP(L), WOP(L), AGR-DS
NC, NC06S1, 2B, NC06S1_50, MM, AGR-MODS, WOP(L), WOP(L), AGR-MODS, WOP(L), WOP(L), AGR-DS
NC, NC06S1, 6A, NC06S1_51, M, AM, AM, AM(S), PE-AM, PE-AM, PE-AM(S)
NC, NC06S1, 6C, NC06S1_52, M, AM(P), AM(P), AM(P)(S), AM(P), AM(P), AM(P)
NC, NC06S1, 1A, NC06S1_53, M, TI(A), TI(A), TI(A)(S), TI(A), TI(A)
NC, NC06S1, 1A, NC06S1_54, M, TI(A), TI(A), P(A), P(A)
NC, NC06S1, 1B, NC06S1_55, M, P(A), P(A), P(A), P(A)
NC, NC06S1, 1B, NC06S1_56, M, P(A), P(A), P(A), P(A), AGR(S), BA, BA, BA, AGR(S)-DS, BA, BA, BA, AGR(S)-DW, BA, BA, BA, AGR(S)-DW
NC, NC06S1, 2A, NC06S1_57, M, AGR(S)-DS, BA(D), BA(D), AGR(S)-DS, BA(D), BA(D), BA(D), AGR(S)-DS, BA(D), BA(D), BA(D), AGR(S)-DS
NC, NC06S1, 2A, NC06S1_58, M, AGR(S)-DS, BA(D), BA(D), BA(D), AGR(S)-DS, BA(D), BA(D), BA(D), AGR(S)-DS, BA(D), BA(D), BA(D), AGR(S)-MODW
NC, NC06S1, 2A, NC06S1_59, M, AGR(S)-DS, BA(D), BA(D), AGR(S)-DS, BA(D), BA(D), AGR(S)-DS, BA(D), BA(D), BA(D), AGR(S)-MODW
NC, NC06S1, 2A, NC06S1_60, M, AGR(S)-DW, BA(D), BA(D), BA(D), AGR(S)-DW, BA(D), BA(D), BA(D), AGR(S)-DW
NC, NC06S1, 2A, NC06S1_61, M, AGR(S)-DW, BA(D), BA(D), BA(D), AGR(S)-DW, BA(D), BA(D), BA(D), AGR(S)-DW
NC, NC06S1, 2B, NC06S1_62, M, AGR-MODS, WOP(L), WOP(L), AGR-MODS, WOP(L), WOP(L), MODGR-DS
NC, NC06S1, 2B, NC06S1_63, M(L), AGR-MODS, WOP(L), WOP(L), AGR-MODS, WOP(L), WOP(L), MODGR-DS
NC, NC06S1, 6A, NC06S1_64, M(L), AM, AM, AM, AM
NC, NC06S1, 2B, NC06S1_65, M(L), AGR(S)MODS, BA, BA, BA, AGR-DS, BA(P), BA(P), AGR(S)-DS, BA(P), BA(P), AGR(S)-DW
NC, NC06S1, 2B, NC06S1_66, M, AGR(S)MODW, BA(P), BA(P), AGR-DS, BA(P), BA(P), AGR(S)-MODW
NC, NC06S1, 2B, NC06S1_67, M, AGR(S)MODS, BA(P), BA(P), AGR-DS, BA(P), BA(P), AGR(S)-MODS
NC, NC06S1, 2B, NC06S1_68, M, AGR(S)-DS, BA(P), BA(P), AGR-DS, BA(P), BA(P), AGR(S)-MODS
NC, NC06S1, 2B, NC06S1_69, M(L), AGR(S)-DS, BA(P), BA(P), AGR-MODS, BA(P), BA(P), AGR(S)-MODW
NC, NC06S1, 6A, NC06S1_70, MM, AM, AM, NM(S), AM, AM
NC, NC06S1, 6B, NC06S1_71, M, PE-AM, PE-AM, NM(S), PE-AM, PE-AM, AM(P)(S)
NC, NC06S1, 6C, NC06S1_72, M, AM(P), AM(P), AM(P)(S), AM(P), AM(P), AM(P)
NC, NC06S1, 1A, NC06S1_73, M, TI(A), TI(A), TI(A)(S), TI(A), TI(A), TI(A)
NC, NC06S1, 1B, NC06S1_74, M, P(A), P(A), P(A), P(MOD)(L)
NC, NC06S1, 4B, NC06S1_75, M, SC-E, SC-E, SC-E, SC-E, SC-E, SC-E, SC-E, SC-E, SC-E, SC-E, SC-E, SC-E, SC-E, SC-E, SC-E, SC-E, SC-E, SC-E, SC-E, SC-E, SC-E, SC-E, SC-E, SC-E, SC-E, SC-E, SC-E, SC-E, SC-E, SC-E, SC-E, SC-E, SC-E
NC, NC06S1, 4B, NC06S1_76, M, SC-E, SC-E, SC-E, SC-E, SC-E, SC-E, SC-E, SC-E, SC-E, SC-E, SC-E, SC-E, SC-E, SC-E, SC-E, SC-E, SC-E, E, E, E, E, E, E, E, E, E, E, E, E, E, E, E, E, E, E, E
NC, NC06S1, 4B, NC06S1_77, M, SC-E, SC-E, SC-E, SC-E, SC-E, SC-E, SC-E, SC-E, SC-E, SC-E, SC-E, SC-E, SC-E, SC-E, SC-E, SC-E, SC-E, E, E, E, E, E, E, E, E, E, E, E, E, E, E, E, E, E, E, E, E
NC, NC06S1, 4A, NC06S1_78, M, E, E, E, E, E, E, E, E, E, E, E, E, E, E, E, E, E, E, E, E, E, E, E, E, E, E, E, E, E, E, E, E, E, E, E, E, E, E, E
NC, NC06S1, 4A, NC06S1_79, M, E, E, E, E, E, E, E, E, E, E, E, E, E, E, E, E, DC, E, E, E, E, E, E, DC, E, E, E, E, E, E, E, E, E, E, E
NC, NC06S1, 2A, NC06S1_80, M, AGR(S)-DW, BA, BA, BA, AGR(S)-DW, BA, BA, BA, AGR(S)-DW, BA, BA, BA, BA, AGR(S)-DW
NC, NC06S1, 2A, NC06S1_81, M, AGR(S)-DW, BA, BA, AGR(S)-DW, BA, BA, BA, AGR(S)-DW, BA(D), BA(D), BA(D), AGR(S)-MODW
NC, NC06S1, 2A, NC06S1_82, M, AGR(S)-DW, BA(D), BA(D), BA(D), AGR(S)-DW, BA(D), BA(D), BA(D), AGR(S)-DW, BA(D), BA(D), BA(D), AGR(S)-DW
NC, NC06S1, 2A, NC06S1_83, M, AGR(S)-DW, BA(D), BA(D), BA(D), AGR(S)-DW, BA(D), BA(D), BA(D), AGR(S)-DW, BA(D), BA(D), BA(D), AGR(S)-MODW
NC, NC06S1, 2A, NC06S1_84, M, AGR(S)-DW, BA(D), BA(D), BA(D), AGR(S)-DW, BA(D), BA(D), BA(D), AGR(S)-DW
NC, NC06S1, 2A, NC06S1_85, M, AGR(S)-DW, WOP(L), WOP(L), AGR(S)-MODW, WOP(L), WOP(L), AGR(S)-MODW
NC, NC06S1, 2B, NC06S1_86, M, AGR(S)-MODW, WOP(L), WOP(L), AGR(S)-MODW, WOP(L), WOP(L), AGR(S)-MODW
NC, NC06S1, 2B, NC06S1_87, M, AGR(S)-MODW, WOP(L), WOP(L), AGR(S)-MODW, WOP(L), WOP(L), AGR(S)-MODW
NC, NC06S1, 2B, NC06S1_88, M(L), AM, AM, AM(S), AM, AM, NM(S)
NC, NC06S1, 6A, NC06S1_89, M, AM, AM, AM(S), AM(P), AM(P), AM(P)
NC, NC06S1, 6A, NC06S1_90, M, AM(P), AM(P), AM(P)(S), AM(P), AM(P), TI(A)
NC, NC06S1, 6C, NC06S1_91, M, TI(A), P(A), P(A)(S), P(A), P(A)
NC, NC06S1, 1B, NC06S1_92, M, P(A), P(A), P, P
NC, NC06S1, 1B, NC06S1_93, M, P, P, P(L)
NC, NC06S1, 4B, NC06S1_94, M, SC-E, SC-E, SC-E, SC-E, SC-E, SC-E, SC-E, SC-E, SC-E, SC-E, SC-E, SC-E, SC-E, SC-E, SC-E, SC-E, SC-E, SC-E, SC-E, SC-E, SC-E, SC-E, SC-E, SC-E, SC-E, SC-E, SC-E, SC-E, SC-E, SC-E, SC-E, SC-E, SC-E, SC-E, SC-E, SC-E, SC-E
NC, NC06S1, 4A, NC06S1_95, M, E, E, E, E, E, E, E, E, E, E, E, E, E, E, E, E, E, E, E, E, E, E, E, E, E, E, E, E, E, E, E, E, E, E, E
NC, NC06S1, 4A, NC06S1_96, M, E, E, E, E, E, E, E, E, E, E, E, E, E, E, E, E, E, E, E, E, E, E, E, E, E, E, E, E, E, E, E, E, E
NC, NC06S1, 2A, NC06S1_97, M, AGR(S)-DS, BA(H), BA(H), BA(H), BA(H), AGR(S)-DS, BA(H), BA(H), BA(H), BA(H), AGR(S)-MODW, BA(H), BA(H), BA(H), BA(H), AGR(S)-MODW
NC, NC06S1, 2A, NC06S1_98, M, AGR(S)-DW, BA(H), BA(H), BA(H), AGR(S)-MODW, BA(H), BA(H), BA(H), AGR(S)-MODW, BA(H), BA(H), BA(H), AGR(S)-MODW
NC, NC06S1, 2A, NC06S1_99, M, AGR(S)-DW, BA(H), BA(H), BA(H), AGR(S)-DW, BA(H), BA(H), BA(H), AGR(S)-MODW
NC, NC06S1, 2B, NC06S1_100, M, AGR(S)-DW, WOP, WOP, AGR(S)-DW, WOP, WOP, AGR(S)-MODW
NC, NC06S1, 2B, NC06S1_101, M, AGR(S)-DW, BA(P), BA(P), AGR(S)-DW, BA(P), BA(P), AGR(S)-MODW
NC, NC06S1, 2B, NC06S1_102, M, AGR(S)-DW, BA(P), BA(P), AGR(S)-MODW, BA(P), BA(P), AGR(S)-MODW
NC, NC06S1, 2B, NC06S1_103, M, AGR(S)-DW, BA(P), BA(P), AGR(S)-MODW, BA(P), BA(P), AGR(S)-MODW
NC, NC06S1, 2B, NC06S1_104, M, AGR(S)-DW, BA(P), BA(P), AGR(S)-DW, BA(P), BA(P), AGR(S)-DW
NC, NC06S1, 2B, NC06S1_105, M, AGR(S)-MODW, BA(P), BA(P), AGR(S)-MODW, BA(P), BA(P), AGR(S)-MODW
NC, NC06S1, 2B, NC06S1_106, M, AGR(S)-MODW, BA(P), BA(P), AGR(S)-MODW, BA(P), BA(P), AGR(S)-MODW
NC, NC06S1, 6A, NC06S1_107, M(L), AM, AM, AM, AM, AM, AM
NC, NC06S1, 2B, NC06S2_1, M, AGR(S)-DS, BA(P), BA(P), AGR(S)-DS, BA(P), BA(P), AGR(S)-DS
NC, NC06S2, 2B, NC06S2_2, M, AGR(S)-DS, BA(P), BA(P), AGR(S)-DS, BA(P), BA(P), AGR(S)-MODW
NC, NC06S2, 2B, NC06S2_3, M, AGR(S)-DS, BA(P), BA(P), AGR(S)-MODW, BA(P), BA(P), AGR(S)-MODW
NC, NC06S2, 2B, NC06S2_4, M(L), AGR(S)-MODW, BA(P), BA(P), AGR(S)-MODW, BA(P), BA(P), AGR(S)-MODW
NC, NC06S2, 2B, NC06S2_5, M, AGR(S)-MODW, BA(P), BA(P), AGR(S)-MODW, BA(P), BA(P), AGR(S)-MODW
NC, NC06S2, 6A, NC06S2_6, M, AM, AM, NM(S), AM, AM, DM(S)
NC, NC06S2, 6A, NC06S2_7, M, AM, AM, AM(S), AM, AM, AM(S)
NC, NC06S2, 6A, NC06S2_8, M, AM, AM, AM(S), AM, AM, AM(S)
NC, NC06S2, 6B, NC06S2_9, M, PE-AM, PE-AM, PE-AM(S), PE-AM, P(S), PE-AM(S), AM(P)(S), AM(P)(S)
NC, NC06S2, 4B, NC06S2_10, M, SC-E, SC-E, SC-E, SC-E, SC-E, SC-E, SC-E, SC-E, SC-E, SC-E, SC-E, SC-E, SC-E, SC-E, SC-E, SC-E, SC-E, SC-E, SC-E, SC-E, SC-E, SC-E
NC, NC06S2, 4B, NC06S2_11, M, SC-E, SC-E, SC-E, SC-E, SC-E, SC-E, SC-E, SC-E, SC-E, SC-E, SC-E, SC-E, SC-E, SC-E, SC-E, SC-E, SC-E, SC-E, SC-E, SC-E, SC-E, SC-E, SC-E, SC-E, SC-E, SC-E, SC-E, SC-E
NC, NC06S2, 4B, NC06S2_12, M, SC-E, SC-E, SC-E, SC-E, SC-E, SC-E, SC-E, SC-E, SC-E, SC-E, SC-E, SC-E, SC-E, SC-E, SC-E, SC-E, SC-E, SC-E, SC-E, SC-E, SC-E, SC-E, SC-E, SC-E, SC-E, SC-E
NC, NC06S2, 4B, NC06S2_13, M, SC-E, SC-E, SC-E, SC-E, SC-E, SC-E, SC-E, SC-E, SC-E, SC-E, SC-E, SC-E, SC-E, SC-E, SC-E, SC-E, SC-E, SC-E, SC-E, SC-E, SC-E, SC-E, SC-E, SC-E, SC-E, SC-E, SC-E, SC-E, SC-E, SC-E, SC-E, SC-E, SC-E, SC-E
NC, NC06S2, 4B, NC06S2_14, M, SC-E, SC-E, SC-E, SC-E, SC-E, SC-E, SC-E, SC-E, SC-E, SC-E, SC-E, SC-E, SC-E, SC-E, SC-E, SC-E, SC-E, SC-E, SC-E, SC-E, SC-E, SC-E, SC-E, SC-E, SC-E, SC-E, SC-E, SC-E, SC-E, SC-E, SC-E, SC-E
NC, NC06S2, 2A, NC06S2_15, M, AGR(S)-MODS, BA(H), BA(H), BA(H), BA(H), AGR(S)-MODS, BA(H), BA(H), BA(H), BA(H), AGR(S)-MODS, BA(H), BA(H), BA(H), BA(H), AGR(S)-DS
NC, NC06S2, 2A, NC06S2_16, M, AGR(S)-MODS, BA(H), BA(H), BA(H), AGR(S)-MODS, BA(H), BA(H), BA(H), BA(H), AGR(S)-MODS, BA(H), BA(H), BA(H), AGR(S)-MODS
NC, NC06S2, 2B, NC06S2_17, M, AGR(S)-DS, WOP(L), WOP(L), AGR(S)-MODS, WOP(L), WOP(L), AGR(S)-MODS
NC, NC06S2, 2B, NC06S2_18, M, AGR(S)-MODS, WOP(L), WOP(L), AGR(S)-MODS, WOP(L), WOP(L), AGR(S)-MODS
NC, NC06S2, 2B, NC06S2_19, M, AGR(S)-MODW, WOP(L), WOP(L), AGR(S)-MODW, WOP(L), WOP(L), MODGR-MODS
NC, NC06S2, 2B, NC06S2_20, M, AGR-MODS, WOP(L), WOP(L), AGR-MODS, WOP(L), WOP(L), AGR-MODS, WOP(L), WOP(L), AGR-S
NC, NC06S2, 2B, NC06S2_21, M, AGR-S, WOP(L), WOP(L), AGR-S, WOP(L), WOP(L), AGR-MODS
NC, NC06S2, 2B, NC06S2_22, M, AGR-DS, WOP(L), WOP(L), AGR-MODS, WOP(L), WOP(L), AGR-DS
NC, NC06S2, 2B, NC06S2_23, M, AGR-DS, WOP(L), WOP(L), AGR-MODS, WOP(L), WOP(L), AGR-DS
NC, NC06S2, 2B, NC06S2_24, M, AGR-DS, WOP(L), WOP(L), AGR-DS, WOP(L), WOP(L), AGR-DS
NC, NC06S2, 2B, NC06S2_25, M, AGR-DS, WOP(L), WOP(L), AGR-MODS, WOP(L), WOP(L), AGR-MODS
NC, NC06S2, 6A, NC06S2_26, M, AM, AM, NM(S), PE-AM, AM
NC, NC06S2, 6C, NC06S2_27, M, AM(P), AM(P), AM(P), AM(P), TI(A), TI(A)
NC, NC06S2, 1A, NC06S2_28, M, TI(A), TI(A), AM(P), TI(A), TI(A)
NC, NC06S2, 1A, NC06S2_29, M, TI(A), TI(A), TI(A)(S), TI(A), TI(A)
NC, NC06S2, 1A, NC06S2_30, M, TI(A), TI(A), TI(A), TI(A)
NC, NC06S2, 1A, NC06S2_31, M, TI(A), TI, TI(A), TI
NC, NC06S2, 4C, NC06S2_32, M, GW(L), SC-E, SC-E, SC-E, SC-E, SC-E, SC-E, SC-E, SC-E, SC-E, SC-E, SC-E, SC-E, SC-E, SC-E, SC-E, SC-E, SC-E, SC-E, SC-E
NC, NC06S2, 4A, NC06S2_33, M, SC-E, SC-E, SC-E, SC-E, SC-E, SC-E, SC-E, SC-E, SC-E, SC-E, SC-E, SC-E, SC-E, SC-E, SC-E, SC-E, SC-E, SC-E, SC-E, SC-E, SC-E, SC-E, SC-E, SC-E, SC-E, SC-E, SC-E, SC-E, SC-E
NC, NC06S2, 2B, NC06S2_34, M, AGR(S)-DS, WOP, WOP, WOP, AGR(S)-MODS, WOP, WOP, WOP, AGR(S)-DS, WOP(L), WOP(L), WOP(L), AGR(S)-DS
NC, NC06S2, 2B, NC06S2_35, M, AGR(S)-MODW, WOP(L), WOP(L), AGR(S)-DW, WOP(L), WOP(L), AGR(S)-DW, WOP(L), WOP(L), AGR(S)-DW
NC, NC06S2, 2B, NC06S2_36, M, AGR(S)-MODW, WOP(L), WOP(L), AGR(S)-DW, WOP(L), WOP(L), AGR(S)-DW
NC, NC06S2, 2B, NC06S2_37, M, AGR(S)-DW, WOP(L), WOP(L), AGR(S)-DW, WOP(L), WOP(L), AGR(S)-DW
NC, NC06S2, 2B, NC06S2_38, M, AGR(S)-DW, WOP(L), WOP(L), AGR(S)-MODW, WOP(L), WOP(L), AGR(S)-MODW
NC, NC06S2, 2B, NC06S2_39, M, AGR(S)-DW, WOP(L), WOP(L), AGR(S)-MODW, WOP(L), WOP(L), AGR(S)-MODW
NC, NC06S2, 6A, NC06S2_40, M, AM, AM, AM(S), AM, AM, AM(P)(S)
NC, NC06S2, 6A, NC06S2_41, M, PE-AM, AM(P), AM(P)(S), TI(A), TI(A)(S), TI(A), TI(A)(S)
NC, NC06S2, 1A, NC06S2_42, M, TI(A), TI(A), TI(A), TI(MOD)(L)
NC, NC06S2, 4B, NC06S2_43, M, SC-E, SC-E, SC-E, SC-E, SC-E, SC-E, SC-E, SC-E, SC-E, SC-E, SC-E, SC-E, SC-E, SC-E, SC-E, SC-E, SC-E, SC-E, SC-E, SC-E, SC-E, SC-E, SC-E, SC-E, SC-E, SC-E, SC-E, SC-E, SC-E, SC-E, SC-E, SC-E, SC-E
NC, NC06S2, 4B, NC06S2_44, M, SC-E, SC-E, SC-E, SC-E, SC-E, SC-E, SC-E, SC-E, SC-E, SC-E, SC-E, SC-E, SC-E, SC-E, SC-E, SC-E, SC-E, SC-E, SC-E, SC-E, SC-E, SC-E, SC-E, SC-E, SC-E, SC-E, SC-E, SC-E, SC-E, SC-E, SC-E, SC-E, SC-E, SC-E, SC-E, SC-E, SC-E
NC, NC06S2, 4B, NC06S2_45, M, SC-E, SC-E, SC-E, SC-E, SC-E, SC-E, SC-E, SC-E, SC-E, SC-E, SC-E, SC-E, SC-E, SC-E, SC-E, SC-E, SC-E, SC-E, SC-E, SC-E, SC-E, SC-E, SC-E, SC-E, SC-E, SC-E, SC-E, SC-E, SC-E, SC-E, SC-E, SC-E, SC-E, SC-E, SC-E, SC-E
NC, NC06S2, 2A, NC06S2_46, M, AGR(S)-DS, BA, BA, BA, AGR(S)-DS, BA, BA, BA, AGR(S)-DS, BA, BA, BA, AGR(S)-DS
NC, NC07S1, 7A, NC07S1_01, DGR(L), DC(H)-MODW, DC(H), AW
NC, NC07S1, 7A, NC07S1_02, DGR(L), DC(H)-MODW, AC(H), NW
NC, NC07S1, 7A, NC07S1_03, DGR(L), C(S)-MODC(H), SQ, AC(H)
NC, NC07S1, 7A, NC07S1_04, DGR(L), C(S)-AC(H), NSQ, UC(S)-C(H)
NC, NC07S1, 7A, NC07S1_05, DGR(L), DC(S)-AC(H), ASQ, NSQ-AC(H)
NC, NC07S1, 7A, NC07S1_06, GW(L), UC(S)-AC(H), NC(H)-AC(H)
NC, NC07S1, 7A, NC07S1_07, GW(L), DC(S)-AC(H), NSQ, AC(H)
NC, NC07S1, 7A/12A, NC07S1_08, GW(L), UC(S)-AC(H), DSQ, ASQ, AC(H), MODC(H), ASQ, GR(S)-ASQ, GR(S)-SQ-MODC, GR(S)-ASQ, GR(S)-ASQ, GR(S)-ASQ, GR(S)-SQ-MODC, GR(S)-ASQ, GR(S)-SQ, GR(S)-SQ-MODC
NC, NC07S1, 12A, NC07S1_09, DGR, GR(S)-SQ-MODC, GR(S)-ASQ, GR(S)-SQ-MODC, GR(S)-SQ, GR(S)-SQ, GR(S)-SQ-MODC, GR(S)-NSQ, GR(S)-NSQ, GR(S)-SQ-MODC
NC, NC07S1, 12A, NC07S1_10, DGR, GR(S)-SQ-MODC, GR(S)-NSQ, GR(S)-SQ-MODC, GR(S)-NSQ, GR(S)-SQ, GR(S)-SQ-MODC, GR(S)-NSQ, GR(S)-SQ, GR(S)-SQ-MODC
NC, NC07S1, 12A, NC07S1_11, DGR, GR(S)-SQ-MODC, GR(S)-SQ, GR(S)-SQ-MODC, GR(S)-SQ, GR(S)-SQ-MODGR
NC, NC07S1, 12B, NC07S1_12, DGR, GR(S)-SQ-MODGR, ASQ, ASQ-MODGR(L)
NC, NC07S1, 12B, NC07S1_13, DGR, SQ, MODGR, GR(S)-NSQ, GR(S)-NSQ, MODGR(L)
NC, NC07S1, 12B, NC07S1_14, DGR, SQ, MODGR, AS(S), SQ, MODGR
NC, NC07S1, 12B, NC07S1_15, DGR, SQ, MODGR, SQ, SQ, MODGR
NC, NC07S1, 12B, NC07S1_16, DGR, SQ, MODGR, AS(S), SQ, MODGR
NC, NC07S1, 12B, NC07S1_17, DGR, SQ, MODGR, P, SQ, WP, P-AGR, WP, P-AGR-WP
NC, NC07S1, 11A, NC07S1_18, DGR, P-AGR-WP, DW, P-AGR, WP, P-AGR, WP, SQ, P-LWP, WP, SQ, P-AGR-WP, AW
NC, NC07S1, 11A, NC07S1_19, DGR, P-AGR-WP, NW, P, WP, DW, P-AGR-WP, AW, P, WP, AW, P-AGR-WP, NW
NC, NC07S1, 11A, NC07S1_20, DGR, P-AGR-WP, AW, P, WP, NW, P, WP, DW, P-AGR-WP, NW
NC, NC07S1, 11A, NC07S1_21, DGR, P-AGR-WP, MODW, P-WP, DW
NC, NC07S1, 14A, NC07S1_22, DGR, GR, WP, MODW, WP, DW, DW
NC, NC07S1, 7A, NC07S1_23, DGR, GR(S), WP-MODW, AS(S)-MODW, DW
NC, NC07S1, 7A, NC07S1_24, DGR(L), GR(S), AC(S)-MODW, AC(S)-MODW
NC, NC07S1, 7A, NC07S1_25, DGR(L), AC(S), AW, NC(S), AW
NC, NC07S1, 7A, NC07S1_26, DGR(L), UC(S)-AW, AC(S), AW
NC, NC07S1, 7A/12A, NC07S1_27, DGR(L), AC(S)-MODW, GR(S)-NSQ, GR(S)-SQ-MODC, GR(S)-NSQ, GR(S)-NSQ, GR(S)-SQ-MODC, GR(S)-NSQ, GR(S)-NSQ, GR(S)-SQ-MODC
NC, NC07S1, 12A, NC07S1_28, DGR, GR(S)-SQ-MODC, GR(S)-ASQ, GR(S)-SQ-MODC, GR(S)-ASQ, GR(S)-SQ-MODC, GR(S)-SQ, GR(S)-NSQ, MODC
NC, NC07S1, 12A, NC07S1_29, DGR, GR(S)-SQ-MODC, GR(S)-NSQ, GR(S)-ASQ, MODC, GR(S)-NSQ, GR(S)-SQ, MODC(L)
NC, NC07S1, 12B, NC07S1_30, DGR, SQ-MODGR, GR(S)-NSQ, SQ, MODGR
NC, NC07S1, 12B, NC07S1_31, DGR, MODGR, NSQ, MODGR(L)
NC, NC07S1, 12B, NC07S1_32, DGR, SQ, MODGR, SQ, SQ, MODGR(L)
NC, NC07S1, 12B, NC07S1_33, DGR, SQ, MODGR, SQ, MODGR(L)
NC, NC07S1, 12B, NC07S1_34, DGR, SQ, MODGR, SQ, SQ, MODGR
NC, NC07S1, 12B/11A, NC07S1_35, DGR, SQ, MODGR, P, WP, P-AGR, WP, P-AGR, WP, P-AGR-WP
NC, NC07S1, 11A, NC07S1_36, DGR, P-AGR-WP, DSQ, P-AGR-WP, DSQ, P-AGR-WP, SQ, P-AGR-WP, SQ, P-AGR-WP, DSQ
NC, NC07S1, 11A, NC07S1_37, DGR, P-AGR-WPQ, AW, P-AGR-WP, NW, P-AGR-WP, NW, P-AGR-WP, NW, P-AGR-WP, NW
NC, NC07S1, 11A, NC07S1_38, DGR, P-AGR-WP, DW, P-AGR, WP, NW, P(A)-WP, NW, P(A)-WP, NW
NC, NC07S1, 14A, NC07S1_39, DGR, AGR-WP, DW, AGR-WP, DW
NC, NC07S1, 7A, NC07S1_40, DGR(L), AS(S)-DW, AS(S)-DW
NC, NC07S1, 7A, NC07S1_41, DGR(L), AS(S)-DW, AS(S)-DW, DW
NC, NC07S1, 7A, NC07S1_42, DGR(L), AS(S)-DW, AS(S)-UW, UW
NC, NC07S1, 7A, NC07S1_43, DGR(L), UC(S)-C(H), NC(S), AC(H)
NC, NC07S1, 7A, NC07S1_44, DGR(L), UC(S)-C(H), NC(S), MODC(H)
NC, NC07S1, 7A, NC07S1_45, DGR(L), DC(S)-AW, AC(S), AW
NC, NC07S1, 7A/12A, NC07S1_46, DGR(L), UC(S)-C(H), GR(S)-SQ, GR(S)-SQ-MODC, GR(S)-SQ, GR(S)-SQ-MODC, GR(S)-ASQ, GR(S)-ASQ, GR(S)-SQ-MODC
NC, NC07S1, 12A, NC07S1_47, DGR, GR(S)-SQ-MODC, GR(S)-NSQ, GR(S)-SQ-MODC, GR(S)-NSQ, GR(S)-SQ, GR(S)-SQ-MODC, GR(S)-NSQ, GR(S)-SQ, GR(S)-SQ-MODC
NC, NC07S1, 12A, NC07S1_48, DGR, GR(S)-SQ-MODC, GR(S)-NSQ, GR(S)-SQ-MODC, GR(S)-NSQ, GR(S)-NSQ, GR(S)-SQ-MODC, GR(S)-NSQ, GR(S)-NSQ, GR(S)-SQ-MODC
NC, NC07S1, 12A, NC07S1_49, DGR, GR(S)-SQ-MODC, GR(S)-NSQ, GR(S)-SQ-MODC, GR(S)-NSQ, GR(S)-SQ-MODC(L)
NC, NC07S1, 12B, NC07S1_50, DGR, GR(S)-SQ-MODC, GR(S)-NSQ, GR(S)-NSQ, MODGR
NC, NC07S1, 12B, NC07S1_51, DGR, NSQ, MODGR, GR(S)-NSQ, GR(S)-SQ, MODGR
NC, NC07S1, 12B, NC07S1_52, DGR, SQ, MODGR, GR(S)-NSQ, GR(S)-SQ, MODGR(L)
NC, NC07S1, 12B/11A, NC07S1_53, DGR, SQ, MODGR, GR(S)-SQ, GR(S)-SQ, AGR-WP, P(A), P, WP, P(A), WP
NC, NC07S1, 11A, NC07S1_54, DGR, P(A), AGR-WP, P(A), WP, P-AGR-WP, P-AGR-WP, UW
NC, NC07S1, 11A, NC07S1_55, DGR, P-AGR-WP, DW, P(A), WP, DW, P-AGR-WP, UW, P-AGR-WP, DW, P-AGR, MODW
NC, NC07S1, 11A, NC07S1_56, DGR, P-AGR-WP, MODW, P, WP, DW, P-AGR-WP, DW
NC, NC07S1, 14A, NC07S1_57, DGR(L), WP-DW, WP-NW, DW
NC, NC07S1, 7A, NC07S1_58, DGR(L), AS(S)-DW, AS(S)-DW, DW
NC, NC07S1, 7A, NC07S1_59, DGR(L), AS(S)-MODW, UC(S)-NW, W
NC, NC07S1, 7A, NC07S1_60, DGR(L), UC(S)-AW, UC(S)-AC(S), MODW
NC, NC07S1, 7A, NC07S1_61, DGR(L), UC(S)-AC(H), AC(S), AC(H)
NC, NC07S1, 7A, NC07S1_62, GW(L), UC(S), AC(H), AC(H)
NC, NC07S1, 7A, NC07S1_63, GW(L), UC(S), UC(S)-C(H)
NC, NC07S1, 7A, NC07S1_64, GW(L), UC(S)-AC(H), UC(S)-C(H)
NC, NC07S1, 7A, NC07S1_65, GW(L), UC(S)-AC(H), NC(S), C(H)
NC, NC07S1, 7A/12A, NC07S1_66, GW(L), NC(S)-AC(H), AC(S), AC(S), MODC, MODC, GR(S)-NSQ, GR(S)-NSQ, GR(S)-SQ-MODC, GR(S)-NSQ, GR(S)-NSQ, GR(S)-SQ-MODC, GR(S)-NSQ, GR(S)-NSQ, GR(S)-SQ-MODC
NC, NC07S1, 12A, NC07S1_67, DGR, GR(S)-SQ-MODC, GR(S)-NSQ, GR(S)-SQ-MODC, GR(S)-NSQ, GR(S)-ASQ, GR(S)-SQ-MODC, GR(S)-NSQ, GR(S)-ASQ, GR(S)-SQ-MODC
NC, NC07S1, 12A, NC07S1_68, DGR, GR(S)-SQ-MODC, GR(S)-NSQ, GR(S)-SQ-MODC, GR(S)-NSQ, GR(S)-NSQ, GR(S)-SQ-MODC, GR(S)-NSQ, GR(S)-NSQ, GR(S)-SQ-MODC
NC, NC07S1, 12A, NC07S1_69, DGR, GR(S)-SQ-MODC, GR(S)-ASQ, GR(S)-SQ-MODC, GR(S)-ASQ, GR(S)-SQ-MODC
NC, NC07S1, 12A, NC07S1_70, DGR, GR(S)-SQ-MODC, GR(S)-ASQ, GR(S)-SQ-MODC, GR(S)-ASQ, GR(S)-SQ-MODGR
NC, NC07S1, 12B, NC07S1_71, DGR, GR(S)-SQ-MODGR, GR(S)-ASQ, GR(S)-DSQ, MODGR(L)
NC, NC07S1, 12B, NC07S1_72, DGR, SQ, MODGR, NSQ, SQ, MODGR(L)
NC, NC07S1, 12B, NC07S1_73, DGR, SQ, MODGR, NC(S), SQ, MODGR
NC, NC07S1, 12B, NC07S1_74, DGR, SQ, MODGR, NC(S), SQ, MODGR
NC, NC07S1, 12B, NC07S1_75, DGR, P, MODGR, NC(S), SQ, MODGR
NC, NC07S1, 12B/11A, NC07S1_76, DGR, P, MODGR, NC(S), GR(S)-NSQ, MODGR, P-AGR, P, WP, P-AGR, WP
NC, NC07S1, 11A, NC07S1_77, DGR, P-AGR, WP, P-AGR, WP, P-AGR, WP, DW, P-AGR-WP, DW
NC, NC07S1, 11A, NC07S1_78, DGR, P-AGR-WP, NW, P-AGR, WP, DW, P-AGR-WP, MODW, P-AGR, WP, NW, P-AGR-WP, NW
NC, NC07S1, 11A, NC07S1_79, DGR, P-AGR-WP, NW, P-AGR, WP, NW, P-AGR-WP, NW
NC, NC07S1, 14A, NC07S1_80, DGR, P-WP, MODW, P, WP-DW, DW
NC, NC07S1, 14A, NC07S1_81, DGR(L), WP-NW, WP-NW, DW
NC, NC07S1, 7A, NC07S1_82, DGR(L), AS(S)-DW, AS(S)-MODW
NC, NC07S1, 7A, NC07S1_83, DGR(L), AS(S)-NW, AS(S)-W
NC, NC07S1, 7A, NC07S1_84, DGR(L), AC(S)-AW, NC(S), AW
NC, NC07S1, 7A, NC07S1_85, DGR(L), AC(S)-AW, NC(S)-AW
NC, NC07S1, 7A, NC07S1_86, DGR(L), AC(S)-AW, NC(S), AW
NC, NC07S1, 7A/12A, NC07S1_87, DGR(L), AC(S)-AW, GR(S)-NC(S), GR(S)-SQ-MODC, GR(S)-NSQ, GR(S)-SQ-MODC, GR(S)-NSQ, GR(S)-SQ-MODC
NC, NC07S1, 12A, NC07S1_88, DGR, GR(S)-SQ-MODC, GR(S)-NSQ, GR(S)-SQ-MODC, GR(S)-NSQ, GR(S)-SQ-MODGR
NC, NC07S1, 12B, NC07S1_89, DGR, GR(S)-SQ-MODGR, GR(S)-SQ, GR(S)-DSQ, MODGR(L)
NC, NC07S1, 12B, NC07S1_90, DGR, DSQ, MODGR, NSQ, DSQ, MODGR(L)
NC, NC07S1, 12B, NC07S1_91, DGR, NSQ, MODGR, NSQ, DSQ, MODGR(L)
NC, NC07S1, 12B, NC07S1_92, DGR, SQ, MODGR, DSQ, MODGR(L)
NC, NC07S1, 12B, NC07S1_93, DGR, MODGR, SQ, SQ, MODGR
NC, NC07S1, 12B, NC07S1_94, DGR, MODGR, P, P, MODGR
NC, NC07S1, 12B, NC07S1_95, DGR, MODGR, SQ, P, MODGR
NC, NC07S1, 12B, NC07S1_96, DGR, MODGR, SQ, P, MODGR
NC, NC07S1, 12B, NC07S1_97, DGR, MODGR, SQ, ASQ, MODGR
NC, NC07S1, 12B/11A, NC07S1_98, DGR, SQ, MODGR, P, SQ, AGR-WP, P-AGR, WP, P-AGR, WP, P-AGR, WP, DW
NC, NC07S1, 11A, NC07S1_99, DGR, P-AGR-WP, P-AGR, WP, P-AGR, WP, P-AGR-WP, MODW
NC, NC07S1, 11A, NC07S1_100, DGR, P-AGR-WP, NW, P-AGR, WP, DW, P-AGR-WP, DW, P(A), WP, DW, P-AGR-WP, NW
NC, NC07S1, 11A, NC07S1_101, DGR, P-AGR-WP, NW, P-AGR, WP, NW, P-AGR, WP, NW, P(A), WP, DW, P-AGR-WP, NW
NC, NC07S1, 11A, NC07S1_102, DGR, P-AGR-WP, NW, P-AGR, WP, DW, P-AGR-WP, NW, P-AGR-WP, MODW
NC, NC07S1, 11A, NC07S1_103, DGR, P-AGR-WP, NW, P-AGR-WP, DW
NC, NC07S1, 14A, NC07S1_104, DGR(L), P, WP-DW, WP-NW, NW
NC, NC07S1, 7A, NC07S1_105, DGR(L), AS(S)-DW, AS(S)-DW(L)
NC, NC07S1, 7A, NC07S1_106, DGR(L), AS(S)-DW, AS(S)-NW, UW
NC, NC07S1, 7A, NC07S1_107, DGR(L), AC(S)-AC(H), AC(S), C(H)
NC, NC07S1, 7A, NC07S1_108, DGR(L), UC(S)-AC(H), UC(S), MODC(H)
NC, NC07S1, 7A, NC07S1_109, GW(L), UC(S)-AC(H), NC(S), UC(H)
NC, NC07S1, 7A, NC07S1_110, GW(L), AC(H), C(S)-AC(H)
NC, NC07S1, 7A, NC07S1_111, GW(L), UC(S), AC(H), UC(S), AC(H)
NC, NC07S1, 7A/12A, NC07S1_112, GW(L), UC(S)-AC(H), NC(S), AC(S)-NC(H), NC(H), MODC(H), ASQ, ASQ, GR(S)-SQ-MODC, GR(S)-NSQ, GR(S)-NSQ, GR(S)-SQ-MODC, GR(S)-ASQ, GR(S)-ASQ, GR(S)-SQ-MODC, GR(S)-ASQ, GR(S)-ASQ, GR(S)-SQ-MODC, GR(S)-SQ-MODC
NC, NC07S1, 12A, NC07S1_113, DGR, GR(S)-SQ-MODC, GR(S)-ASQ, GR(S)-SQ-MODC, GR(S)-NSQ, GR(S)-NSQ, GR(S)-SQ-MODC, GR(S)-NSQ, GR(S)-ASQ, GR(S)-SQ-MODC
NC, NC07S1, 12A, NC07S1_114, DGR, GR(S)-SQ-MODC, GR(S)-ASQ, GR(S)-SQ-MODC, GR(S)-NSQ, GR(S)-NSQ, GR(S)-SQ-MODC, GR(S)-NSQ, GR(S)-NSQ, GR(S)-SQ-MODC
NC, NC07S1, 12A, NC07S1_115, DGR, GR(S)-SQ-MODC, GR(S)-ASQ, GR(S)-SQ-MODC, GR(S)-ASQ, GR(S)-SQ-MODC
NC, NC07S1, 12B, NC07S1_116, DGR, GR(S)-SQ, MODGR, GR(S)-NSQ, GR(S)-SQ, MODGR
NC, NC07S1, 12B, NC07S1_117, DGR, SQ, MODGR, NSQ, SQ, MODGR
NC, NC07S1, 12B, NC07S1_118, DGR, SQ, MODGR, NSQ, MODGR(L)
NC, NC07S1, 12B, NC07S1_119, DGR, SQ, MODGR, SQ, SQ, MODGR(L)
NC, NC07S1, 12B, NC07S1_120, DGR, SQ, MODGR, SQ, MODGR
NC, NC07S1, 12B, NC07S1_121, DGR, SQ, MODGR, SQ, NSQ, MODGR
NC, NC07S1, 12B, NC07S1_122, DGR, SQ, MODGR, SQ, SQ, MODGR
NC, NC07S1, 12B/11A, NC07S1_123, DGR, SQ, MODGR, P, SQ, WP, P(A), WP, P(A), WP
NC, NC07S1, 11A, NC07S1_124, DGR, P-AGR, WP, P-AGR, WP, SQ, P(A), WP, DW, P(A), WP, DW, P(A)-WP, NW
NC, NC07S1, 11A, NC07S1_125, DGR, P-AGR-WP, DW, P(A), WP, DW, P(A)-WP, MODW, P(A), WP, DW, P(A)-WP, NW
NC, NC07S1, 11A, NC07S1_126, DGR, P-AGR-WP, NW, P-AGR-WP, NW, P-AGR-WP, DW
NC, NC07S1, 14A, NC07S1_127, DGR(L), P, AS(S)-DW, P, AS(S)-DW
NC, NC07S1, 7A, NC07S1_128, DGR(L), AS(S)-DW, AS(S)-DW
NC, NC07S1, 7A, NC07S1_129, DGR(L), AS(S)-DW, AS(S)-DW, UW
NC, NC07S1, 7A, NC07S1_130, DGR(L), UC(S)-C(H), UC(S)(H), AC(H)
NC, NC07S1, 7A, NC07S1_131, DGR(L), UC(S)-AC(H), NC(S), AC(H)
NC, NC07S1, 7A, NC07S1_132, DGR(L), DC(S), AC(H), GR(S)-NSQ, AC(H)
NC, NC07S1, 7A/12A, NC07S1_133, DGR(L), NC(S)-AC(H), GR(S)-ASQ, GR(S)-SQ-MODC, GR(S)-ASQ, GR(S)-SQ-MODC, GR(S)-NSQ, GR(S)-SQ-MODC
NC, NC07S1, 12A, NC07S1_134, DGR, GR(S)-SQ-MODC, GR(S)-NSQ, GR(S)-SQ-MODC, GR(S)-NSQ, GR(S)-NSQ, MODC
NC, NC07S1, 12B, NC07S1_135, DGR, GR(S)-SQ-MODGR, GR(S)-SQ, SQ, MODGR(L)
NC, NC07S1, 12B, NC07S1_136, DGR, MODGR(L), SQ, SQ, MODGR
NC, NC07S1, 12B, NC07S1_137, DGR, NSQ, MODGR, SQ, SQ, MODGR
NC, NC07S1, 12B, NC07S1_138, DGR, MODGR, DC(S), DC(S), MODGR
NC, NC07S1, 12B, NC07S1_139, DGR, NC(S), MODGR, DC(S), DC(S), MODGR
NC, NC07S1, 12B, NC07S1_140, DGR, SQ, MODGR, DC(S), DC(S), MODGR
NC, NC07S1, 12B, NC07S1_141, DGR, DC(S), MODGR, SQ, SQ, MODGR
NC, NC07S1, 12B, NC07S1_142, DGR, SQ, MODGR, SQ, SQ, MODGR
NC, NC07S1, 12B, NC07S1_143, DGR, MODGR, DC(S), MODGR
NC, NC07S1, 12B, NC07S1_144, DGR, MODGR, SQ, SQ, MODGR
NC, NC07S1, 12B, NC07S1_145, DGR, MODGR, DC(S), DC(S), MODGR
NC, NC07S1, 12B, NC07S1_146, DGR, MODGR, SQ, MODGR
NC, NC07S1, 12B, NC07S1_147, DGR, SQ, MODGR, SQ, MODGR
NC, NC07S1, 12B, NC07S1_148, DGR, MODGR, DC(S), DC(S), MODGR
NC, NC07S1, 12B/11A, NC07S1_149, DGR, SQ, MODGR, SQ, P(S), AGR-WP, P(A), WP, P(A), WP, P(A)-WP
NC, NC07S1, 11A, NC07S1_150, DGR, P(A), WP, DW, P(A), WP, P(A), WP, DW, P(A)-WP, DW
NC, NC07S1, 11A, NC07S1_151, DGR, P(A)-WP, UW, P(A), WP, DW, P(A)-WP, NW, P(A)-WP, DW, P(A)-WP, NW
NC, NC08S1, 12B, NC08S1_01, DGR, P-AGR, NSQ, C(S), GR, NM(S)
NC, NC08S1, 12B, NC08S1_02, DGR, GR, GT, GR, AGR
NC, NC08S1, 12B, NC08S1_03, DGR, GR, GT, GR, GR
NC, NC08S1, 12B, NC08S1_04, DGR, GR, DC(S), GR, GR
NC, NC08S1, 12B, NC08S1_05, DGR, GR, DC(S), GR, NGR
NC, NC08S1, 12B, NC08S1_06, DGR, GR, DC(S), SQ, MODGR, MODGR
NC, NC08S1, 12B, NC08S1_07, DGR, GR, SQ, MODGR
NC, NC08S1, 12B, NC08S1_08, DGR, GR, AC(S), MODGR
NC, NC08S1, 12B, NC08S1_09, DGR, MODGR, AC(S), GR, MODGR
NC, NC08S1, 12B, NC08S1_10, DGR, GR, AC(S), MODGR
NC, NC08S1, 12B, NC08S1_11, DGR, GR, MODGR, MODGR
NC, NC08S1, 12B, NC08S1_12, DGR, GR, SQ, MODGR
NC, NC08S1, 12B, NC08S1_13, DGR, GR, GT, GR, NGR
NC, NC08S1, 12B, NC08S1_14, DGR, MODGR, ASQ, GR, NGR
NC, NC08S1, 12B, NC08S1_15, DGR, MODGR, GR(S)-NSQ, MODGR
NC, NC08S1, 12B, NC08S1_16, DGR, GR, GR(S)-ASQ, MODGR
NC, NC08S1, 12B, NC08S1_17, DGR, GR, GR(S)-NSQ, AS(S), GR
NC, NC08S1, 12B, NC08S1_18, DGR, MODGR, GR(S)-ASQ, MODGR
NC, NC08S1, 12B, NC08S1_19, DGR, GR, GR(S)-NSQ, GR
NC, NC08S1, 12B, NC08S1_20, DGR, GR, GR(S)-NSQ, MODGR
NC, NC08S1, 12B, NC08S1_21, DGR, MODGR, C(S), GR
NC, NC08S1, 12B, NC08S1_22, DGR, MODGR, GR(S)-NSQ, MODGR
NC, NC08S1, 12B, NC08S1_23, DGR, MODGR, GR(S)-NSQ, GR
NC, NC08S1, 12B, NC08S1_24, DGR, MODGR, GR(S)-NSQ, MODGR
NC, NC08S1, 12B, NC08S1_25, DGR, MODGR, GR(S)-NSQ, GR(S)-NSQ, MODGR, GR(S)-ASQ, GR(S)-NSQ, MODGR, GR(S)-ASQ, GR(S)-ASQ, MODGR
NC, NC08S1, 12B, NC08S1_26, DGR, MODGR, GR(S)-ASQ, GR(S)-SQ, MODGR, GR(S)-NSQ, GR(S)-SQ, MODGR, GR(S)-SQ, GR(S)-SQ, MODGR
NC, NC08S1, 12B, NC08S1_27, DGR, MODGR, GR(S), GR(S)-ASQ, MODGR, GR(S)-SQ, GR(S)-NSQ, MODGR, GR(S)-NSQ, GR(S)-NSQ, MODGR
NC, NC08S1, 12B, NC08S1_28, DGR, MODGR, GR(S)-NSQ, GR(S), MODGR, GR(S)-NSQ, GR(S)-SQ, MODGR
NC, NC08S1, 7A, NC08S1_29, DGR, AC(S), C(H), SQ, AC(H)
NC, NC08S1, 7A, NC08S1_30, DGR, UC(S)-AC(H), AC(S)-C(H)
NC, NC08S1, 7A, NC08S1_31, DGR, UC(S)-AC(H), UC(S)-AC(H)
NC, NC08S1, 7A, NC08S1_32, DGR(L), UC(S)-AC(H), AC(S)-C(H)
NC, NC08S1, 7A, NC08S1_33, GW(L), NC(S)-AC(H), C(S)-AC(H)
NC, NC08S1, 7A, NC08S1_34, GW(L), UC(S)-AC(H), UC(S)-AC(H)
NC, NC08S1, 7A, NC08S1_35, GW(L), DC(S)-AC(H), UC(S), AC(H)
NC, NC08S1, 7A, NC08S1_36, GW(L), AC(H), UC(S)-AC(H)
NC, NC08S1, 7A, NC08S1_37, GW(L), AC(H), AC(H)
NC, NC08S1, 7A, NC08S1_38, GW(L), UC(S)-AC(H), UC(S)-AC(H)
NC, NC08S1, 7A, NC08S1_39, GW(L), C(S)-AC(H), C(H)
NC, NC08S1, 7A, NC08S1_40, GW(L), UC(S)-MODC(H), UC(S)-AC(H)
NC, NC08S1, 7A, NC08S1_41, GW(L), UC(S)-AC(H), UC(S)-AC(S), C(H)
NC, NC08S1, 7A, NC08S1_42, GW(L), AC(H), AC(S)-C(H)
NC, NC08S1, 7A, NC08S1_43, GW(L), UC(S)-AC(H), UC(S)-AC(H)
NC, NC08S1, 7A, NC08S1_44, GW(L), UC(S)-AC(H), UC(S)-MODC(H)
NC, NC08S1, 7A/12A, NC08S1_45, GW(L), UC(S)-AC(H), GR(S)-SQ, GR(S)-DSQ, GR(S)-SQ, GR(S)-SQ-DC, GR(S)-SQ, GR(S)-SQ-MODC, GR(S)-SQ, GR(S)-MODC
NC, NC08S1, 12A, NC08S1_46, DGR, GR(S)-NSQ-MODGR, GR(S)-SQ, GR(S)-NSQ, DGR, GR(S)-SQ, GR(S)-SQ-MODGR
NC, NC08S1, 12B, NC08S1_47, DGR, MODGR, GR(S)-NSQ, MODGR(L)
NC, NC08S1, 12B, NC08S1_48, DGR, GR, GR(S)-NSQ, NSQ, MODGR
NC, NC08S1, 12B, NC08S1_49, DGR, GR, GR(S)-DSQ, GR, GR(S)-NSQ, NSQ, GR
NC, NC08S1, 12B, NC08S1_50, DGR, GR, GR(S)-SQ, NSQ, MODGR
NC, NC08S1, 12B, NC08S1_51, DGR, GR, GR(S)-NSQ, NSQ, MODGR
NC, NC08S1, 12B, NC08S1_52, DGR, GR, GR(S)-NSQ, SQ, GR, NGR
NC, NC08S1, 12B, NC08S1_53, DGR, GR, GR(S)-SQ, GR
NC, NC08S1, 12B, NC08S1_54, DGR, GR, GR(S)-SQ, MODGR
NC, NC08S1, 12B, NC08S1_55, DGR, GR, GR(S)-SQ, GR
NC, NC08S1, 12B, NC08S1_56, DGR, GR(L), GR(S)-NSQ, MODGR, GR(S)-NSQ, GR(S)-NSQ, GR, GR(S)-SQ, GR(S)-NSQ, GR
NC, NC08S1, 12B, NC08S1_57, DGR, MODGR, GR(S)-NSQ, GR(S)-SQ, MODGR, GR(S)-NSQ, GR(S)-NSQ, MODGR, GR(S)-NSQ, GR(S)-NSQ, MODGR
NC, NC08S1, 12B, NC08S1_58, DGR, MODGR, GR(S)-SQ, GR(S)-NSQ, GR, GR(S)-SQ, GR(S)-SQ, GR
NC, NC08S1, 12B, NC08S1_59, DGR, MODGR, GR(S)-SQ, GR(S)-NSQ, MODGR, GR(S)-NSQ, GR(S)-SQ, MODGR
NC, NC08S1, 12B, NC08S1_60, DGR, MODGR, GR(S)-SQ, GR(S)-SQ, MODGR, GR(S)-SQ, GR(S)-SQ, MODGR
NC, NC08S1, 12B, NC08S1_61, DGR, DGR, GR(S)-NSQ, DGR, GR(S)-SQ, GR(S)-SQ, MODGR
NC, NC08S1, 7A, NC08S1_62, DGR(L), NC(S)-AC(H), UC(S)-AC(H)
NC, NC08S1, 7A, NC08S1_63, DGR(L), AC(S)-NC(H), AC(S)-C(H)
NC, NC08S1, 7A, NC08S1_64, DGR(L), UC(S)-C(H), UC(S)-C(H)
NC, NC08S1, 7A, NC08S1_65, GW(L), UC(S)-C(H), UC(S)-C(H)
NC, NC08S1, 7A, NC08S1_66, GW(L), UC(S)-C(H), UC(S)-C(H)
NC, NC08S1, 7A, NC08S1_67, GW(L), UC(S)-C(H), UC(S)-C(H)
NC, NC08S1, 7A/12A, NC08S1_68, GW(L), AC(S)-MODC(H), GR(S)-SQ, GR(S)-SQ-MODC, GR(S)-SQ, GR(S)-SQ-MODC, GR(S)-SQ, GR(S)-SQ-MODC, GR(S)-SQ, GR(S)-SQ-MODC
NC, NC08S1, 12A, NC08S1_69, DGR, GR(S)-SQ-MODC, GR(S)-SQ-MODC, GR(S)-SQ, GR(S)-SQ-MODC, GR(S)-SQ, GR(S)-SQ-DC, GR(S)-SQ, GR, GR(S)-SQ, DC
NC, NC08S1, 12A, NC08S1_70, DGR, GR(S)-SQ-DC, GR(S)-SQ, GR(S)-SQ-MODC, GR(S)-SQ, GR(S)-SQ-DC, GR(S)-SQ, GR(S)-SQ-MODC
NC, NC08S1, 12A, NC08S1_71, DGR, GR(S)-SQ-MODC, GR(S)-SQ, GR(S)-SQ-MODC, GR(S)-SQ, GR(S)-SQ-MODC
NC, NC08S1, 12A, NC08S1_72, GW(L), MODC, GR(S)-DSQ, GR(S)-SQ-DC, GR(S)-SQ, GR(S)-SQ-MODC
NC, NC08S1, 12A, NC08S1_73, GW(L), C(S)-MODC, GR(S)-NSQ, GR(S)-SQ-DC, GR(S)-SQ, GR(S)-SQ-DC
NC, NC08S1, 12B, NC08S1_74, DGR, GR(S)-SQ-DC, GR(S)-SQ, GR(S)-SQ-DC, GR(S)-SQ, GR(S)-NSQ, MODGR
NC, NC08S1, 12B, NC08S1_75, DGR, MODGR, GR(S)-SQ, GR(S)-NSQ, MODGR
NC, NC08S1, 12B, NC08S1_76, DGR, MODGR, GR(S)-NSQ, DC(S), MODGR
NC, NC08S1, 12B, NC08S1_77, DGR, MODGR, GR(S)-SQ, DC(S), GR, NGR
NC, NC08S1, 12B, NC08S1_78, DGR, MODGR, AM(S), MODGR(L)
NC, NC08S1, 12B, NC08S1_79, DGR, GR, AM(S), MODGR, MODGR
NC, NC08S1, 12B, NC08S1_80, DGR, GR, AM(S), MODGR(L)
NC, NC08S1, 12B, NC08S1_81, DGR, GR, AM(S), MODGR, MODGR
NC, NC08S1, 12B, NC08S1_82, DGR, GR, AM(S), MODGR
NC, NC08S1, 12B, NC08S1_83, DGR, GR, AM(S), MODGR
NC, NC08S1, 12B, NC08S1_84, DGR, MODGR, AM(S), MODGR(L)
NC, NC08S1, 12B, NC08S1_85, DGR, GR, AM(S), MODGR(L)
NC, NC08S1, 12B, NC08S1_86, DGR, GR, AC(S), MODGR
NC, NC08S1, 12B, NC08S1_87, DGR, GR, AM(S), GR
NC, NC08S1, 12B, NC08S1_88, DGR, MODGR, AM(S), MODGR
NC, NC08S1, 12B, NC08S1_89, DGR, MODGR, GR(S)-NSQ, MODGR
NC, NC08S1, 12B, NC08S1_90, DGR, MODGR, GR(S)-NSQ, MODGR
NC, NC08S1, 12B, NC08S1_91, DGR, MODGR, GR(S)-SQ, MODGR
NC, NC08S1, 12B, NC08S1_92, DGR, GR, GR(S)-DSQ, GR(S)-SQ, GR
NC, NC08S1, 12B, NC08S1_93, DGR, GR, GR(S)-SQ, GR
NC, NC08S1, 12B, NC08S1_94, DGR, MODGR, GR(S)-SQ, SQ, GR
NC, NC08S1, 12B, NC08S1_95, DGR, GR, GR(S)-SQ, GR
NC, NC08S1, 12B, NC08S1_96, DGR, GR, GR(S)-NSQ, GR(S)-SQ, GR
NC, NC08S1, 12B, NC08S1_97, DGR, MODGR, GR(S)-NSQ, GR(S)-NSQ, GR
NC, NC08S1, 12B, NC08S1_98, DGR, GR, GR(S)-NSQ, SQ, GR
NC, NC08S1, 12B, NC08S1_99, DGR, GR, GR(S)-SQ, SQ, GR
NC, NC08S1, 12B, NC08S1_100, DGR, GR, GR(S)-SQ, GR(S)-SQ, GR
NC, NC08S1, 12B, NC08S1_101, DGR, MODGR, GR(S)-NSQ, GR(S)-SQ, MODGR
NC, NC08S1, 12B, NC08S1_102, DGR, MODGR, GR(S)-SQ, GR(S)-SQ, MODGR
NC, NC08S1, 12B, NC08S1_103, DGR, MODGR, GR(S)-SQ, GR(S)-NSQ, GR, GR(S)-NSQ, GR(S)-NSQ, MODGR, GR(S)-SQ, GR(S)-SQ-MODGR
NC, NC08S1, 12B, NC08S1_104, DGR, GR, GR(S)-NSQ, GR(S)-NSQ, MODGR, GR(S)-SQ, GR(S)-SQ, MODGR, GR(S)-SQ, GR(S)-NSQ, GR
NC, NC08S1, 12B, NC08S1_105, DGR, GR, GR(S)-SQ, GR()S-SQ, NGR, GR(S)-SQ, GR(S)-SQ, MODGR, GR(S)-SQ, GR(S)-NSQ, MODGR
NC, NC08S1, 12B, NC08S1_106, DGR, GR, GR(S)-SQ, GR(S)-ASQ, MODGR, GR(S)-SQ, GR(S)-NSQ, MODGR
NC, NC08S1, 7A, NC08S1_107, DGR, C(S)-AC(H), AC(S)-NC(H)
NC, NC08S1, 7A, NC08S1_108, DGR(L), AC(S)-C(H), UC(S)-NC(H)
NC, NC08S1, 7A, NC08S1_109, DGR(L), AC(S)-C(H), UC(S)-C(H)
NC, NC08S1, 7A, NC08S1_110, DGR(L), AC(S)-C(H), UC(S), NC(H)
NC, NC08S1, 7A, NC08S1_111, GW(L), AC(S)-C(H), UC(S), C(H)
NC, NC08S1, 7A, NC08S1_112, GW(L), UC(S)-AC(H), UC(S), NC(H)
NC, NC08S1, 7A, NC08S1_113, GW(L), C(S)-AC(H), C(S), AC(H)
NC, NC08S1, 7A, NC08S1_114, GW(L), UC(S)-AC(H), DC(S)-C(H)
NC, NC08S1, 7A/12A, NC08S1_115, GW(L), AC(H), GR(S)-NSQ, GR(S)-SQ-DC, GR(S)-SQ, GR(S)-SQ-MODC, GR(S)-SQ, GR(S)-SQ-MODC, GR(S)-SQ, GR(S)-SQ-GR
NC, NC08S1, 12A, NC08S1_116, DGR, GR(S)-SQ-DGR, GR(S)-SQ, GR(S)-NSQ, MODGR, GR(S)-SQ, GR(S)-SQ, MODGR
NC, NC08S1, 12B, NC08S1_117, DGR, MODGR, GR(S)-SQ, GR(S)-SQ, MODGR
NC, NC08S1, 12B, NC08S1_118, DGR, GR, GR(S)-NSQ, NSQ, MODGR
NC, NC08S1, 12B, NC08S1_119, DGR, GR, GR(S)-NSQ, NSQ, GR
NC, NC08S1, 12B, NC08S1_120, DGR, MODGR, GR(S)-SQ, MODGR
NC, NC08S1, 12B, NC08S1_121, DGR, MODGR, GR(S)-NSQ, NSQ, GR
NC, NC08S1, 12B, NC08S1_122, DGR, NGR, GR(S)-DSQ, MODGR(L)
NC, NC08S1, 12B, NC08S1_123, DGR, NGR, GR(S)-DSQ, MODGR(L)
NC, NC08S1, 12B, NC08S1_124, DGR, GR, AM(S), MODGR
NC, NC08S1, 12B, NC08S1_125, DGR, GR(L), GR(S)-SQ, GR(S)-SQ, MODGR
NC, NC08S1, 12B, NC08S1_126, DGR, MODGR, GR(S)-DSQ, GR(S)-NSQ, GR, GR(S)-NSQ, GR(S)-SQ-GR, GR(S)-NSQ, GR(S)-NSQ, GR
NC, NC08S1, 12B, NC08S1_127, DGR, NGR, GR(S)-NSQ, GR(S)-NSQ, NGR, GR(S)-SQ, GR(S)-SQ, NGR, GR(S)-SQ, GR(S)-SQ, MODGR
NC, NC08S1, 12B, NC08S1_128, DGR, GR, GR(S)-SQ, GR(S)-SQ, GR, GR(S)-SQ, GR(S)-DSQ, GR, GR(S)-SQ, GR(S)-DSQ, GR
NC, NC08S1, 12B, NC08S1_129, DGR, GR, GR(S)-SQ, GR(S)-NSQ, NGR, GR(S)-SQ, GR(S)-SQ, GR, GR(S)-DSQ, GR(S)-DSQ, GR
NC, NC08S1, 7A, NC08S1_130, DGR, AC(S)-NC(S), AC(S)-NC(S)
NC, NC08S1, 7A, NC08S1_131, GR(L), AC(S)-MODC(H), AC(S)-MODC(H)
NC, NC08S1, 7A, NC08S1_132, GR(L), UC(S)-MODC(H), AC
NC, NC08S1, 7A, NC08S1_133, GR(L), UC(S)-C(H), UC(S)-MODC(H)
NC, NC08S1, 7A, NC08S1_134, GR(L), DC(S)-C(H), DC(S)-AC(H)
NC, NC08S1, 7A, NC08S1_135, GR(L), MODC(S)-C(H), C(S), AC(H)
NC, NC08S1, 7A, NC08S1_136, GW(L), UC(S)-AC(H), C(S), AC(H)
NC, NC08S1, 7A, NC08S1_137, GW(L), UC(S)-AC(H), UC(S), AC(H)
NC, NC08S1, 7A/12A, NC08S1_138, GW(L), UC(S)-AC(H), GR(S)-SQ, GR(S)-SQ-DC, GR(S)-SQ, GR(S)-SQ-DC, GR(S)-SQ, GR(S)-SQ-DC, GR(S)-SQ, GR(S)-SQ-DC
NC, NC08S1, 12A, NC08S1_139, DGR, GR(S)-SQ-DC, GR(S)-SQ, GR(S)-SQ-DC, GR(S)-SQ, GR(S)-SQ-MODC, WOP, GR(S)-DC
NC, NC08S1, 12A, NC08S1_140, DGR, GR(S)-SQ-DC, GR(S)-SQ, GR(S)-SQ-DC, GR(S)-SQ, GR(S)-SQ-DC
NC, NC08S1, 12A, NC08S1_141, GW(L), NC, GR(S)-SQ, GR(S)-SQ-DC, GR(S)-NSQ, GR(S)-DC
NC, NC08S1, 12A, NC08S1_142, GW(L), DC, GR(S)-DSQ, GR(S)-SQ-DC, GR(S)-NSQ, DC
NC, NC08S1, 12A, NC08S1_143, GW(L), DC(S)-MODC(H), UC(S), MODC(H)
NC, NC08S1, 12A, NC08S1_144, GW(L), AC(H), GR(S)-SQ, GR(S)-SQ-DC, GR(S)-DSQ, GR(S)-SQ-DC, GR(S)-SQ, GR(S)-SQ-DC, GR(S)-SQ, GR(S)-SQ-MODC
NC, NC08S1, 12A, NC08S1_145, DGR, GR(S)-SQ-DC, GR(S)-SQ, GR(S)-SQ-DC, GR(S)-SQ, GR(S)-SQ-MODC, GR(S)-SQ, GR(S)-SQ-MODC
NC, NC08S1, 12A, NC08S1_146, DGR, GR(S)-SQ-DC, GR(S)-SQ, GR(S)-SQ-MODC, GR(S)-SQ, GR(S)-SQ, DC
NC, NC08S1, 12B, NC08S1_147, DGR, GR(S)-SQ, DGR, GR(S)-SQ, GR(S)-DSQ, MODGR
NC, NC08S1, 12B, NC08S1_148, DGR, GR, GR(S)-SQ, NC(S), MODGR
NC, NC08S1, 12B, NC08S1_149, DGR, GR, GR(S)-DSQ, MODGR(L)
NC, NC08S1, 12B, NC08S1_150, DGR, MODGR, GR(S)-DSQ, UC(S), MODGR
NC, NC08S1, 12B, NC08S1_151, DGR, MODGR, DSQ, AC(S), MODGR
NC, NC08S1, 12B, NC08S1_152, DGR, NGR, AM(S), MODGR, NGR
NC, NC08S1, 12B, NC08S1_153, DGR, MODGR, AM(S), MODGR, MODGR
NC, NC08S1, 12B, NC08S1_154, DGR, GR, AM(S), GR, MODGR
NC, NC08S1, 12B, NC08S1_155, DGR, GR, NC(S), MODGR(L)
NC, NC08S1, 12B, NC08S1_156, DGR, GR, NC(S), MODGR
NC, NC08S1, 12B, NC08S1_157, DGR, GR, MODGR
NC, NC08S1, 12B, NC08S1_158, DGR, MODGR, GR(S)-SQ, MODGR, GR(S)-SQ, GR(S)-DSQ, MODGR
NC, NC09S1, 12B, NC09S1_01, DGR, MODGR(L), ASQ, ASQ, MODGR(L)
NC, NC09S1, 12B, NC09S1_02, DGR, MODGR, GT, AM(S), MODGR(L)
NC, NC09S1, 12B, NC09S1_03, DGR, MODGR(L), GT, AM(S), MODGR(L)
NC, NC09S1, 12B, NC09S1_04, DGR, MODGR, GT, GT, MODGR(L)
NC, NC09S1, 12B, NC09S1_05, DGR, MODGR, GT, AM(S), MODGR(L)
NC, NC09S1, 12B, NC09S1_06, DGR, MODGR, AM(S), SQ, MODGR
NC, NC09S1, 12B, NC09S1_07, DGR, MODGR, GT, GT, GT, MODGR
NC, NC09S1, 12B, NC09S1_08, DGR, MODGR, P, P, P, MODGR
NC, NC09S1, 12B, NC09S1_09, DGR, MODGR, P, P, P, MODGR
NC, NC09S1, 12B, NC09S1_10, DGR, MODGR, P, P, P, MODGR
NC, NC09S1, 12B, NC09S1_11, DGR, P-MODGR, P, P, MODGR
NC, NC09S1, 14A, NC09S1_12, DGR(L), WP-AW, WP-AW, DW
NC, NC09S1, 14A, NC09S1_13, DGR(L), WP-MODW, WP-AW, W
NC, NC09S1, 14A, NC09S1_14, DGR(L), WP-UW, ASQ, NW
NC, NC09S1, 7A, NC09S1_15, DGR(L), UC(S)-AC(H), DC(H), ASQ, AC(H), DC(H)
NC, NC09S1, 7A, NC09S1_16, DGR(L), DC(S)-MODC(H), GT, DC(S)-AC(H)
NC, NC09S1, 7A, NC09S1_17, DGR(L), DC(S)-MODC(H), ASQ, DC(S)-AC(H)
NC, NC09S1, 7A, NC09S1_18, DGR(L), DC(S)-MODC(H), P, DC(S)-MODC(H)
NC, NC09S1, 7A, NC09S1_19, DGR(L), UC(S)-MODC(H), GT, C(S)-MODC(H)
NC, NC09S1, 7A, NC09S1_20, DGR(L), UC(S)-MODC(H), GT, UC(S)-MODC(H)
NC, NC09S1, 7A, NC09S1_21, DGR(L), UC(S)-AC(H), GT, DC(S)-MODC(H)
NC, NC09S1, 7A, NC09S1_22, DGR(L), DC(S)-MODC(H), DC(S), AC(H)
NC, NC09S1, 7A, NC09S1_23, DGR(L), DC(S)-MODC(H), DC(S), MODC(H)
NC, NC09S1, 7A, NC09S1_24, DGR(L), UC(S)-AC(H), DC(S)-AC(H)
NC, NC09S1, 7A, NC09S1_25, GR(L), DC(S)-AC(H), DC(S), AC(H)
NC, NC09S1, 7A, NC09S1_26, GR(L), DC(S)-C(H), DC(S), AC(H)
NC, NC09S1, 7A, NC09S1_27, GR(L), DC(S)-AC(H), DC(S), C(H)
NC, NC09S1, 7A, NC09S1_28, GR(L), C(S)-AC(H), DC(S)-MODC(H)
NC, NC09S1, 7A, NC09S1_29, GW(L), DC(S)-AC(H), DC(S)-C(H)
NC, NC09S1, 9A, NC09S1_30, GW(L), AC(H)
NC, NC09S1, 9A, NC09S1_31, GW(L), AC(H)
NC, NC09S1, 9A/12A, NC09S1_32, GW(L), AC(H), GR(S)-SQ-MODC, GR(S)-ASQ, GR(S)-SQ-MODC, GR(S)-DSQ, GR(S)-SQ-MODC, GR(S)-ASQ, GR(S)-SQ-MODC
NC, NC09S1, 12A, NC09S1_33, DGR, GR(S)-SQ-MODC, GR(S)-ASQ, GR(S)-SQ-MODC, GR(s)-SQ, GR(S)-SQ-MODC, GR(S)-ASQ, GR(S)-SQ-MODC
NC, NC09S1, 12A, NC09S1_34, DGR, GR(S)-SQ-MODC, GR(S)-SQ, GR(S)-SQ-MODC, GR(S)-SQ, GR(S)-SQ-MODC, GR(S), GR(S)-SQ-MODC
NC, NC09S1, 12A, NC09S1_35, DGR, GR(S)-SQ-MODC, GR(S)-SQ, GR(S)-SQ-MODC, GR(S)-SQ, GR(S)-SQ-MODC
NC, NC09S1, 12A, NC09S1_36, DGR, GR(S)-SQ-MODC, GR(S)-SQ, GR(S)-SQ-MODC, GR(S)-SQ, GR(S)-SQ-MODC
NC, NC09S1, 12A, NC09S1_37, DGR, GR(S)-SQ-MODC, GR(S)-SQ, GR(S)-SQ-MODC, GR(S)-SQ, GR(S)-SQ-MODC
NC, NC09S1, 12A, NC09S1_38, DGR, GR(S)-SQ-MODC, GR(S)-SQ, GR(S)-SQ-MODC, GR(S)-SQ, GR(S)-SQ-MODC
NC, NC09S1, 12A, NC09S1_39, DGR, GR(S)-SQ-MODC, GR(S)-SQ, MODC(L)
NC, NC09S1, 12A, NC09S1_40, DGR, GR(S)-SQ-MODC, GR(S)-SQ, MODC(L)
NC, NC09S1, 12A, NC09S1_41, DGR, MODC(L), BP(A), MODC(L)
NC, NC09S1, 12A, NC09S1_42, DGR, MODC, BP(A), MODC(L)
NC, NC09S1, 12A, NC09S1_43, DGR, MODC, BP(A), MODC(L)
NC, NC09S1, 12A, NC09S1_44, DGR, MODC, GT, GT, GT, MODC
NC, NC09S1, 12A, NC09S1_45, DGR, MODC, GR(S)-SQ, GR(S)-SQ, GR(S)-SQ, MODC
NC, NC09S1, 12A, NC09S1_46, DGR, MODC, GT, GT, GT, MODC
NC, NC09S1, 12A, NC09S1_47, DGR, MODC, GT, GT, GT, MODC
NC, NC09S1, 12A, NC09S1_48, DGR, MODC, GT, GT, P-MODC
NC, NC09S1, 12A, NC09S1_49, DGR, MODC, GT, GT, GT, MODC
NC, NC09S1, 12A, NC09S1_50, DGR, MODC, GT, GT, GT, MODC
NC, NC09S1, 12A, NC09S1_51, DGR, MODC, GT, GT, P(A), MODC
NC, NC09S1, 12B, NC09S1_52, DGR, MODGR, P(A), P(A), MODGR
NC, NC09S1, 12B, NC09S1_53, DGR, MODGR, P(A), P(A), MODGR
NC, NC09S1, 12B, NC09S1_54, DGR, MODGR, P(A), P(A), MODGR(L)
NC, NC09S1, 12B, NC09S1_55, DGR, MODGR, P(A), MODGR
NC, NC09S1, 12B, NC09S1_56, DGR, MODGR, P(A), P(A), MODGR
NC, NC09S1, 7A, NC09S1_57, DGR(L), UC(S)-C(H), UC(S)-C(H)
NC, NC09S1, 7A, NC09S1_58, DGR(L), UC(S)-C(H), GT, UC(S)-C(H)
NC, NC09S1, 7A, NC09S1_59, DGR(L), UC(S)-C(H), GT, UC(S)-MODC(H)
NC, NC09S1, 7A, NC09S1_60, DGR(L), UC(S)-C(H), AC(S), UC(S)-NC(H)
NC, NC09S1, 7A, NC09S1_61, DGR(L), UC(S)-C(H), AC(S), UC(S)-C(H)
NC, NC09S1, 7A, NC09S1_62, DGR(L), UC(S)-C(H), GT, UC(S)-C(H)
NC, NC09S1, 7A, NC09S1_63, DGR(L), UC(S)-C(H), GT, UC(S)-C(H)
NC, NC09S1, 7A, NC09S1_64, DGR(L), UC(S)-C(H), GT, C(S)-C(H)
NC, NC09S1, 7A, NC09S1_65, DGR(L), DC(S)-C(H), AC(S), DC(S)-MODC(H)
NC, NC09S1, 7A, NC09S1_66, DGR(L), UC(S)-C(H), GT, DC(S)-MODC(H)
NC, NC09S1, 7A, NC09S1_67, DGR(L), UC(S)-C(H), DC(S), UC(S)-C(H)
NC, NC09S1, 7A, NC09S1_68, DGR(L), UC(S)-C(H), AC(S), UC(S)-C(H)
NC, NC09S1, 7A, NC09S1_69, DGR(L), DC(S)-AC(H), GT, DC(S)-C(H)
NC, NC09S1, 7A, NC09S1_70, DGR(L), DC(S)-AC(H), GT, DC(S)-C(H)
NC, NC09S1, 7A, NC09S1_71, DGR(L), UC(S)-C(H), DC(S), UC(S)-C(H)
NC, NC09S1, 7A, NC09S1_72, DGR(L), DC(S)-AC(H), DC(S), AC(H)
NC, NC09S1, 7A, NC09S1_73, DGR(L), DC(S)-AC(H), DC(S), AC(H)
NC, NC09S1, 7A, NC09S1_74, DGR(L), DC(S)-C(H), DC(S)-AC(H)
NC, NC09S1, 7A, NC09S1_75, DGR(L), DC(S)-AC(H), DC(S)-AC(H)
NC, NC09S1, 7A, NC09S1_76, DGR(L), DC(S)-AC(H), DC(S)-AC(H)
NC, NC09S1, 7A, NC09S1_77, DGR(L), DC(S)-AC(H), DC(S)-AC(H)
NC, NC09S1, 7A/9A, NC09S1_78, GW(L), DC(S)-AC(H), AC(H)
NC, NC09S1, 9A, NC09S1_79, GW(L), AC(H)
NC, NC09S1, 9A, NC09S1_80, GW(L), AC(H)
NC, NC09S1, 9A, NC09S1_81, GW(L), AC(H)
NC, NC09S1, 9A/12A, NC09S1_82, GW(L), AC(H), GR(S)-SQ-MODC, GR(S)-SQ, GR(S)-SQ-MODC, GR(S)-SQ, GR(S)-SQ-MODC, GR(S)-SQ, GR(S)-SQ-MODC
NC, NC09S1, 12A, NC09S1_83, DGR, GR(S)-SQ-MODC, GR(S)-SQ-MODC, GR(S), GR(S)-SQ-MODC, GR(S)-SQ, GR(S)-SQ-MODC, GR(S)-SQ, GR(S)-SQ-MODC
NC, NC09S1, 12A, NC09S1_84, DGR, GR(S)-SQ-MODC, GR(S), GR(S)-SQ-MODC, GT, GT, GR(S)-SQ-MODC, GT, GT, GR(S)-SQ-MODC
NC, NC09S1, 12A, NC09S1_85, DGR, GR(S)-SQ-MODC, GT, GR(S)-SQ-MODC, GT, GT, GR(S)-SQ-MODC, GR(S)-SQ, GR(S)-SQ, GR(S)-SQ-MODC
NC, NC09S1, 12A, NC09S1_86, DGR, GR(S)-SQ-MODC, GR(S)-ASQ, GR(S)-SQ-MODC, GR(S)-ASQ, GR(S)-ASQ, GR(S)-SQ-MODC, GR(S)-ASQ, GR(S)-ASQ, GR(S)-SQ-MODC
NC, NC09S1, 12A, NC09S1_87, DGR, GR(S)-SQ-MODC, GR(S)-ASQ, GR(S)-SQ-MODC, GR(S)-ASQ, GR(S)-ASQ, GR(S)-SQ-AC, GR(S)-ASQ, GR(S)-ASQ, GR(S)-SQ-AC
NC, NC09S1, 12A, NC09S1_88, DGR, GR(S)-SQ-MODC, GR(S)-SQ, GR(S)-SQ-UC, GR(S)-SQ, GR(S)-SQ, GR(S)-SQ-UC, GR(S)-SQ, GR(S)-SQ-AC
NC, NC09S1, 12A, NC09S1_89, DGR, GR(S)-SQ-UC, GR(S)-SQ, GR(S)-SQ-MODC, GR(S)-SQ, GR(S)-SQ, GR(S)-ASQ, AC, GR(S)-SQ
NC, NC09S1, 12A, NC09S1_90, DGR, GR(S)-SQ-MODC, GR(S)-ASQ, GR(S)-SQ-UC, GT, GR(S)-SQ, GR(S)-ASQ, AC
NC, NC09S1, 12A, NC09S1_91, DGR, GR(S)-SQ-MODC, GR(S)-ASQ, GR(S)-SQ-MODC, GR(S)-SQ, GR(S)-SQ, AC
NC, NC09S1, 12A, NC09S1_92, DGR, GR(S)-SQ-MODC, GT, GR(S)-SQ-MODC, GR(S)-SQ, GR(S)-SQ, GR(S)-SQ-MODC
NC, NC09S1, 12A, NC09S1_93, DGR, GR(S)-SQ-MODC, GR(S)-SQ, GR(S)-SQ-AC, GR(S), GR(S)-SQ, AC
NC, NC09S1, 12A, NC09S1_94, DGR, GR(S)-SQ-MODC, GR(S)-SQ, GR(S)-SQ, AC, GR(S)-SQ, GR(S)-SQ, GR(S)-SQ, AC
NC, NC09S1, 12A, NC09S1_95, DGR, GR(S)-SQ-UC, GR(S)-SQ, GR(S)-SQ-MODC, GR(S)-SQ, GR(S)-SQ, AC
NC, NC09S1, 12A, NC09S1_96, DGR, GR(S)-SQ-MODC, GR(S)-SQ, GR(S)-SQ-MODC, GR(S)-SQ, GR(S)-SQ-MODC
NC, NC09S1, 12A, NC09S1_97, DGR, GR(S)-SQ-MODC, GR(S)-SQ, GR(S)-SQ-MODC
NC, NC09S1, 12A, NC09S1_98, DGR, GR(S)-SQ-MODC, GR(S)-SQ, GR(S)-SQ, MODC
NC, NC09S1, 12B, NC09S1_99, DGR, GR(S)-SQ, MODGR, SQ, GR(S)-SQ, MODGR
NC, NC09S1, 12B, NC09S1_100, DGR, MODGR, SQ, SQ, MODGR
NC, NC09S1, 12B, NC09S1_101, DGR, MODGR, ASQ, SQ, MODGR(L)
NC, NC09S1, 12B, NC09S1_102, DGR, MODGR, SQ, MODGR(L)
NC, NC09S1, 12B, NC09S1_103, DGR, MODGR, GT, SQ, MODGR
NC, NC09S1, 12B, NC09S1_104, DGR, MODGR, SQ, GT, MODGR(L)
NC, NC09S1, 12B, NC09S1_105, DGR, MODGR, SQ, SQ, MODGR(L)
NC, NC09S1, 12B, NC09S1_106, DGR, MODGR, AM(S), AM(S), MODGR(L)
NC, NC09S1, 12B, NC09S1_107, DGR, MODGR, AM(S), AM(S), AM(S), MODGR
NC, NC09S1, 12B, NC09S1_108, DGR, MODGR, AM(S), AM(S), MODGR
NC, NC09S1, 12B, NC09S1_109, DGR, MODGR, P, P, MODGR
NC, NC09S1, 12B, NC09S1_110, DGR, P-MODGR, P, P, P-MODGR
NC, NC09S1, 12B, NC09S1_111, DGR, P-MODGR, P(A), P(A), P-MODGR
NC, NC09S1, 12B, NC09S1_112, DGR, P-MODGR, P(A), P(A), AM(P)
NC, NC09S1, 7A, NC09S1_113, DGR, UC(S)-C(H), GT, UC(S)-AC(H)
NC, NC09S1, 7A, NC09S1_114, DGR, UC(S)-AC(H), GT, UC(S)-AC(H)
NC, NC09S1, 7A, NC09S1_115, DGR, UC(S)-AC(H), GT, UC(S)-AC(H)
NC, NC09S1, 7A, NC09S1_116, DGR(L), DC(S)-MODC(H), AC(S), MODC(H)
NC, NC09S1, 7A, NC09S1_117, GW(L), DC(S)-AC(H), SQ, AC(H)
NC, NC09S1, 7A, NC09S1_118, GW(L), DC(S)-C(H), DC(S), AC(H)
NC, NC09S1, 7A, NC09S1_119, GW(L), DC(S)-MODC(H), DC(S)-C(H)
NC, NC09S1, 7A, NC09S1_120, GW(L), DC(S)-AC(H), DC(S)-AC(H)
NC, NC09S1, 7A, NC09S1_121, GW(L), DC(S)-AC(H), DC(S)-AC(H)
NC, NC09S1, 7A, NC09S1_122, GW(L), DC(S)-AC(H), DC(S), AC(H)
NC, NC09S1, 7A, NC09S1_123, GW(L), DC(S)-AC(H), DC(S)-MODC(H)
NC, NC09S1, 7A, NC09S1_124, GW(L), DC(S)-AC(H), DC(S)-AC(H)
NC, NC09S1, 7A, NC09S1_125, GW(L), DC(S)-AC(H), DC(S)-AC(H)
NC, NC09S1, 9A, NC09S1_126, GW(L), DC(S)-AC(H)
NC, NC09S1, 9A, NC09S1_127, GW(L), AC(H)
NC, NC09S1, 9A/12A, NC09S1_128, GW(L), DC(S)-AC(H), SQ, GR(S)-SQ-MODC, GR(S)-ASQ, GR(S)-SQ-MODC, GR(S)-ASQ, GR(S)-SQ-MODC, GR(S)-NSQ, GR(S)-MODC
NC, NC09S1, 12A, NC09S1_129, DGR, GR(S)-SQ-MODC, GR(S)-DSQ, GR(S)-SQ-MODC, GT, GR(S)-SQ, GR(S)-SQ-MODC, GR(S)-NSQ, GR(S)-MODC
NC, NC09S1, 12A, NC09S1_130, DGR, GR(S)-SQ-MODC, GR(S)-SQ, GR(S)-SQ-MODC, GR(S)-ASQ, GR(S)-ASQ, GR(S)-SQ-MODC, GT, GR(S)-SQ, GR(S)-SQ-MODC
NC, NC09S1, 12A, NC09S1_131, DGR, GR(S)-SQ-MODC, GR(S)-SQ, GR(S)-SQ-MODC, GT, GR(S)-ASQ, GR(S)-SQ-MODC, GR(S)-ASQ, GR(S)-ASQ, GR(S)-SQ-MODC
NC, NC09S1, 12A, NC09S1_132, DGR, GR(S)-SQ-MODC, GR(S)-SQ, GR(S)-SQ-MODC, GR(S)-SQ, GR(S)-SQ-MODC, GR(S)-SQ, GR(S)-SQ, GT, GR(S)-SQ-MODC
NC, NC09S1, 12A, NC09S1_133, DGR, GR(S)-SQ-MODC, GR(S)-ASQ, GR(S)-SQ-MODC, GR(S)-ASQ, GR(S)-ASQ, GR(S)-SQ-MODC
NC, NC09S1, 12A, NC09S1_134, DGR, GR(S)-SQ-MODC, GR(S), GR(S)-SQ-MODC, GR(S)-ASQ, GR(S)-SQ-MODC
NC, NC09S1, 12A, NC09S1_135, DGR, GR(S)-SQ, GR(S)-SQ-MODC
NC, NC09S1, 12A, NC09S1_136, DGR, GR(S)-SQ-MODC, GR(S)-NSQ, GR(S)-SQ-MODC
NC, NC09S1, 12B, NC09S1_137, DGR, GR(S)-SQ, MODGR, GR(S)-ASQ, GR(S)-NSQ, MODGR
NC, NC09S1, 12B, NC09S1_138, DGR, MODGR, DGR(S), GR(S)-SQ, MODGR
NC, NC09S1, 12B, NC09S1_139, DGR, MODGR, GT, GT, MODGR(L)
NC, NC09S1, 12B, NC09S1_140, DGR, MODGR, P, P, GT, MODGR
NC, NC09S1, 12B, NC09S1_141, DGR, MODGR, P, P, P, MODGR
NC, NC09S1, 12B, NC09S1_142, DGR, MODGR, P, P, P-MODGR
NC, NC09S1, 12B, NC09S1_143, DGR, P-MODGR, AM(S), P, P-MODGR
NC, NC09S1, 12B, NC09S1_144, DGR, MODGR, P(A), P(A), P-MODGR
NC, NC09S1, 12B, NC09S1_145, DGR, P-MODGR, P(A), P(A), P(A), MODGR
NC, NC09S1, 7A, NC09S1_146, DGR, UC(S)-C(H), AC(S), UC(S)-C(H)
NC, NC09S1, 7A, NC09S1_147, DGR(L), UC(S)-MODC(H), SQ, UC(S)-MODC(H)
NC, NC09S1, 7A, NC09S1_148, DGR(L), UC(S)-MODC(H), UC(S)-MODC(H)
NC, NC09S1, 7A, NC09S1_149, DGR(L), UC(S)-AC(H), UC(S), AC(H)
NC, NC09S1, 7A, NC09S1_150, DGR(L), UC(S)-MODC(H), UC(S), MODC(H)
NC, NC09S1, 7A, NC09S1_151, DGR(L), UC(S)-AC(H), DC(S)-AC(H), SQ
NC, NC09S1, 7A, NC09S1_152, DGR(L), UC(S)-MODC(H), SQ, UC(S)-MODC(H)
NC, NC09S1, 7A, NC09S1_153, DGR(L), UC(S)-MODC(H), UC(S)-AC(H), SQ
NC, NC09S1, 7A, NC09S1_154, DGR(L), UC(S)-C(H), SQ, DC(S)-C(H)
NC, NC09S1, 7A, NC09S1_155, DGR(L), UC(S)-C(H), DC(S)-C(H)
NC, NC09S1, 7A, NC09S1_156, DGR(L), DC(S)-MODC(H), ASQ, DC(S)-AC(H)
NC, NC09S1, 7A, NC09S1_157, DGR(L), DC(S)-AC(H), DC(S), AC(H)
NC, NC09S1, 7A, NC09S1_158, DGR(L), DC(S)-AC(H), DC(S), AC(H)
NC, NC09S1, 7A, NC09S1_159, DGR(L), DC(S)-C(H), DC(S)-AC(H)
TO, TO01S1, 5A, TO01S1_1, M, BE, BE
TO, TO01S1, 5A, TO01S1_2, M, BE, BE
TO, TO01S1, 5A, TO01S1_3, M, BE, BE
TO, TO01S1, 5A, TO01S1_4, M, BE, BE
TO, TO01S1, 5A, TO01S1_5, M, BE, BE
TO, TO01S1, 5A, TO01S1_6, M, BE, BE
TO, TO01S1, 2B, TO01S1_10, M, AGR(S)-MODW, BA(P), BA(P), AGR(S)-MODW, BA(P), BA(P), AGR(S)-MODW
TO, TO01S1, 2B, TO01S1_11, M, AGR(S)-MODW, BA(P), BA(P), AGR(S)-MODW, BA(P), BA(P), AGR(S)-MODW
TO, TO01S1, 6A, TO01S1_12, M, AM, AM, AM(S), AM, AM, AM
TO, TO01S1, 6A, TO01S1_13, M, AM, AM, AM(S), AM, AM(S), AM
TO, TO01S1, 6A, TO01S1_14, M, AM, MM, AM(S), AM, MM
TO, TO01S1, 6A, TO01S1_15, M, AM, AM, AM, MM
TO, TO01S1, 6A, TO01S1_16, M, AM, AM, AM(S), AM, AM, AM
TO, TO01S1, 6A, TO01S1_17, M, AM, AM, AM(S), AM, AM
TO, TO02S1, 2B, TOO2S1_1, M, AGR(S)-MODW, BA(P), BA(P), AGR(S)-DW, BA(P), BA(P), AGR(S)-MODW
TO, TO02S1, 2B, TOO2S1_2, M, AGR(S)-MODW, BA(P), BA(P), AGR(S)-MODW, BA(P), BA(P), AGR(S)-MODW
TO, TO02S1, 6B, TOO2S1_3, M, AM, PE-AM, AM(S), PE-AM, PE-MM, AM(S)
TO, TO02S1, 6B, TOO2S1_4, M, PE-AM, PE-AM, AM(S), PE-AM, PE-AM, AM(S)
TO, TO02S1, 6B, TOO2S1_5, MM(L), PE-AM, PE-AM, MM(S), PE-AM, PE-AM, PE-AM
TO, TO02S1, 6B, TOO2S1_6, M, PE-AM, PE-AM, AM(S), PE-AM, AM, AM(S)
TO, TO02S1, 6B/1A, TOO2S1_7, M, PE-AM, TI(A), TI(A), TI(A), TI(A)
TO, TO02S1, 1A, TOO2S1_8, M, TI(A), TI(A), TI(A), TI(A), TI(A)
TO, TO02S1, 2B, TOO2S1_9, M, AGR(S)-DW, BA(P), BA(P), BA(P), AGR(S)-MODW, BA(P), BA(P), BA(P), AGR(S)-MODW
TO, TO02S1, 2B, TOO2S1_10, M, AGR(S)-MODW, BA(P), BA(P), BA(P), AGR(S)-DW, BA(P), BA(P), BA(P), AGR(S)-MODW
TO, TO02S1, 2B, TOO2S1_11, M, AGR(S)-MODW, BA(P), BA(P), AGR(S)-MODW, BA(P), BA(P), AGR(S)-MODW
TO, TO02S1, 2B, TOO2S1_12, M, AGR(S)-MODW, BA(P), BA(P), AGR(S)-DW, BA(P), BA(P), AGR(S)-DW
TO, TO02S1, 2B, TOO2S1_13, M, AGR(S)-MODW, WOP, WOP, AGR(S)-DW, WOP, WOP, AGR(S)-DW
TO, TO02S1, 2B, TOO2S1_14, M, AGR(S)-MODW, WOP, WOP, AGR(S)-DW, WOP, WOP, AGR(S)-MODW
TO, TO02S1, 2B, TOO2S1_15, M, AGR(S)-MODW, WOP, WOP, AGR(S)-DW, WOP, WOP, AGR(S)-MODW
TO, TO02S1, 2B, TOO2S1_16, M, AGR(S)-MODW, WOP, WOP, AGR(S)-MODW, WOP, WOP, AGR(S)-MODW
TO, TO02S1, 6A, TOO2S1_17, M, AM, AM, AM(S), AM, AM, AM
TO, TO02S2, 3A, TO02S2_1, M, GW, GW, GW, GW, GW, GW
TO, TO02S2, 3A, TO02S2_2, M, GW, GW, GW, GW, GW, GW
TO, TO02S2, 3A, TO02S2_3, MM, GW, GW, GW, GW, GW, GW
TO, TO02S2, 3A, TO02S2_4, GW, GW, GW, GW, GW, GW
TO, TO02S2, 3A, TO02S2_5, M, GW, GW, SC, SC, SC
TO, TO03S1, 2B, TO03S1_1, M, AGR(S)-MODW, WOP, WOP, AGR(S)-MODW, WOP, WOP, AGR(S)-DW
TO, TO03S1, 2B, TO03S1_2, M, AM, AM(P), AM(S), AM(P), PE-AM, AM
TO, TO03S1, 6B, TO03S1_3, M, PE-AM, PE-AM, AM(P)(S), AM(P), AM(P), AM(P)
TO, TO03S1, 6C, TO03S1_4, M, AM(P), AM(P), AM(P), P(A), P(A), P(A)
TO, TO03S1, 1B, TO03S1_5, M, P(A), P(A), P(A), P(A), P(A), P(A)
TO, TO03S1, 1B, TO03S1_6, M, P(A), P(A), P(A), P(A), P(MOD)
TO, TO03S1, 5B, TO03S1_7, M, P, P(MOD), P(MOD)(L)
TO, TO03S1, 5B, TO03S1_8, M, P(MOD)(L), P(MOD)(L)
TO, TO03S1, 5B, TO03S1_9, M, P(L), P(L)
TO, TO03S1, 5A, TO03S1_10, M, BE, BE
TO, TO03S1, 4B, TO03S1_11, M, SC, SC-E, SC-E, SC-E, SC-E, SC-E, SC-E, SC-E, SC-E, SC-E, SC-E, SC-E, SC-E, SC-E, SC-E, SC-E, SC-E, SC-E, SC-E, SC-E, SC-E, SC-E, SC-E, SC-E, SC-E
TO, TO03S1, 2A, TO03S1_12, M, AGR(S)-MODW, BA, BA, BA, AGR(S)-MODW, BA, BA, BA, AGR(S)-MODW, BA, BA, BA, AGR(S)-MODW
TO, TO03S1, 2A, TO03S1_13, M, AGR(S)-MODW, BA, BA, AGR(S)-DW, BA, BA, BA, AGR(S)-DW, BA, BA, BA, AGR(S)-MODW
TO, TO03S1, 2B, TO03S1_14, M, AGR(S)-MODW, BA(P), BA(P), AGR(S)-MODW, BA(P), BA(P), AGR(S)-DW
TO, TO03S1, 2B, TO03S1_15, M, AGR(S)-MODW, BA(P), BA(P), AGR(S)-MODW, BA(P), BA(P), AGR(S)-MODW
TO, TO03S1, 2B, TO03S1_16, M, AGR(S)-MODW, BA(P), BA(P), AGR(S)-MODW, BA(P), BA(P), AGR(S)-MODW
TO, TO03S1, 6A, TO03S1_17, M, AM, AM, AM(S), PE-AM, PE-MM
TO, TO03S1, 6B, TO03S1_18, M, PE-AM, AM, PE-AM, PE-AM, AM(P)(S)
TO, TO03S1, 6C/1A, TO03S1_19, M, AM(P), AM(P), TI(A), TI(A), TI(A), TI(A)
TO, TO03S1, 1A, TO03S1_20, M, TI(A), TI(A), TI(A), TI(A), TI(A), TI(A)
TO, TO03S1, 3A, TO03S1_21, M, GW, GW, GW, GW(L)
TO, TO03S1, 3A, TO03S1_22, M, GW, GW, GW, GW, GW, GW
TO, TO03S1, 2B, TO03S1_25, M, AGR(S)-DW, BA(P), BA(P), AGR(S)-DW, BA(P), BA(P), AGR(S)-MODW
TO, TO03S1, 2B, TO03S1_26, M, AGR(S)-DW, BA(P), BA(P), AGR(S)-DW, BA(P), BA(P), AGR(S)-MODW
TO, TO03S1, 2B, TO03S1_27, M, AGR(S)-DW, WOP(L), WOP(L), AGR(S)-MODW, WOP(L), WOP(L), AGR(S)-MODW
TO, TO03S1, 2B, TO03S1_28, MM, AGR(S)-DW, WOP(L), WOP(L), AGR(S)-MODW, WOP(L), WOP(L), AGR(S)-MODW
TO, TO03S1, 2B, TO03S1_29, MM, AGR(S)-MODW, WOP(L), WOP(L), AGR(S)-MODW, WOP(L), WOP(L), AGR(S)-MODW
TO, TO03S1, 6A, TO03S1_30, M, AM, AM, AM(S), AM, AM, AM
TO, TO03S1, 6C, TO03S1_31, M, PE-AM, AM(P), AM(P), AM(P), AM(P)
TO, TO03S1, 1B, TO03S1_32, M, P(A), P(A), P(A), P(A), P(A), P(A), P
TO, TO03S1, 1B, TO03S1_33, M, P(A), P(A), P(A), P(A), P, P
TO, TO03S1, 1B, TO03S1_34, M, P(A), P(A), P(A), P, P(MOD)
TO, TO03S1, 5B, TO03S1_35, MM, P, P, P(MOD)(L)
TO, TO03S1, 3A, TO03S1_36, M, GW, GW, GW, GW, GW, GW, GW, GW
TO, TO03S1, 2A, TO03S1_37, M, AGR(S)-DW, BA(H), BA(H), BA(H), AGR(S)-DW, BA(H), BA(H), BA(H), AGR(S)-DW, BA(H), BA(H), BA(H), AGR(S)-MODW
TO, TO03S1, 2A, TO03S1_38, M, AGR(S)-DW, BA(H), BA(H), BA(H), AGR(S)-MODW, BA(H), BA(H), BA(H), AGR(S)-MODW, BA(H), BA(H), BA(H), AGR(S)-MODW
TO, TO03S1, 2A, TO03S1_39, M, AGR(S)-MODW, BA(H), BA(H), BA(H), AGR(S)-MODW, BA(H), BA(H), BA(H), AGR(S)-MODW
TO, TO03S1, 6A, TO03S1_40, M, AM, AM, AM, AM, AM, AM
TO, TO03S1, 6B, TO03S1_41, M, AM, PE-AM, PE-AM, PE-AM, PE-AM, AM
TO, TO03S2, 6A, TO03S2_1, M, AM, AM, AM, AM(P), AM(P)
TO, TO03S2, 1B, TO03S2_2, M, P(A), P(A), P(A), P(A)
TO, TO03S2, 1B, TO03S2_3, M, P(A), P(A), P, P
TO, TO03S2, 1B, TO03S2_4, M, P(A), P, P, P, P
TO, TO03S2, 5B, TO03S2_5, M, P(MOD)(L), P(MOD)(L)
TO, TO03S2, 5B, TO03S2_6, M, P, P, P(MOD)(L)
TO, TO03S2, 5B, TO03S2_7, M, P(MOD)(L), P(MOD)(L)
TO, TO03S2, 5B, TO03S2_8, M, P(MOD)(L), P(MOD)(L)
TO, TO03S2, 5B, TO03S2_9, M, P(MOD)(L), P(MOD)(L), SC, SC, SC
TO, TO03S2, 5B, TO03S2_10, M, P, P, P, P
TO, TO03S2, 2B, TO03S2_12, M, AGR(S)-DS, WOP, WOP, AGR(S)-DS, WOP, WOP, AGR(S)-MODW
TO, TO03S2, 2B, TO03S2_13, M, AGR(S)-DS, WOP, WOP, AGR(S)-DS, WOP, WOP, AGR(S)-MODW
TO, TO03S2, 2B, TO03S2_14, M, AGR(S)-MODW, WOP, WOP, AGR(S)-DW, WOP, WOP, AGR(S)-MODW
TO, TO03S2, 2B, TO03S2_15, M, AGR(S)-MODW, WOP, WOP, AGR(S)-MODW, WOP, WOP, AGR(S)-MODW
TO, TO03S2, 6A, TO03S2_21, M, AM, AM, AM, AM
TO, TO03S2, 6A, TO03S2_22, M, AM, AM, AM(S), AM, AM, AM
TO, TO03S2, 6B, TO03S2_23, M, PE-AM, PE-AM, PE-AM(S), PE-AM, PE-AM, PE-AM
TO, TO03S2, 6B, TO03S2_24, M, PE-AM, PE-AM, AM(P)(S), PE-AM, PE-AM, PE-AM
TO, TO03S2, 6B/1B, TO03S2_25, M, PE-AM, AM(P), TI(A), P(A), P(A), P(A)
TO, TO03S2, 1B, TO03S2_26, M, P(A), P(A), P(A), P(A), P(A), P(A)
TO, TO03S2, 1B, TO03S2_27, M, P(A), P(A), P(A), P(A), P(A), P(A)
TO, TO03S2, 4B, TO03S2_28, M, SC, SC-E, SC-E, SC-E, SC-E, SC-E, SC-E, SC-E, SC-E, SC-E, SC-E, SC-E, SC-E, SC-E, SC-E, SC-E, SC-E, SC-E, SC-E, SC-E, SC-E, SC-E, SC-E, SC-E
TO, TO03S2, 4B, TO03S2_29, M, SC-E, SC-E, SC-E, SC-E, SC-E, SC-E, SC-E, SC-E, SC-E, SC-E, SC-E, SC-E, SC-E, SC-E, SC-E, SC-E, SC-E, SC-E, SC-E, SC-E, SC-E, SC-E, SC-E, SC-E, SC-E, SC-E, SC-E, SC-E, SC-E, SC-E
TO, TO03S2, 2A, TO03S2_30, M, AGR(S)-DW, BA, BA, AGR(S)-DW, BA, BA, BA, AGR(S)-DW, BA, BA, BA, AGR(S)-DS
TO, TO03S2, 2A, TO03S2_31, M, AGR(S)-DW, BA, BA, BA, AGR(S)-MODW, BA, BA, BA, AGR(S)-MODW
TO, TO03S2, 2B, TO03S2_32, M, AGR(S)-DW, BA(P), BA(P), AGR(S)-DW, BA(P), BA(P), AGR(S)-DW
TO, TO03S2, 2B, TO03S2_33, M, AGR(S)-MODW, BA(P), BA(P), AGR(S)-MODW, BA(P), BA(P), AGR(S)-MODW
TO, TO03S2, 2B, TO03S2_34, M, AGR(S)-MODW, BA(P), BA(P), AGR(S)-MODW, BA(P), BA(P), AGR(S)-MODW
TO, TOO5S1, 8A, TO05S1_2, AGR(H), AGR(H), BP, BP, AGR(H), AGR(H), ASQ, BP, ASQ, BP, BP, AGR(H), BP
TO, TOO5S1, 8A, TO05S1_3, AGR(H), AGR(H), BP(A), BP, AGR(H), AGR(H), QK, BP, SQ, BP, AGR(H), AGR(H), AC, BP, AGR(H), BP
TO, TOO5S1, 8B, TO05S1_4, AGR(H), AGR(H), AC, AGR(H), AGR(H), AC, ASQ, DSQ, AGR(H), BP
TO, TOO5S1, 8B, TO05S1_5, AGR(H), AGR(H), AC(H), AGR(H), AGR(H), AC(H), AS(S), AS(S), BP(A)
TO, TOO5S1, 7C, TO05S1_9, BE-TI(A), UC(S)-MODW, SC-MODW, SC-AW, SC-MODW
TO, TOO5S1, 7C, TO05S1_10, BE-TI(A), UC(S)-MODW, S, SC-MODW, SC-AW
TO, TOO5S1, 7C, TO05S1_11, BE-TI(A), UC(S)-MODW, DS, SC-MODW, SC-MODW
TO, TOO5S1, 7C, TO05S1_12, BE-P(A), UC(S)-MODW, UC(S)-MODW, AS(S)-AW, S(H)
TO, TOO5S1, 7C, TO05S1_13, BE, UC(S)-MODW, SC-AW, SC-MODW
TO, TOO5S1, 7C, TO05S1_14, BE, MODS(H), SC-MODS(H), SC-MODS(H)
TO, TOO5S1, 7C, TO05S1_15, BE, SC-MODS(H), SC-MODS(H), US-MODS(H), SC-MODS(H)
TO, TOO5S1, 7C, TO05S1_16, BE, SC-MODS(H), SC-MODS(H), SC(S), SC-MODS(H), SC-MODS(H)
TO, TOO5S1, 7C, TO05S1_17, BE, SC-MODS(H), SC(A), SC-MODS(H), SC-MODS(H), SC-MODS(H)
TO, TOO5S1, 7C, TO05S1_18, BE, MODS(H)(L), MODS(H)(L)
TO, TOO5S1, 7C, TO05S1_19, BE, MODS(H)(L), SC(A), SC(A), MODS(H)(L)
TO, TOO5S1, 7C, TO05S1_20, BE, SC(A), SC, SC-AS(H), SC-MODS(H)
TO, TOO5S1, 7C, TO05S1_21, BE, SC(MOD), SC(D), SC(A), SC(MOD)
TO, TOO5S1, 7C, TO05S1_22, BE, SC, SC, SC(A), SC
TO, TOO5S1, 7C/10, TO05S1_23, GW(L), AGR(L), AGR(S)-AC, BP, BP, AGR(L), BP(A), BP(A)
TO, TOO5S1, 10A, TO05S1_24, AGR, AGR, QK, P-AGR, QK, BP(A), BP(A), GR, BP(A), BP(A)
TO, TOO5S1, 10A, TO05S1_25, GR, P-GR, QK, P-GR, QK, BP(A), BP(A), GR, BP(A), BP(A)
TO, TOO5S1, 10A, TO05S1_26, GR, P-GR, QK, P-GR, QK, BP(A), BP(A), P-GR, BP(A), BP(A)
TO, TOO5S1, 10A, TO05S1_27, P-GR, P-GR, QK, P-GR, QK, BP(A), GR, BP(A)
TO, TOO5S1, 10A, TO05S1_28, GR, P-GR, QK, P, GR, QK, BP(A), BP(A), GR, BP(A)
TO, TOO5S1, 10A, TO05S1_29, GR, P, GR, QK, P, GR, QK, BP(A), P-GR, BP(A), BP(A)
TO, TOO5S1, 10A, TO05S1_30, MODGR, P-GR, QK, P-GR, QK, BP(A), BP(A), P-GR, BP(A)
TO, TOO5S1, 10A, TO05S1_31, GR, P-GR, QK, P-GR, QK, BP(A), BP(A), P-GR, BP(A)
TO, TOO5S1, 10A, TO05S1_32, P-GR, P-GR, QK, GR, BP(A), BP(A), P-GR, BP(A)
TO, TOO5S1, 10A/11, TO05S1_33, GR, P-GR, QK, P-GR, QK, BP(A), BP(A), GR, BP(A), BP(A), LWP, LWP, P-LWP
TO, TOO5S1, 9A, TO05S1_34, GW(L), EE(L)
TO, TOO5S1, 9A, TO05S1_35, GW(L), EE(L)
TO, TO06S1, 4C, TO06S1_1, MM, E, E, E, E, E, E, E, E, E, E, E, E, E, E, E, E, E, E, E, GR(S), E, E, E, E, E, E, DC, E, E, E, E, E, E, E, E, E, DC
TO, TO06S1, 4C, TO06S1_2, MM, GR(S), E, E, E, E, E, E, E, E, E, E, E, E, E, E, E, E, UC, E, E, E, E, E, E, E, E, E, E, E, E, E, E, E, E, E, DC
TO, TO06S1, 4C/2A, TO06S1_3, M(L), PE-NC(H), GR(S)-NC(H), AC(S)(H), AGR(S), DS, BA, BA, AGR(S)-DW, BA(H), BA(H), BA(H), AGR(S)-MODS, BA(H), BA(H), BA(H), AGR(S)-DW
TO, TO06S1, 2B, TO06S1_4, MM, AGR(S)-DS, BA(P), BA(P), AGR(S)-DW, BA(P), BA(P), AGR(S)-DW
TO, TO06S1, 2B, TO06S1_5, MM, AGR(S)-MODW, BA(P), BA(P), AGR(S), DW, BA(P), BA(P), AGR(S)-MODW
TO, TO06S1, 2B, TO06S1_6, M(L), AGR(S)-DS, BA(P), BA(P), AGR(S)-MODS, BA(P), BA(P), AGR(S)-DC, DS
TO, TO06S1, 2B, TO06S1_7, M, AGR(S)-DS, WOP(L), WOP(L), AGR(S)-DW, WOP(L), WOP(L), AGR(S)-MODW
TO, TO06S1, 2B, TO06S1_8, M, AGR(S)-DS, WOP(L), WOP(L), AGR(S)-MODW, WOP(L), WOP(L), AGR(S)-DS
TO, TO06S1, 2B, TO06S1_9, M, AGR(S)-DS, WOP(L), WOP(L), AGR(S)-MODW, WOP(L), WOP(L), AGR(S)-DW
TO, TO06S1, 6A, TO06S1_10, MM, AM, AM, AM, PE-AM, PE-AM, AM(P)
TO, TO06S1, 6C, TO06S1_11, MM, AM(P), AM(P), PE-AM, PE-AM, AM(P), PE-MM
TO, TO06S1, 6C, TO06S1_12, M, AM(P), AM(P), P(A), P(A), P(A), P(A)
TO, TO06S1, 1B, TO06S1_13, M, P(A), P(A), P, P, P, P
TO, TO06S1, 1B, TO06S1_14, M, P, P(MOD), P, P, P
TO, TO06S1, 5A, TO06S1_15, M, BE, BE
TO, TO06S1, 2B, TO06S1_16, M, AGR(S)-MODS, BA(P), BA(P), AGR(S)-DS, BA(P), BA(P), AGR(S)-NS
TO, TO06S1, 2B, TO06S1_17, M, AGR(S)-DS, WOP(L), WOP(L), AGR(S)-DS, WOP(L), WOP(L), AGR(S)-DS, WOP(L), WOP(L), AGR(S)-MODS
TO, TO06S1, 2B, TO06S1_18, M, AGR(S)-DS, WOP(L), WOP(L), AGR(S)-DS, WOP(L), WOP(L), AGR(S)-DS
TO, TO06S1, 2B, TO06S1_19, M, AGR-DS, WOP(L), WOP(L), AGR(S)-DS, WOP(L), WOP(L), AGR(S)-DS
TO, TO06S1, 2B, TO06S1_20, M, AGR-DS, WOP(L), WOP(L), AGR(S)-MODW, WOP(L), WOP(L), AGR(S)-MODS
TO, TO06S1, 2B, TO06S1_21, M, AGR(S)-DS, BA(P), BA(P), AGR-MODS, BA(P), BA(P), AGR(S)-DS
TO, TO06S1, 2B, TO06S1_22, M, AGR-MODS, BA(P), BA(P), AGR-MODS, BA(P), BA(P), AGR-MODS
TO, TO06S1, 3A, TO06S1_23, M(L), GW-AM(S), GW(A), GW(A), GW(A), GW(A), GW(MOD)(L)
TO, TO06S1, 3C, TO06S1_24, M, GW(MOD)(L), GW(MOD)(L)
TO, TO06S1, 3C/4A, TO06S1_25, MM, GW(MOD)(L), GW, E, E, E, E, E, E
TO, TO06S1, 4C, TO06S1_26, M, E, E, E, E, E, E, E, E, E, E, E, E, E, E, E, E, E, GR(S), E, E, E, E, E, E, E, E, E, E, E, E, E, E, E, E, E, DC
TO, TO06S1, 2A, TO06S1_27, M, AGR(S)-DS, BA, BA, BA, AGR(S)-DS, BA, BA, BA, AGR(S)-DS, BA, BA, BA, AGR(S)-DS
TO, TO06S1, 2A, TO06S1_28, AGR(S)-MODS, BA, BA, BA, AGR(S)-MODS, BA, BA, BA, AGR(S)-MODW, BA, BA, BA, AGR(S)-MODS
TO, TO06S1, 2A, TO06S1_29, M, AGR(S)-DS, BA(H), BA(H), BA(H), AGR(S)-MODS, BA(H), BA(H), BA(H), AGR(S)-DS, BA(H), BA(H), BA(H), AGR(S)-DW
TO, TO06S1, 2B, TO06S1_30, M, AGR(S)-DS, BA(P), BA(P), AGR(S)-DW, BA(P), BA(P), AGR(S)-DS
TO, TO06S1, 6A, TO06S1_31, M, PE-AM, PE-AM, AM, PE-AM, PE-AM, AM
TO, TO06S1, 6A, TO06S1_32, M, PE-AM, PE-AM, PE-AM, PE-MM
TO, TO06S1, 6A, TO06S1_33, M, PE-AM, PE-AM, PE-AM, AM, NC
TO, TO06S1, 6C, TO06S1_34, M, AM(P), AM(P), AM(P)(S), AM(P), AM(P), PE-AM
TO, TO06S1, 6C, TO06S1_35, MM(L), AM(P), AM(P), AM(P)(S), GW-AM(S), GW(A), GW(A), GW(A)
TO, TO06S1, 3A, TO06S1_36, MM, GW, GW, GW, GW, GW
TO, TO06S1, 3C, TO06S1_37, M, GW(MOD)(L), GW, GW(MOD)(L)
TO, TO06S1, 3C, TO06S1_38, M, GW(MOD)(L), GW(MOD)(L)
TO, TO06S1, 3C, TO06S1_39, M, GW, GW, GW(MOD)(L)
TO, TO06S1, 3C/4B, TO06S1_40, M(L), GW(MOD)(L), GW(L), SC-E, SC-E, SC-E, SC-E, SC-E, SC-E, SC-E, SC-E, SC-E, SC-E
TO, TO06S1, 4C, TO06S1_41, M, GR(S), E, E, E, E, E, E, E, E, E, E, E, E, E, E, E, E, E, GR(S), E, E, E, E, E, E, E, E, E, E, E, E, E, E, E, E, E, AC
TO, TO06S1, 2A, TO06S1_42, M, AGR(S), DS, BA, BA, BA, AGR(S), MODS, BA, BA, BA, AGR(S)-DW, BA(H), BA(H), BA(H), AGR(S)-MODW
TO, TO06S1, 2A, TO06S1_43, M, AGR(S)-DS, BA(H), BA(H), BA(H), AGR(S)-DS, BA(H), BA(H), BA(H), AGR(S)-MODS, BA(H), BA(H), BA(H), AGR(S)-DS
TO, TOO7S1, 3A, TO07S1_1, GR, GW, GW, GW, GW, GW
TO, TOO7S1, 1A, TO07S1_2, GR, TI(A), TI(A), TI(A), TI(A), TI(A)
TO, TOO7S1, 1B, TO07S1_3, GR, P(A), P(A), P(A), P(MOD)(L)
TO, TOO7S1, 5B, TO07S1_4, GR, P(MOD)(L), P(MOD)(L)
TO, TOO7S1, 2B, TO07S1_5, GR, AGR(S)-NS, BA(P), BA(P), AGR(S)-MODS, BA(P), BA(P), AGR(S)-DW, BA(P)
TO, TOO7S1, 2B, TO07S1_6, AGR(S)-DW, BA(P), BA(P), AGR(S), DW, BA(P), BA(P), AGR(S), DS
TO, TOO7S1, 2B, TO07S1_7, GR, AGR(S)-DW, WOP, AGR(S)-MODW, WOP, AGR(S)-DW
TO, TOO7S1, 2B, TO07S1_8, GR, AGR(S)-DW, WOP(L), AGR(S)-DW, WOP(L), AGR(S)-MODW
TO, TOO7S1, 2B, TO07S1_9, GR, AGR(S)-DW, WOP(L), AGR(S)-DW, WOP(L), AGR(S)-MODW
TO, TOO7S1, 2B, TO07S1_10, GR, AGR(S)-DW, WOP(L), AGR(S)-DW, WOP(L), AGR(S)-DW
TO, TOO7S1, 2B, TO07S1_11, GR, AGR(S)-DW, WOP(L), AGR(S)-MODW, WOP(L), AGR(S)-DW
TO, TOO7S1, 2C, TO07S1_12, AGR(S)-DW, WOP(L), AGR(S)-DW, WOP(L), AGR(S)-DW, WOP(L), WOP(L), AGR(S)-MODW
TO, TOO7S1, 2B, TO07S1_13, GR, AGR(S)-MODW, WOP(L), WOP(L), AGR(S)-MODW, WOP(L), WOP(L), AGR(S)-DW
TO, TOO7S1, 2B, TO07S1_14, GR, AGR(S)-MODW, WOP(L), WOP(L), AGR(S)-DS, WOP(L), WOP(L), AGR(S)-DW, WOP(L), WOP(L), AGR(S)-DW
TO, TOO7S1, 2B, TO07S1_15, GR, AGR(S)-MODW, WOP(L), WOP(L), AGR(S)-MODS, WOP(L), WOP(L), AGR(S)-DS
TO, TOO7S1, 2B, TO07S1_16, M, AGR(S)-DS, WOP(L), WOP(L), AGR(S)-MODS, WOP(L), WOP(L), AGR(S)-DS
TO, TOO7S1, 2B, TO07S1_17, DS, BA(P), BA(P), BA(P), AGR(S)-DS, BA(P), BA(P), AGR(S)-MODS
TO, TOO7S1, 2B, TO07S1_18, AGR(S)-DS, BA(P), BA(P), BA(P), AGR(S)-DS, BA(P), BA(P), AGR(S)-MODS
TO, TOO7S1, 2B, TO07S1_19, AGR(S)-DS, BA(P), BA(P), AGR(S)-DS, BA(P), BA(P), AGR(S)-DS
TO, TOO7S1, 2B, TO07S1_20, AGR(S)-DW, BA(P), BA(P), AGR(S)-MODW, BA(P), BA(P), AGR(S)-MODW
TO, TOO7S1, 2B, TO07S1_21, M, AGR(S)-MODW, BA(P), BA(P), AGR(S)-MOD, BA(P), BA(P), AGR(S)-MODW
TO, TOO7S1, 2B, TO07S1_22, MM, AGR(S)-DW, BA(P), BA(P), AGR(S)-MODW, BA(P), BA(P), AGR(S)-DW
TO, TOO7S1, 2C, TO07S1_23, M, AGR(S)-DW, BA(P), AGR(S)-MODW, BA(P), AGR(S)-DW
TO, TOO7S1, 2C, TO07S1_24, M, AGR(S)-DW, BA(P), AGR(S)-MODW, BA(P), AGR(S)-MODW
TO, TOO7S1, 2C, TO07S1_25, M, AGR(S)-MODW, BA(P), AGR(S)-MODW, BA(P), AGR(S)-MODW
TO, TOO7S1, 6A, TO07S1_26, MM, NM, NM, MM, NM
TO, TOO7S1, 6C, TO07S1_27, M, MM, MM, PE-AM, DC, PE-MM
TO, TOO7S1, 6B, TO07S1_28, MM, PE-NM, PE-MM, PE-NM(S), PE-AM, PE-MM
TO, TOO7S1, 6B, TO07S1_29, M, PE-AM, PE-NM, PE-AM, PE-MM
TO, TOO7S1, 6B, TO07S1_30, M, PE-AM, PE-NM, PE-AM, PE-NM
TO, TOO7S1, 6B, TO07S1_31, M, PE-AM, PE-AM, PE-AM, PE-AM, PE-AM
TO, TOO7S1, 6B, TO07S1_32, M, PE-AM, PE-AM, PE-AM(S), PE-AM, PE-AM, PE-AM
TO, TOO7S1, 6B, TO07S1_33, MM, PE-AM, PE-AM, PE-AM(S), PE-NM, PE-NM, PE-MM
TO, TOO7S1, 6B, TO07S1_34, M, PE-AM, PE-AM, PE-AM, PE-AM, PE-MODC(S)
TO, TOO7S1, 6B, TO07S1_35, M, PE-AM, PE-AM, PE-AM, PE-AM, PE-MM, PE-MM
TO, TOO7S1, 6B, TO07S1_36, M, PE-AM, PE-AM, PE-AM, PE-AM
TO, TOO7S1, 6B, TO07S1_37, MM(L), PE-AM, PE-AM, PE-AM, PE-AM
TO, TOO7S1, 6B, TO07S1_38, MM, PE-AM, PE-AM, AM(P), AM(P), TI(A), TI(A)
TO, TOO7S1, 1A, TO07S1_39, GR, TI(A), TI(A), TI(A), TI(A), TI(A), PE-AM
TO, TOO7S1, 1A, TO07S1_40, GR, TI(A), TI(A), TI(A), TI(A), TI(A)
TO, TOO7S1, 1B, TO07S1_41, GR, P(A), P(A), P(A), P(A)
TO, TOO7S1, 5B, TO07S1_42, GR, P(MOD)(L), P(MOD)(L)
TO, TOO7S1, 5B, TO07S1_43, GR, P(MOD)(L), P(A), P
TO, TOO7S1, 5B, TO07S1_44, GR, P(MOD)(L), P(MOD)(L)
TO, TOO7S1, 2A, TO07S1_45, GR, AGR(S)-DS, BA, BA, BA, AGR(S)-DS, BA, BA, BA, AGR(S)-DS, BA, BA, BA, AGR(S)-MODW
TO, TOO7S1, 2A, TO07S1_46, AGR(S)-DW, BA, BA, BA, AGR(S)-MODW, BA, BA, BA, AGR(S)-DW
TO, TOO7S1, 2A, TO07S1_47, AGR(S)-MODW, BA, BA, BA, AGR(S)-MODW, BA, BA, BA, AGR(S)-DW
TO, TOO7S1, 2A, TO07S1_48, M, AGR(S)-DS, BA, BA, BA, AGR(S)-DS, BA, BA, BA, AGR(S)-DS
TO, TOO7S1, 2A, TO07S1_49, AGR(S)-DS, BA, BA, BA, AGR(S)-DS, BA, BA, BA, AGR(S)-DW
TO, TOO7S1, 2A, TO07S1_50, AGR(S)-MODW, BA, BA, BA, AGR(S)-DS, BA, BA, BA, AGR(S)-DS, WOP
TO, TOO7S1, 2B, TO07S1_51, AGR(S)-DS, WOP, WOP, AGR(S)-DS, WOP, WOP, AGR(S)-DS, BA
TO, TOO7S1, 2B, TO07S1_52, AGR(S)-DW, WOP, WOP, AGR(S)-DW, WOP, WOP, AGR(S)-DW
NI, NI01S1, 2B, NI01S1_2, MM, AGR(S)-DW, BA(P), BA(P), AGR(S)-MODW, BA(P), BA(P), AGR(S)-MODW
NI, NI01S1, 2B, NI01S1_3, MM, AGR(S)-DW, BA(P), BA(P), AGR(S)-MODW, BA(P), AGR(S)-MODW
NI, NI01S1, 2C, NI01S1_4, M, AGR(S)-MODW, BA(P), AGR(S)-MODW, BA(P), AGR(S)-MODW
NI, NI01S1, 2C, NI01S1_5, M, AGR(S)-DW, AGR(S)-MODW, AGR(S)-MODW
NI, NI01S1, 6A, NI01S1_6, M(L), AM, AM, PE-AM, PE-AM
NI, NI01S1, 6B, NI01S1_7, M(L), P, AM, PE-AM, P, AM, PE-MM
NI, NI01S1, 6B, NI01S1_8, MM, PE-AM, PE-AM, PE-AM(L), PE-AM
NI, NI01S1, 6B, NI01S1_9, MM, PE-AM, PE-AM, P, MM(P), PE-AM
NI, NI01S1, 6B, NI01S1_10, M(L), PE-MM, PE-AM, PE-AM, PE-AM
NI, NI01S1, 6B, NI01S1_11, M, PE-AM, PE-AM, AM(P), AM(P)
NI, NI01S1, 6C/3A, NI01S1_12, M, AM(P), AM(P)(S), AM(P)(S), GW, SC, SC-E, SC-E, SC-E, SC-E
NI, NI01S1, 4B, NI01S1_13, M, SC-E(L), SC-E, SC-E, SC-E, SC-E, SC-E, SC-E, SC-E, SC-E, SC-E, SC-E, SC-E, SC-E, SC-E, SC-E, SC-E, SC-E, SC-E, SC-E
NI, NI01S1, 4B, NI01S1_14, MM, E, E, E, E, E, E, E, E, E, E, E, E, E, E, E, E, E, E, DC(S), E, E, E, E, E, E, E, E, E, E, E, E, E, E, E, E, E, E, E
NI, NI01S1, 4A, NI01S1_15, MM, E, E, E, E, E, E, E, E, E, E, E, E, E, E, E, E, E, E, E, E, E, E, E, E, E, E, E, E, E, E, E, E, E, E, E, E, E, E, E
NI, NI01S1, 4A, NI01S1_16, M, E, E, E, E, E, E, E, E, E, E, E, E, E, E, E, E, E, E, E, E, E, E, E, E, E, E, E, E, E, E, E, E, E, E, E, E, E, E
NI, NI01S1, 4A, NI01S1_17, MM, E, E, E, E, E, E, E, E, E, E, E, E, E, E, E, E, E, E, E, E, E, E, E, E, E, E, E, E, E, E, E, E, E, E, E, E, E
NI, NI01S1, 4A, NI01S1_18, M, E, E, E, E, E, E, E, E, E, E, E, E, E, E, E, E, E, E, E, E, E, E, E, E, E, E, E, E, E, E, E, E, E, E, E, E, E, E
NI, NI01S1, 4A, NI01S1_19, M, E, E, E, E, E, E, E, E, E, E, E, E, E, E, E, E, E, E, E, E, E, E, E, E, E, E, E, E, E, E, E, E, E, E, E
NI, NI01S1, 2B, NI01S1_20, M, AGR(S)-DW, BA(P), BA(P), AGR(S)-DW, BA(P), BA(P), AGR(S)-DW
NI, NI01S1, 2B, NI01S1_21, M, AGR(S)-DW, BA(P), BA(P), AGR(S)-DW, BA(P), BA(P), AGR(S)-DW
NI, NI01S1, 2B, NI01S1_22, M, AGR(S)-DW, BA(P), BA(P), AGR(S)-DW, BA(P), BA(P), AGR(S)-DW
NI, NI01S1, 2B, NI01S1_23, M, AGR(S)-DW, BA(P), BA(P), AGR(S)-DW, BA(P), BA(P), AGR(S)-DW
NI, NI01S1, 2B, NI01S1_24, M, AGR(S)-MODW, BA, BA, AGR(S)-MODW, BA, BA, AGR(S)-MODW
NI, NI01S1, 2C, NI01S1_25, M, AGR(S)-MODW, AGR(S)-DW, AGR(S)-MODW
NI, NI01S1, 6B, NI01S1_26, M, PE-AM, PE-AM, PE-AM, PE-AM
NI, NI01S1, 6B, NI01S1_27, M, PE-AM, PE-AM, PE-AM, PE-MM
NI, NI01S1, 6B, NI01S1_28, M, PE-AM, AM(P), PE-AM, AM(P)
NI, NI01S1, 6B, NI01S1_29, M, PE-AM, PE-AM, PE-AM, PE-MM
NI, NI01S1, 6B, NI01S1_30, M, PE-AM, PE-AM, PE-AM, AM(P)
NI, NI01S1, 6C, NI01S1_31, M, PE-AM, AM(P), AM(P), AM(P)
NI, NI01S1, 6C, NI01S1_32, M, AM(P), AM(P), AM(P), AM(P)
NI, NI01S1, 1B, NI01S1_33, M, P(A), P(A), P(A), P(A), P, P
NI, NI01S1, 1B, NI01S1_34, M, P, P, P, P(L)
NI, NI01S1, 5B, NI01S1_35, M, P(L), P(L)
NI, NI01S1, 5B, NI01S1_36, M, P(L), P(L)
NI, NI01S1, 1B, NI01S1_37, M, P(A), P(A), P(A), P(A), P(A), P(A)
NI, NI01S1, 4B, NI01S1_38, MM, SC-E, SC-E, SC-E, SC-E, SC-E, SC-E, SC-E, SC-E, SC-E, SC-E, SC-E, SC-E, SC-E, SC-E, SC-E, SC-E, SC-E, SC-E, SC-E, SC-E, SC-E, SC-E, SC-E, SC-E, SC-E, SC-E, SC-E, SC-E, SC-E
NI, NI01S1, 4A, NI01S1_39, M, E, E, E, E, E, E, E, E, E, E, E, E, E, E, E, E, E, E, E, E, E, E, E, E, E, E, E, E, E, E, E, E, E, E, E, E, E, E
NI, NI01S1, 4A, NI01S1_40, M, E, E, E, E, E, E, E, E, E, E, E, E, E, E, E, E, E, E, E, E, E, E, E, E, E, E, E, E, E, E, E, E, E, E, E, E, E, E
NI, NI01S1, 2B, NI01S1_44, M, AGR(S)-DW, BA(P), BA(P), AGR(S)-DW, BA(P), BA(P), AGR(S)-DW
NI, NI01S1, 2B, NI01S1_45, M, AGR(S)-DW, BA(P), BA(P), AGR(S)-DW, BA(P), BA(P), AGR(S)-MODW
NI, NI01S1, 2C, NI01S1_46, MM, AGR(S)-MODW, BA(P), AGR(S)-MODW, BA(P), AGR(S)-MODW
NI, NI01S1, 6B, NI01S1_47, MM, PE-AM, PE-AM, PE-AM(S), PE-AM, AM(P)
NI, NI01S1, 6C, NI01S1_48, M, PE-AM, AM(P), AM(P), MM(P)
NI, NI01S1, 6C, NI01S1_49, MM, PE-AM, AM(P), AM(P)(S), PE-MM, AM(P)
NI, NI01S1, 6B, NI01S1_50, M, PE-AM, AM(P), PE-AM, AM(P)
NI, NI01S1, 6B, NI01S1_51, M, PE-AM, AM(P), PE-AM, AM(P)
NI, NI01S1, 3A/4B, NI01S1_52, M, GW, GW-SC, GW, GW, SC-E, SC-E, SC-E, SC-E, SC-E, SC-E, SC-E, SC-E, SC-E, SC-E, SC-E, SC-E, SC-E, SC-E
NI, NI01S1, 4A, NI01S1_53, M, E, E, E, E, E, E, E, E, E, E, E, E, E, E, E, E, E, E, E, E, E, E, E, E, E, E, E, E, E, E, E, E, E, E, E
NI, NI01S1, 4A, NI01S1_54, M, E, E, E, E, E, E, E, E, E, E, E, E, E, E, E, E, E, E, E, E, E, E, E, E, E, E, E, E, E, E, E, E, E
NI, NI01S1, 4A, NI01S1_55, M, E, E, E, E, E, E, E, E, E, E, E, E, E, E, E, E, E, E, E, E, E, E
NI, NI01S1, 2A, NI01S1_56, M, AGR(S)-MODW, BA, BA, BA, AGR(S)-DW, BA, BA, BA, AGR(S)-DW, BA, BA, AGR(S)-DW
NI, NI01S1, 2A, NI01S1_57, M, AGR(S)-DW, BA, BA, BA, AGR(S)-DW, BA, BA, AGR(S)-DW, BA, BA, AGR(S)-DW
NI, NI01S1, 2A, NI01S1_58, M, AGR(S)-DW, BA, BA, BA, AGR(S)-DW, BA, BA, AGR(S)-DW, BA, BA, AGR(S)-DW
NI, NI01S1, 2A, NI01S1_59, MM, AGR(S)-DW, BA, BA(H), HC, AGR(S)-DW, HC, HC, AGR(S)-DW, HC, HC, AGR(S)-DW
NI, NI01S1, 2A, NI01S1_60, M, AGR(S)-DW, HC, HC, HC, AGR(S)-DW, HC, HC, HC, AGR(S)-DW, HC, HC, AGR(S)-MODW
NI, NI01S1, 2A, NI01S1_61, MM, AGR(S)-DW, HC, HC, HC, AGR(S)-DW, HC, HC, AGR(S)-DW
NI, NI01S1, 2A, NI01S1_62, M, AGR(S)-DW, BA, HC, AGR(S)-DW, HC, HC, AGR(S)-MODW
NI, NI01S1, 6B, NI01S1_63, M(L), PE-AM, PE-AM, PE-AM, PE-AM
NI, NI01S1, 6B, NI01S1_64, M(L), PE-AM, PE-AM, PE-AM, PE-AM
NI, NI01S1, 6C, NI01S1_65, M, PE-AM, AM(P), AM(P), AM(P)
NI, NI01S1, 6C/1B, NI01S1_66, MM, AM(P), AM(P), P(A), P(A)
NI, NI01S1, 1B, NI01S1_67, M, P(A), P(A), P(A), P(A), P(A)(S)
NI, NI01S1, 1B, NI01S1_68, MM, P(S), P(A), P(S), P, P
NI, NI01S1, 1B, NI01S1_69, M, BE(MOD), BE(MOD)
NI, NI01S1, 5B, NI01S1_70, M, BE(MOD), BE(MOD)
NI, NI01S1, 5B, NI01S1_71, M, BE(MOD), BE(MOD)
NI, NI01S1, 5B, NI01S1_72, MM, BE(MOD), BE(MOD)
NI, NI01S1, 1B, NI01S1_73, M, P(A), P(A)(S), P(A)(S), P(A)(S), P(A)(S)
NI, NI01S1, 2B, NI01S1_74, M, AGR(S)-DW, BA(P), BA(P), AGR(S)-DW, BA(P), BA(P), AGR(S)-DW
NI, NI01S1, 2B, NI01S1_75, M, AGR(S)-DW, BA(P), BA(P), AGR(S)-DW, BA(P), BA(P), AGR(S)-MODW
NI, NI01S1, 2B, NI01S1_76, M, AGR(S)-DW, BA(P), BA(P), AGR(S)-DW, BA(P), BA(P), AGR(S)-DW
NI, NI01S1, 2B, NI01S1_77, M, AGR(S)-DW, BA(P), BA(P), AGR(S)-DW, BA(P), BA(P), AGR(S)-DW
NI, NI01S1, 2B, NI01S1_78, M, AGR(S)-DW, BA(P), BA(P), AGR(S)-DW, BA(P), BA(P), AGR(S)-MODW
NI, NI01S1, 2B, NI01S1_79, M, AGR(S)-DW, BA(P), BA(P), AGR(S)-DW, BA(P), BA(P), AGR(S)-DW
NI, NI01S1, 2B, NI01S1_80, MM, AGR(S)-DW, BA(P), BA(P), AGR(S)-DW, BA(P), BA(P), AGR(S)-MODW
NI, NI01S1, 2B, NI01S1_81, M, AGR(S)-DW, BA(P), BA(P), AGR(S)-DW, BA(P), BA(P), AGR(S)-DW
NI, NI01S1, 2C, NI01S1_82, M, AGR(S)-DW, BA(P), AGR(S)-DW, BA(P), AGR(S)-DW
NI, NI01S1, 6B, NI01S1_84, MM(L), PE-AM, PE-AM, AM(P), AM(P)
NI, NI01S1, 6B, NI01S1_85, MM, PE-AM, PE-MM, AM(P), AM(P)
NI, NI02S1, 2A, NI02S1_1, BA(H), BA(H), AGR(S)-DS, BA(H), BA(H), AGR(S)-DS, BA(H), BA(H), AGR(S)-DW
NI, NI02S1, 6A, NI02S1_2, M, AM, AM, AM, PE-AM, PE-AM
NI, NI02S1, 6A, NI02S1_3, M(L), AM, AM, AM, AM
NI, NI02S1, 6B, NI02S1_4, M(L), PE-AM, PE-AM, MM, MM
NI, NI02S1, 6B, NI02S1_5, M(L), PE-MM, PE-AM, PE-AM, PE-AM
NI, NI02S1, 6B, NI02S1_6, M(L), PE-AM, PE-AM, PE-MM, MM(P)
NI, NI02S1, 3A, NI02S1_7, M(L), GW, GW(A), GW(A), GW(A), GW(A), GW(A), GW(MOD)
NI, NI02S1, 3A, NI02S1_8, M, GW(A), GW, GW, GW, GW(A), GW, TI
NI, NI02S1, 1A, NI02S1_9, M, TI, TI, TI, TI, TI, TI
NI, NI02S1, 2B, NI02S1_10, M, AGR(S)-MODS, BA(P), BA(P), AGR(S)-MODS, BA(P), BA(P), AGR(S)-MODS, BA(P), BA(P), AGR(S)-MODS
NI, NI05S1, 6A, NI05S1_6, M, AM, AM, AM(S), AM, AM
NI, NI05S1, 6A, NI05S1_7, M, AM, AM, AM(S), PE-AM, PE-AM
NI, NI05S1, 6B, NI05S1_8, M, AM, AM, PE-AM, PE-AM, PE-AM, PE-AM
NI, NI05S2, 6A, NI05S2_9, M, AM, AM, AM, AM
NI, NI05S2, 6A, NI05S2_10, M, AM, AM, AM, AM, AM
NI, NI05S2, 6C, NI05S2_11, M, AM, AM(P), P(A), P(A), P(A)
NI, NI05S2, 5B, NI05S2_12, M, P(MOD)(L), P(MOD)(L)
NI, NI05S2, 5B, NI05S2_13, M, P(MOD)(L), P(MOD)(L)
NI, NI05S2, 5B, NI05S2_14, M, P(MOD)(L), P(MOD)(L)
NI, NI05S2, 5B, NI05S2_15, M, P(MOD)(L), P(MOD)(L)
NI, NI05S2, 5B, NI05S2_16, M, P(MOD)(L), P(MOD)(L)
NI, NI05S2, 5B, NI05S2_17, M, P(MOD)(L), P(MOD)(L)
NI, NI05S2, 5A, NI05S2_18, M, BE, BE
NI, NI05S2, 1B, NI05S2_19, M, P(A), P(A), P(A), P(A), P(A), P(A)
NI, NI05S3, 6A, NI05S3_1, M, AM, AM, AM, AM
NI, NI05S3, 6A, NI05S3_2, M, AM, AM, AM, AM, AM, AM
NI, NI05S3, 6A, NI05S3_3, M, AM, AM, AM, AM, AM
NI, NI05S3, 6A, NI05S3_5, M, AM, AM, AM, AM
NI, NI08S1, 6A, NI08S1_5, M, AM, AM, AM, AM
NI, NI08S1, 6A, NI08S1_6, M, AM, AM, AM, AM
NI, NI08S1, 6B, NI08S1_7, M, AM, PE-AM, PE-AM, PE-AM
NI, NI08S1, 1A, NI08S1_8, M, AM(P), AM(P), TI(A), TI(A), TI(A), TI(A)
NI, NI08S1, 1B, NI08S1_9, M, P(A), P(A), P(A), P(A), P(A), P(A)
NI, NI08S1, 5B, NI08S1_10, M, P, P, P(L)
NI, NI08S1, 5B, NI08S1_11, M, P, P, P, P
NI, NI08S1, 5B, NI08S1_12, M, P, P, P, P
NI, NI08S1, 5B, NI08S1_13, M, P, P, P, P
NI, NI08S1, 1B, NI08S1_14, M, P(A), P(A), P(A), P(A)
NI, NI08S1, 1B, NI08S1_15, M, P(A), P(A), P(A), P(A)
NI, NI08S1, 1B, NI08S1_16, M, P(A), P(A), P(A), P(A)
NI, NI08S1, 1B, NI08S1_17, M, P(A), P(A), P(A), P(A)
NI, NI08S1, 1B, NI08S1_18, M, P(A), P(A), P(A), P(A)
NI, NI09S1, 6A, NI09S1_1, M, AM, AM, AM, AM
NI, NI09S1, 6A, NI09S1_2, M, AM, AM, AM, MM
NI, NI09S1, 6B, NI09S1_3, M, AM, MM(P), AM, AM
NI, NI09S1, 6B, NI09S1_4, M, AM, AM, PE-AM, PE-AM
NI, NI09S1, 6B, NI09S1_5, M, PE-AM, PE-AM, PE-AM, PE-AM
NI, NI09S1, 6B, NI09S1_6, M, PE-AM, PE-AM, PE-AM, AM(P)
NI, NI09S1, 6C, NI09S1_7, M, AM(P), AM(P), AM(P), TI(A), TI(A)
NI, NI09S1, 1A/3C, NI09S1_8, M, TI(A), TI(A), TI(A), GW, GW
NI, NI09S1, 3A, NI09S1_9, M, GW, GW, GW, GW, GW
NI, NI09S1, 3A, NI09S1_10, M, GW, GW, GW, GW, GW, GW
NI, NI09S1, 3A, NI09S1_11, M, GW, GW, GW, GW
NI, NI09S1, 3A, NI09S1_12, M, GW, GW, GW, GW
NI, NI09S1, 6A, NI09S1_18, M, AM, AM, MM, AM
NI, NI09S1, 6A, NI09S1_19, M, AM, AM, AM, AM, AM
NI, NI09S1, 6A, NI09S1_20, M, AM, AM, AM, AM, AM
NI, NI09S1, 6A, NI10S1_8, M, AM, AM, AM, AM
NI, NI09S1, 6A, NI10S1_9, M, AM, AM, AM, AM
NI, NI09S1, 6A, NI10S1_10, M, AM, AM, AM, MM
NI, NI09S1, 6B, NI10S1_11, M, AM, PE-AM, AM(P)(S), PE-AM, AM(P), AM(P)
NI, NI09S1, 1A, NI10S1_12, M, AM(P), TI(A), TI(A), TI(A), TI(A)
NI, NI09S1, 1B, NI10S1_13, M, TI(A), TI(A), TI(A), TI(A), TI(A), TI(A)
CI, CI01S1, 7B, CI01S1_1, AS, AS, AC(H)(S), SQ, DC(H)(S), MODS(H), MODW
CI, CI01S1, 7B, CI01S1_2, BE(A), AS(S)-MODW, AS(S), UC(S)-C(H)
CI, CI01S1, 7B, CI01S1_3, BE(A), AS(S)-MODW, AS(S), AS(S)-C(H)
CI, CI01S1, 7C, CI01S1_4, BE(A), UC(S)-C(H), AS(S), C(H)
CI, CI01S1, 7C, CI01S1_5, BE(A), UC(S)-C(H), UC(S)-C(H)(S), C(H)
CI, CI01S1, 7C, CI01S1_6, BE(A), UC(S)-C(H), UC(S)-C(H)(S), C(H)
CI, CI01S1, 7C/10A, CI01S1_7, GW(L), AGR(L), BP(A), AGR(L), BP(A)
CI, CI01S1, 10A, CI01S1_8, AGR, P-AGR(L), QK, BP(A), AGR, BP(A)
CI, CI01S1, 10A, CI01S1_9, AGR, P, AGR, QK, BP(A), BP(A), AGR, BP(A)
CI, CI01S1, 10A, CI01S1_10, AGR, P, AGR, P, AGR, QK, BP(A), AGR, BP(A)
CI, CI01S1, 10A, CI01S1_11, AGR, P-AGR, P, AGR, QK, BP(A), BP(A), AGR, BP(A)
CI, CI01S1, 10A, CI01S1_12, AGR, P, AGR, QK, BP(A), BP(A)
CI, CI01S1, 8A, CI01S1_13, AGR(H), AGR(H), SQ, BP, SQ, BP(A), SQ, BP(A), SQ, BP(A), AGR(H), AGR(H), DSQ, ASQ, NSQ, NSQ, NSQ, AGR(H), BP(A)
CI, CI01S1, 8A, CI01S1_14, AGR(H), AGR(H), ASQ, DSQ, SQ, BP, SQ, BP, DSQ, BP, AGR(H), AGR(H), AC, ASQ, BP, SQ, BP, AGR(H), BP(A)
CI, CI01S1, 8B, CI01S1_15, AGR(H), AGR(H), MODC, SQ, BP, SQ, BP, AGR(H), AGR(H), AC, BP, BP, AGR(H), BP(A)
CI, CI01S1, 8B/7C, CI01S1_16, AGR(H), AGR(H), AC, SQ, BP, SQ, BP, AGR(H), AGR(H), AC, AS(S), AS(S), AS(S), BP, AS(S), BP, UW, AW
CI, CI01S1, 7B, CI01S1_17, BE(A), AS(S)-AW, AS(S), ASQ, AW, MODW
CI, CI01S1, 7B, CI01S1_18, BE(A), AS(S)-MODW, AS(S)-AW, AC(S)-DW, UW
CI, CI01S1, 7B, CI01S1_19, BE(A), AS(S)-DW, AS(S), MODW
CI, CI01S1, 7C, CI01S1_20, BE(A), UC(S)-C(H), UC(S)-AC(H)(S), C(H)
CI, CI01S1, 7C, CI01S1_21, BE(A), UC(S)-C(H), UC-AC(S), C(H)
CI, CI01S1, 7C, CI01S1_22, BE(A), UC(S)-C(H), UC(S)-C(H)(S), C(H)
CI, CI01S1, 7C/10A, CI01S1_23, GW(L), AGR(L), BP, AGR, BP
CI, CI01S1, 10C, CI01S1_24, AGR, P-AGR(L), BP(A), BP, GR, BP
CI, CI01S1, 10C, CI01S1_25, GR, P-GR, BP(A), BP(A), BP, AGR, BP(A)
CI, CI01S1, 10A, CI01S1_26, AGR, P, GR, P, GR, QK, BP(A), BP(A), AGR, BP(A)
CI, CI01S1, 10A, CI01S1_27, GR, P-AGR, QK, BP(A), BP(A), AGR, BP(A), GR
CI, CI01S1, 10A, CI01S1_28, GR, P, GR, QK, BP(A), BP(A), AGR, BP(A), GR
CI, CI01S1, 11A, CI01S1_29, SC, LWP, P-LWP, P-LWP, DGR(S), P-LWP, DGR(S)
CI, CI01S1, 11A, CI01S1_30, SC, LWP, P-LWP, P-LWP, DGR(S), P-LWP, DGR(S)
CI, CI01S1, 11A, CI01S1_31, SC(L), LWP, P-LWP, P-LWP, DGR(S)
CI, CI01S1, 9A, CI01S1_32, GW(L), EE
CI, CI01S1, 9A, CI01S1_33, GW(L), EE
CI, CI01S1, 9A, CI01S1_34, GW(L), EE
CI, CI01S1, 7C/10A, CI01S1_35, GW(L), AGR(L), BP(A), AGR(L), BP(A)
CI, CI01S1, 10C, CI01S1_36, AGR, AGR(L), ASQ, BP(A), BP(A), AGR, BP(A)
CI, CI01S1, 10A, CI01S1_37, AGR, P-AGR, P-AGR, QK, ASQ, BP(A), BP(A), AGR, BP(A)
CI, CI01S1, 10A, CI01S1_38, AGR, P-AGR, QK, BP(A), BP(A), AGR, BP(A), BP(A)
CI, CI01S1, 10A, CI01S1_39, AGR, P, AGR, QK, BP(A), BP(A)
CI, CI01S1, 8A, CI01S1_40, AGR(H), AGR(H), SQ, ASQ, BP, ASQ, BP, ASQ, BP, AGR(H), AGR(H), ASQ, DSQ, ASQ, BP, ASQ, BP, ASQ, BP, ASQ, BP, AGR(H), BP(A)
CI, CI01S1, 8A, CI01S1_41, AGR(H), AGR(H), ASQ, SQ, ASQ, BP, ASQ, BP, ASQ, BP, AGR(H), AGR(H), BP, ASQ, BP, ASQ, BP, ASQ, BP, ASQ, BP, AGR(H), BP(A)
CI, CI01S1, 8A, CI01S1_42, AGR(H), AGR(H), BP, BP, SQ, BP, SQ, BP, AGR(H), AGR(H), MODW, SQ, SQ, NSQ, BP, ASQ, BP, AGR(H), BP(A)
CI, CI01S1, 8B, CI01S1_43, AGR(H), AGR(H), MODC, USQ, BP, ASQ, BP, AGR(H), AGR(H), MODC(H), BP, ASQ, BP, AGR(H), BP(A)
CI, CI01S1, 8B/7B, CI01S1_44, AGR(H), AGR(H), AC, SQ, BP, ASQ, BP, AGR(H), AGR(H), AC, SQ, SQ, BP, AGR(H), AGR(H)-AC, AS(S), AS(S), AS(S), AS(S)-AW, UC(S), UW
CI, CI01S1, 7B, CI01S1_45, BE-TI(A), AS(S)-MODW, AS(S)-AW, DC(H)(S)-AW, DC(S)-NW
CI, CI01S1, 7B, CI01S1_46, BE-TI(A), UC(S)-MODW, AS(S), DC(H)(S), DW
CI, CI01S1, 7B, CI01S1_47, BE-TI(A), UC(S)-C(H), UC(S)-C(H)(S), W
CI, CI01S1, 7C, CI01S1_48, BE-TI(A), UC(S)-C(H), UC(S)-C(H)(S), C(H)
CI, CI01S1, 7C, CI01S1_49, BE-TI(A), UC(S)-C(H), UC(S)-C(H)(S), C(H)
CI, CI01S1, 7C/10A, CI01S1_50, GW(L), AGR(L), BP, AGR(L), BP
CI, CI01S1, 10A, CI01S1_51, AGR, P-AGR, QK, BP, BP(A), GR, BP
CI, CI01S1, 10A, CI01S1_52, GR, P, GR, QK, BP(A), BP(A), GR, BP(A)
CI, CI01S1, 10A, CI01S1_53, AGR, P, GR, QK, BP(A), BP(A), MODGR, BP(A)
CI, CI01S1, 10A, CI01S1_54, AGR, P, AGR, P, AGR, QK, BP(A), BP(A), AGR(H), BP(A)
CI, CI01S1, 10A, CI01S1_55, AGR(H), P, NGR, QK, BP(A), BP(A), AGR(H), BP(A)
CI, CI01S1, 8A, CI01S1_56, AGR(H), AGR(H), ASQ, SQ, ASQ, BP, ASQ, BP, AGR(H), AGR(H), ASQ, SQ, NSQ, BP, SQ, BP, SQ, BP, AGR(H), BP
CI, CI01S1, 8B, CI01S1_57, AGR(H), AGR(H), AC, ASQ, BP, SQ, BP, AGR(H), AGR(H), AC(H), SQ, BP, ASQ, BP, AGR(H), BP
CI, CI01S1, 8B, CI01S1_58, AGR(H), AGR(H), MODC, SQ, BP, ASQ, BP, AGR(H), AGR(H), MODC, BP, SQ, BP, AGR(H), BP
CI, CI01S1, 8B/7B, CI01S1_59, AGR(H), AGR(H), AC, SQ, BP, SQ, BP, AGR(H), AGR(H), AC, AS(S), AS(S), AS(S)-AW, ASQ, DSQ, UW
CI, CI01S1, 7B, CI01S1_60, BE-TI(A), AS(S), DW, DW, AS(S), DSQ, AW, DSQ, MODW
CI, CI01S1, 7C, CI01S1_61, BE-TI(A), UC(S)-AC(H), UC(S)-AC(H)(S), UC(S)-MODW
CI, CI01S1, 7C, CI01S1_62, BE-TI(A), UC(S)-C(H), UC(S)-AC(H)(S), MODC(H)
CI, CI01S1, 7C, CI01S1_63, BE-TI(A), UC(S)-C(H), UC(S)-AC(H)(S), MODC(H)
CI, CI01S1, 7C, CI01S1_64, BE-TI(A), UC(S)-C(H), UC(S)-AC(H)(S), C(H)
CI, CI01S1, 7C, CI01S1_65, BE-TI(A), UC(S)-C(H), UC(S)-C(H)(S), C(H)
CI, CI01S1, 7C/10A, CI01S1_66, GW(L), AGR(L), BP, AGR, BP, BP(A)
CI, CI01S1, 10A, CI01S1_67, GR, P, P-GR, QK, BP(A), AGR, BP(A)
CI, CI01S1, 10A, CI01S1_68, AGR, P, AGR, QK, BP(A), BP(A), AGR, BP(A)
CI, CI01S1, 10A, CI01S1_69, AGR, P, AGR, P, AGR, QK, BP(A), BP(A), AGR, BP(A)
CI, CI01S1, 10A, CI01S1_70, AGR, P-AGR, P, AGR, QK, BP(A), BP(A), AGR, BP(A)
CI, CI01S1, 10A, CI01S1_71, AGR, P-AGR, QK, BP(A), BP(A), AGR, BP(A)
CI, CI01S1, 10A, CI01S1_72, AGR, P, AGR, QK, BP, BP, AGR, BP(A)
CI, CI01S1, 10A, CI01S1_73, AGR, P-AGR, QK, P, AGR, QK, BP(A), BP(A), AGR, BP(A)
CI, CI01S1, 10A, CI01S1_74, AGR, P, AGR, QK, BP(A)
CI, CI01S1, 8A, CI01S1_75, AGR(H), AGR(H), BP, SQ, SQ, BP, SQ, BP, AGR(H), AGR(H), SQ, BP, ASQ, BP, ASQ, BP, ASQ, BP, AGR(H), AGR(H), SQ, BP, ASQ, BP, SQ, BP, SQ, BP
CI, CI01S1, 8B, CI01S1_76, AGR(H), AGR(H), AC, SQ, BP, ASQ, BP, AGR(H), AGR(H), AC, SQ, BP, ASQ, BP, NSQ, BP, AGR(H), BP(A)
CI, CI01S1, 8B/7B, CI01S1_77, AGR(H), AGR(H), AC(H), SQ, BP, AGR(H), AGR(H), AC(H), AC(H)(S), AS(S), AS(S), AS(S)-AW, AS(S)-AW
CI, CI01S1, 7B, CI01S1_78, BE-TI(A), AS(S)-AW, AS(S), AS(S), DSQ, MODW
CI, CI01S1, 7C, CI01S1_79, BE-TI(A), UC(S)-C(H), UC(S)-AC(H)(S), UC(S)-C(H)
CI, CI01S1, 7C, CI01S1_80, BE-TI(A), UC(S)-C(H), AC, UC(S)-C(H)
CI, CI01S1, 7C, CI01S1_81, BE-TI(A), UC(S)-C(H), AC, UC(S)-C(H)
CI, CI01S1, 7C/10A, CI01S1_82, GW(L), AGR(L), BP(A), AGR(L), BP(A)
CI, CI01S1, 10C, CI01S1_83, AGR, P-GR, QK, BP(A), P-GR, BP(A)
CI, CI01S1, 10A, CI01S1_84, GR, P, GR, P, GR, QK, BP(A), AGR, BP(A)
CI, CI01S1, 10A, CI01S1_85, AGR, P, GR, QK, BP(A), BP(A), GR, BP(A)
CI, CI01S1, 10A, CI01S1_86, AGR, P, AGR, QK, P, AGR, QK, BP(A), BP(A), AGR, BP(A)
CI, CI01S1, 10A, CI01S1_87, AGR, P, AGR, P, AGR, QK, BP(A), BP, AGR, BP(A)
CI, CI01S1, 10A, CI01S1_88, AGR, P, AGR, QK, BP(A), BP(A), AGR, BP(A)
CI, CI01S1, 10A, CI01S1_89, AGR, P, AGR, QK, BP(A), BP(A), AGR, BP(A), AGR
CI, CI01S1, 11A, CI01S1_90, SC, LWP, P-LWP, P-LWP, DGR(S), P-LWP, DGR(S)
CI, CI01S1, 11A, CI01S1_91, SC, LWP, P-LWP, P-LWP, DGR(S), P-LWP, DGR(S)
CI, CI01S1, 11A, CI01S1_92, SC(L), LWP, P-LWP, P-LWP, DGR(S), P-LWP, DGR(S)
CI, CI01S1, 9A, CI01S1_93, GW(L), EE(L)
CI, CI01S1, 9A, CI01S1_94, GW(L), EE(L)
CI, CI01S1, 9A, CI01S1_95, GW(L), EE(L)
CI, CI01S1, 9A, CI01S1_96, GW(L), EE(L)
CI, CI01S1, 7C/10A, CI01S1_97, GW(L), AGR(L), BP, AGR(L), BP
CI, CI01S1, 10C, CI01S1_98, AGR, AGR(L), BP, AGR, BP
CI, CI01S1, 10A, CI01S1_99, GR, P-GR, QK, BP, SQ, BP, GR, BP
CI, CI01S1, 10A, CI01S1_100, GR, P, GR, QK, BP, BP(A), AGR, BP(A), BP(A)
CI, CI01S1, 8A, CI01S1_101, AGR, AGR(S), BP, BP, BP, AGR(H), AGR(H), ASQ, SQ, SQ, ASQ, ASQ, BP, BP, BP, AGR(H), AGR(H), SQ, ASQ, ASQ, DSQ, ASQ, BP, ASQ, BP, SQ, BP, AGR(H)
CI, CI01S1, 8B, CI01S1_102, AGR(H), AGR(H), AC, SQ, BP, BP, AGR(H), AGR(H), AC, ASQ, BP, ASQ, BP, AGR(H), BP
CI, CI01S1, 8B/7B, CI01S1_103, AGR(H), AGR(H), AC, SQ, BP, AGR(H), AGR(H), AC, SQ, BP, BP, AGR(H), AGR-MODC, AS(S), AS(S), AS(S), ASQ, SQ, DSQ, MODW
CI, CI01S1, 7B, CI01S1_104, BE-TI(A), AS(S)-W, AS(S), USQ, ASQ, AW, DSQ, MODW, DSQ, MODW
CI, CI01S1, 7B, CI01S1_105, BE-TI(A), AS(S)-MODW, AS(S)-AW, MODW
CI, CI01S1, 7B, CI01S1_106, BE-TI(A), AC-W, AS(S), UC(S)-C(H)
CI, CI01S1, 7B, CI01S1_107, BE-TI(A), UC(S)-MODW, UC(S)-C(H), C(H)
CI, CI01S1, 7C, CI01S1_108, BE-TI(A), UC(S)-C(H), UC(S)-C(H)(S), MODC(H)
CI, CI01S1, 7C, CI01S1_109, BE-TI(A), UC(S)-C(H), AS(S), C(H)
CI, CI01S1, 7C, CI01S1_110, BE-TI(A), UC(S)-C(H), UC(S)-C(H)(S), C(H)
CI, CI01S1, 7C, CI01S1_111, BE-TI(A), UC(S)-C(H), UC(S)-C(H)(S), C(H)
CI, CI01S1, 7C/10A, CI01S1_112, GW(L), AGR(L), BP, AGR, BP
CI, CI01S1, 10C, CI01S1_113, AGR, P, GR, BP, BP(A), GR, BP(A)
CI, CI01S1, 10A, CI01S1_114, GR, P, AGR, QK, BP(A), BP(A), AGR, BP(A)
CI, CI01S1, 10A, CI01S1_115, AGR, P, GR, QK, P, GR, QK, BP(A), BP, AGR, BP(A)
CI, CI01S1, 10A, CI01S1_116, AGR, P, AGR, QK, BP(A), BP(A), AGR, BP(A)
CI, CI01S1, 10A, CI01S1_117, AGR, P, AGR, QK, BP(A), BP(A)
CI, CI01S1, 8A, CI01S1_118, AGR(H), AGR(H), ASQ, SQ, ASQ, BP, SQ, BP, SQ, BP, AGR(H), AGR(H), ASQ, BP, DSQ, BP, BP, ASQ, BP, AGR(H), BP(A)
CI, CI01S1, 8A, CI01S1_119, AGR(H), AGR(H), DSQ, BP, DSQ, BP, DSQ, BP, DSQ, BP, AGR(H), AGR(H), USQ, BP, ASQ, BP, NSQ, BP, ASQ, BP, AGR(H), BP(A)
CI, CI01S1, 8B, CI01S1_120, AGR(H), AGR(H), AC, ASQ, BP, ASQ, BP, AGR(H), AGR(H), UC, SQ, BP, BP, AGR(H), BP(A)
CI, CI01S1, 8B/7B, CI01S1_121, AGR(H), AGR(H), UC, SQ, BP, ASQ, BP, AGR(H), AGR(H), AC, AS(S), AS(S), AS(S), ASQ, ASQ-AW
CI, CI01S1, 7B, CI01S1_122, BE-TI(A), AS(S)-AW, AS(S), DSQ, AW, AW, DSQ, AW
CI, CI01S1, 7B, CI01S1_123, BE-TI(A), AS(S)-AW, AS(S), AS(S)-MODW
CI, CI01S1, 7C, CI01S1_124, BE-TI(A), AC-W, UC(S)-AC(H)(S), C(H)
CI, CI01S1, 7C, CI01S1_125, BE-TI(A), UC(S)-C(H), UC(S)-MODC(H)(S), W
CI, CI01S1, 7C, CI01S1_126, BE-TI(A), UC(S)-C(H), AC(S)-C(H)(S), C(H)
CI, CI01S1, 7C, CI01S1_127, BE-TI(A), UC(S)-C(H), UC(S)-C(H)(S), C(H)
CI, CI01S1, 7C/10A, CI01S1_128, GW(L), AGR(L), BP(A), AGR(L), BP(A)
CI, CI01S1, 10C, CI01S1_129, GR, P-GR(L), BP(A), BP(A), GR, BP(A)
CI, CI01S1, 10A, CI01S1_130, GR, P, GR, QK, BP(A), BP(A), AGR, BP(A)
CI, CI01S1, 10A, CI01S1_131, GR, P, AGR, QK, BP(A), BP(A), AGR, BP(A)
CI, CI01S1, 10A, CI01S1_132, AGR, P, GR, QK, P, GR, QK, BP(A), BP(A), AGR, BP(A)
CI, CI01S1, 10A, CI01S1_133, AGR, P, AGR, QK, BP(A), BP(A), AGR, BP(A)
CI, CI01S1, 10A, CI01S1_134, AGR, P, AGR, QK, P-GR, QK, BP(A), AGR, BP(A)
CI, CI01S1, 10A, CI01S1_135, AGR, P, AGR, QK, BP(A), BP(A), AGR, BP(A)
CI, CI01S1, 10A, CI01S1_136, AGR, P, AGR, QK, BP(A), BP(A), AGR, BP(A), AGR
CI, CI01S1, 11A, CI01S1_137, SC(L), LWP, P-LWP, P-LWP, DGR(S), P-LWP, DGR(S)
CI, CI01S1, 11A, CI01S1_138, SC, LWP, P-LWP, P-LWP, DGR(S), P-LWP, DGR(S)
CI, CI01S1, 11A, CI01S1_139, SC(L), LWP, P-LWP, P-LWP, DGR(S), P-LWP, DGR(S)
CI, CI01S1, 11A, CI01S1_140, SC(L), LWP, P-LWP, P-LWP, DGR(S)
CI, CI01S1, 9A, CI01S1_141, GW(L), EE
CI, CI01S1, 9A, CI01S1_142, GW(L), EE(L)
CI, CI01S1, 9A, CI01S1_143, GW(L), EE
CI, CI01S1, 9A, CI01S1_144, GW(L), EE(L)
CI, CI01S1, 7C/10A, CI01S1_145, GW(L), AGR(L), BP, AGR(L), BP
CI, CI01S1, 10C, CI01S1_146, AGR, P, AGR(L), BP, BP, GR, BP
CI, CI01S1, 10C, CI01S1_147, GR, P, GR, BP, SQ, BP, SQ, BP, GR, BP(A)
CI, CI01S1, 10A, CI01S1_148, GR, P, GR, QK, BP, BP(A), AGR, BP(A), BP(A)
CI, CI01S1, 8A, CI01S1_149, AGR(H), AGR(H), ASQ, ASQ, BP, ASQ, BP, ASQ, BP, AGR(H), AGR(H), ASQ, SQ, SQ, USQ, BP, ASQ, BP, AGR(H), BP
CI, CI01S1, 8A, CI01S1_150, AGR(H), AGR(H), ASQ, BP, ASQ, BP, SQ, BP, SQ, BP, AGR(H), AGR(H), ASQ, SQ, BP, ASQ, BP, ASQ, BP, SQ, BP, AGR(H), BP
CI, CI01S1, 8B, CI01S1_151, AGR(H), AGR(H), AC, BP, AGR(H), AGR(H), MODC, ASQ, BP, ASQ, BP, AGR(H), BP
CI, CI01S1, 8B, CI01S1_152, AGR(H), AGR(H), AC, BP, ASQ, BP, AGR(H), AGR(H), AC, AS(S)
CI, CI01S1, 8B/7B, CI01S1_153, AGR(H), AGR(H)-AC, AS(S), AS(S), AS(S), USQ, DSQ, MODW
CI, CI01S1, 7B, CI01S1_154, BE-TI(A), AS(S)-DW, AS(S), SQ, ASQ, DSQ, MODW
CI, CI01S1, 7C, CI01S1_155, BE-TI(A), UC(S)-MODW, AS(S), DSQ, MODW
CI, CI01S1, 7C, CI01S1_156, BE-TI(A), UC(S)-C(H), UC(S)-C(H)(S), DW
CI, CI01S1, 7C, CI01S1_157, BE-TI(A), UC(S)-C(H), UC(S)-C(H)(S), W
CI, CI01S1, 7C, CI01S1_158, BE-TI(A), UC(S)-C(H), UC(S)-C(H)(S), W
CI, CI01S1, 7C, CI01S1_159, BE-TI(A), UC(S)-C(H), UC(S)-C(H)(S), MODC(H)
CI, CI01S1, 7C, CI01S1_160, BE-TI(A), AC(S)-C(H), UC(S)-C(H)(S), C(H)
CI, CI01S1, 7C/10A, CI01S1_161, GW(L), AGR(L), BP, AGR, BP
CI, CI01S1, 10C, CI01S1_162, GR, P, GR, BP, BP, GR, BP, BP
CI, CI01S1, 10A, CI01S1_163, GR, P, GR, QK, BP, BP, AGR, BP(A)
CI, CI01S1, 10A, CI01S1_164, GR, P, GR, QK, P, AGR, QK, BP, BP, AGR, BP(A)
CI, CI01S1, 10A, CI01S1_165, AGR, P, GR, QK, BP(A), BP(A), AGR, BP(A)
CI, CI01S1, 10A, CI01S1_166, AGR, P, AGR, P-AGR, QK, BP(A), BP(A), AGR, BP(A)
CI, CI01S1, 10A, CI01S1_167, AGR(H), P-AGR, QK, BP(A), BP(A), AGR(H), BP(A)
CI, CI01S1, 8A, CI01S1_168, AGR(H), AGR(H), SQ, ASQ, SQ, BP, SQ, AGR(H), AGR(H), ASQ, BP, ASQ, BP, SQ, BP, AGR(H), BP(A)
CI, CI01S1, 8B, CI01S1_169, AGR(H), AGR(H), UC, BP, AGR(H), AGR(H), UC, SQ, BP, ASQ, BP, AGR(H), BP
CI, CI01S1, 8B/7B, CI01S1_170, AGR(H), AGR(H), AC, ASQ, AGR(H), AGR(H)-MODC, AS(S), AC(H), AS(S), SQ, AS(S)-AW, DSQ, MODW
CI, CI01S1, 7B, CI01S1_171, BE-TI(A), AS(S)-AW, SQ, AS(S), DSQ, AW, ASQ, DW
CI, CI01S1, 7B, CI01S1_172, BE-TI(A), UC(S)-MODW, AS(S), UC(S)-AW
CI, CI01S1, 7C, CI01S1_173, BE-TI(A), UC(S)-AW, UC(S)-AC(H)(S), UC(S)-MODW
CI, CI01S1, 7C, CI01S1_174, BE-TI(A), UC(S)-MODW, AS(S)-DW, UC(S)-MODC(H)
CI, CI01S1, 7C, CI01S1_175, BE-TI(A), UC(S)-C(H), UC(S)-C(H)(S), C(H)
CI, CI01S1, 7C, CI01S1_176, BE-TI(A), UC(S)-C(H), UC(S)-C(H)(S), MODC(H)
CI, CI02S1, 14A, CI02S1_1, DGR, WP, UW, AW, DW, WP, AW, MODW
CI, CI02S1, 14A, CI02S1_2, DGR, WP, UW, DW, WP, DW, W
CI, CI02S1, 7A, CI02S1_3, DGR, UC(S)-C(H), UC(S)-C(H)(S), C(H)
CI, CI02S1, 7A, CI02S1_4, DGR, UC(S)-C(H), UC(S)-C(H)(S), C(H)
CI, CI02S1, 7A, CI02S1_5, DGR, UC(S)-C(H), UC(S)-C(H)(S), C(H)
CI, CI02S1, 7A, CI02S1_6, DGR, UC(S)-C(H), UC(S)-C(H)(S), C(H)
CI, CI02S1, 7A/12B, CI02S1_7, DGR, UC(S)-C(H), GR(S)-NS(S), GR(S)-NS(S)-DC, GR(S)-NS(S), GR(S)-NS(S)-DC, GR(S)-NS(S), GR(S)-NS(S)-DC, GR(S)-NS(S), GR(S)-NS(S)-DC
CI, CI02S1, 12B, CI02S1_9, DGR, GR(S)-NS(S)-DC, GR(S)-NSQ, GR(S)-NS(S)-DC, GR(S)-ASQ, GR(S)-ASQ-DC
CI, CI02S1, 12B, CI02S1_10, DGR, GR(S)-NSQ-DC, GR(S)-NSQ, GR(S)-ASQ, MODGR
CI, CI02S1, 12B, CI02S1_11, DGR, GR(S)-DSQ, GR, GR(S)-ASQ, GR(S)-ASQ, DGR
CI, CI02S1, 12B, CI02S1_12, DGR, GR(S)-DSQ, DGR, GR(S)-NSQ, GR(S)-ASQ, MODGR
CI, CI02S1, 12B, CI02S1_13, DGR, GR(S)-SQ, DGR, GR(S)-NSQ, GR(S)-ASQ, MODGR
CI, CI02S1, 12B, CI02S1_14, DGR, GR(S)-DSQ, DGR, GR(S)-NSQ, GR(S)-ASQ, MODGR
CI, CI02S1, 12B, CI02S1_15, DGR, GR(S)-SQ, DGR, GR(S)-NSQ, GR(S)-SQ-MODGR
CI, CI02S1, 12B, CI02S1_16, DGR, GR(S)-SQ, MODGR, GR(S)-ASQ, GR(S)-SQ-MODGR
CI, CI02S1, 12B, CI02S1_17, DGR, GR(S)-ASQ, MODGR, ASQ, GR(S)-ASQ, MODGR
CI, CI02S1, 12B, CI02S1_18, DGR, GR(S)-SQ-MODGR, GR(S)-NSQ, GR(S)-NSQ, MODGR
CI, CI02S1, 12B, CI02S1_19, DGR, GR(S)-SQ-MODGR, GR(S)-NSQ, GR(S)-ASQ, MODGR
CI, CI02S1, 12B, CI02S1_20, DGR, GR(S)-SQ-MODGR, GR(S)-NSQ, GR(S)-ASQ, MODGR
CI, CI02S1, 12B, CI02S1_21, DGR, GR(S)-SQ-MODGR, GR(S)-NSQ, GR(S)-ASQ, MODGR
CI, CI02S1, 12B, CI02S1_22, DGR, GR(S)-SQ-MODGR, GR(S)-NSQ, GR(S)-ASQ, MODGR
CI, CI02S1, 12A, CI02S1_23, DGR, GR(S)-NSQ, MODGR, GR(S)-NS(S), GR(S)-AS(S), MODGR, GR(S)-NS(S), GR(S)-AS(S)-MODGR
CI, CI02S1, 12A, CI02S1_24, DGR, GR(S)-ASQ, MODGR, GR(S)-NS(S), GR(S)-AS(S), MODGR
CI, CI02S1, 12A, CI02S1_25, DGR, GR(S)-ASQ, MODGR, GR(S)-NS(S), GR(S)-AS(S), MODGR, GR(S)-NS(S), GR(S)-AS(S)-MODGR
CI, CI02S1, 12A, CI02S1_26, DGR, GR(S)-AS(S), MODGR, GR(S)-NS(S), GR(S)-NS(S), MODGR, GR(S)-NS(S), GR(S)-NS(S)-MODGR
CI, CI02S1, 14A, CI02S1_27, DGR, WP, MODW, WP, UW, MODW
CI, CI02S1, 14A, CI02S1_28, DGW, P, WP, MODW(L), WP, MODW(L)
CI, CI02S1, 7A, CI02S1_29, DGW(L), P, AC(S)-C(H), AS(S), C(H)
CI, CI02S1, 12A, CI02S1_37, DGR, GR(S)-AS(S)-DC, GR(S)-NSQ, GR(S)-ASQ-DC, GR(S)-NS(S), GR(S)-AS(S)-DC, GR(S)-NS(S), GR(S)-AS(S)-DC
CI, CI02S1, 12A, CI02S1_39, DGR, GR(S)-AS(S)-DC, GR(S)-ASQ, GR(S)-AS(S)-DC, GR(S)-ASQ, GR(S)-AS(S)-DC, GR(S)-NS(S), GR(S)-AS(S)-DC
CI, CI02S1, 12B, CI02S1_41, DGR, GR(S)-NSQ, MODGR, GR(S)-NSQ, GR(S)-NSQ, MODGR
CI, CI02S1, 12B, CI02S1_42, DGR, GR(S)-ASQ, MODGR, GR(S)-NSQ, GR(S)-ASQ, MODGR
CI, CI02S1, 12B, CI02S1_43, DGR, ASQ, MODGR, GR(S)-DSQ, GR(S)-ASQ, MODGR
CI, CI02S1, 12B, CI02S1_44, DGR, GR(S)-NSQ, MODGR, GR(S)-NSQ, GR(S)-ASQ, MODGR
CI, CI02S1, 12B, CI02S1_46, DGR, GR(S)-ASQ, MODGR, GR(S)-NSQ, GR(S)-NSQ, MODGR
CI, CI02S1, 12B, CI02S1_47, DGR, GR(S)-ASQ, MODGR, GR(S)-NSQ, GR(S)-ASQ, MODGR, GR(S)-NSQ, GR(S)-ASQ, MODGR
CI, CI02S1, 12B, CI02S1_48, DGR, GR(S)-ASQ, MODGR, GR(S)-NSQ, GR(S)-NSQ, MODGR
CI, CI02S1, 12A, CI02S1_49, DGR, GR(S)-AS(S), MODGR, GR(S)-NS(S), GR(S)-AS(S), MODGR, GR(S)-NS(S), GR(S)-AS(S)-MODGR
CI, CI02S1, 12A, CI02S1_50, DGR, GR(S)-AS(S), MODGR, GR(S)-NS(S), GR(S)-NS(S), MODGR, GR(S)-NS(S), GR(S)-AS(S)-MODGR
CI, CI02S1, 12A, CI02S1_51, DGR, GR(S)-AS(S), MODGR, GR(S)-ASQ, GR(S)-ASQ, MODGR
CI, CI02S1, 12A, CI02S1_53, DGR, GR(S)-AS(S), MODGR, GR(S)-NS(S), GR(S)-AS(S), MODGR, GR(S)-NS(S), GR(S)-NS(S)-MODGR
CI, CI02S1, 12A, CI02S1_54, DGR, GR(S)-NS(S), MODGR, GR(S)-NS(S), GR(S)-NS(S), MODGR, GR(S)-NS(S), GR(S)-NS(S)-MODGR
CI, CI02S1, 12A/14A, CI02S1_55, DGR, GR(S)-AS(S), MODGR, GR(S)-NS(S), P-AGR, WP, P-AGR, WP, P-AGR, WP, P-AGR, WP
CI, CI02S1, 13A, CI02S1_56, DGR, P-AGR, WP, P-AGR, WP, P-AGR, WP, P-AGR, WP, P-AGR, WP
CI, CI03S1, 14A, CI03S1_1, DGW, WP, MODW(L), WP, AW, MODW
CI, CI03S1, 7A, CI03S1_2, DGW, UC(S)-MODW, UC(S), C(H), MODW
CI, CI03S1, 7A, CI03S1_3, DGW(L), AC(H), UC(S)-AC(H)(S), C(H)
CI, CI03S1, 7A, CI03S1_4, DGW(L), AC(H), AS(S), C(H)
CI, CI03S1, 7A, CI03S1_5, DGW(L), UC(S)-C(H), AS(S), C(H)
CI, CI03S1, 7A, CI03S1_6, DGW(L), UC(S)-C(H), AS(S)-C(H)
CI, CI03S1, 7A/12A, CI03S1_7, DGW(L), UC(S)-C(H), GR(S)-NS(S), GR(S)-NS(S)-DC, GR(S)-NS(S), GR(S)-NS(S)-DC, GR(S)-NS(S), GR(S)-NS(S)-DC, GR(S)-NS(S), GR(S)-NS(S)-DC
CI, CI03S1, 12A, CI03S1_8, DGR, GR(S)-NS(S)-DC, GR(S)-NS(S), GR(S)-NS(S)-DC, GR(S)-NS(S), GR(S)-NS(S)-DC, GR(S)-NS(S), GR(S)-NS(S)-DC
CI, CI03S1, 12A, CI03S1_9, DGR, GR(S)-NS(S)-DC, GR(S)-NS(S), GR(S)-NS(S)-DC, GR(S)-NS(S), GR(S)-NS(S)-DC, GR(S)-NS(S), GR(S)-NS(S)-MODGR
CI, CI03S1, 12B, CI03S1_10, DGR, GR(S)-NS(S), MODGR, GR(S)-NS(S), GR(S)-NS(S)-MODGR
CI, CI03S1, 12B, CI03S1_11, DGR, GR(S)-NS(S)-MODGR, GR(S)-NSQ, GR(S)-NS(S)-MODGR
CI, CI03S1, 12B, CI03S1_12, DGR, GR(S)-NSQ, MODGR, GR(S)-NSQ, GR(S)-NSQ, MODGR
CI, CI03S1, 12B, CI03S1_13, DGR, GR(S)-NSQ, MODGR, GR(S)-NSQ, GR(S)-NSQ, MODGR
CI, CI03S1, 12B, CI03S1_14, DGR, GR(S)-NSQ, MODGR, GR(S)-NSQ, GR(S)-NSQ, MODGR
CI, CI03S1, 12B, CI03S1_15, DGR, GR(S)-NS(S), MODGR, GR(S)-NSQ, GR(S)-NS(S), MODGR
CI, CI03S1, 12B, CI03S1_16, DGR, GR(S)-NS(S), MODGR, GR(S)-NSQ, GR(S)-NSQ, MODGR, GR(S)-NS(S), GR(S)-NSQ, MODGR
CI, CI03S1, 12B, CI03S1_17, DGR, GR(S)-NSQ, MODGR, GR(S)-NSQ, GR(S)-NSQ, MODGR, GR(S)-NS(S), GR(S)-NSQ, MODGR
CI, CI03S1, 12B, CI03S1_18, DGR, GR(S)-NSQ, MODGR, GR(S)-NSQ, GR(S)-NSQ, MODGR
CI, CI03S1, 12B, CI03S1_19, DGR, GR(S)-NS(S)-MODGR, GR(S)-NSQ, GR(S)-NSQ, MODGR, GR(S)-NSQ, GR(S)-NSQ, MODGR
CI, CI03S1, 13A, CI03S1_20, DGR, P-GR, WP, P-GR, WP, P-GR, WP, P-GR, WP, P-GR, WP
CI, CI03S1, 13A, CI03S1_21, DGR, P-GR, WP, P-GR, WP, P-GR, WP, P-GR, WP, P-GR, WP
CI, CI03S1, 14A, CI03S1_22, DGR, WP, AW, DW, WP, UW, DW
CI, CI03S1, 14A, CI03S1_23, DGW(L), DGR, WP, MODW, WP, W
CI, CI03S1, 7A, CI03S1_24, DGW(L), AS(S)-MODC(H), AS(S), C(H)
CI, CI03S1, 7A, CI03S1_25, DGW(L), UC(S)-C(H), AS(S), MODC(H)
CI, CI03S1, 7A, CI03S1_26, DGW(L), UC(S)-C(H), AS(S), C(H)
CI, CI03S1, 7A, CI03S1_27, DGW(L), UC(S)-C(H), AS(S), C(H)
CI, CI03S1, 7A, CI03S1_28, DGW(L), UC(S)-C(H), AS(S), C(H)
CI, CI03S1, 7A/12A, CI03S1_29, DGW(L), UC(S)-C(H), GR(S)-NS(S), GR(S)-NS(S)-DC, GR(S)-NS(S), GR(S)-NS(S)-DC, GR(S)-NS(S), GR(S)-NS(S)-MODC, GR(S)-NS(S), GR(S)-NS(S)-DC
CI, CI03S1, 12A, CI03S1_30, DGR, GR(S)-NS(S)-DC, GR(S)-NS(S), GR(S)-NS(S)-DC, GR(S)-NS(S), GR(S)-NS(S)-DC, GR(S)-NS(S), GR(S)-NS(S)-DC
CI, CI03S1, 12A, CI03S1_31, DGR, GR(S)-NS(S)-DC, GR(S)-NS(S), GR(S)-NS(S)-DC, GR(S)-NS(S), GR(S)-NS(S)-DC, GR(S)-NS(S), GR(S)-NS(S)-MODGR
CI, CI03S1, 12B, CI03S1_32, DGR, GR(S)-NSQ-MODGR, GR(S)-NSQ, GR(S)-NSQ, MODGR
CI, CI03S1, 12B, CI03S1_33, DGR, GR(S)-NSQ-MODGR, GR(S)-NSQ, GR(S)-NSQ, MODGR
CI, CI03S1, 12B, CI03S1_34, DGR, MODGR, GR(S)-NSQ, GR(S)-NSQ, MODGR
CI, CI03S1, 12B, CI03S1_35, DGR, GR(S)-NSQ, MODGR, GR(S)-NSQ, GR(S)-NSQ-MODGR
CI, CI03S1, 12B, CI03S1_36, DGR, GR(S)-NS(S), MODGR, GR(S)-NSQ, GR(S)-NS(S), MODGR
CI, CI03S1, 12B, CI03S1_37, DGR, GR(S)-NS(S), MODGR, GR(S)-NSQ, GR(S)-NSQ, MODGR
CI, CI03S1, 12B, CI03S1_38, DGR, GR(S)-NS(S)-MODGR, GR(S)-NSQ, GR(S)-NS(S), MODGR
CI, CI03S1, 12B, CI03S1_39, DGR, GR(S)-NS(S), MODGR, GR(S)-NSQ, GR(S)-NS(S), MODGR
CI, CI03S1, 12B, CI03S1_40, DGR, GR(S)-NS(S), MODGR, GR(S)-NSQ, GR(S)-NS(S), MODGR
CI, CI03S1, 12B, CI03S1_41, DGR, GR(S)-NS(S), MODGR, GR(S)-NSQ, GR(S)-NS(S), MODGR
CI, CI03S1, 12B, CI03S1_42, DGR, GR(S)-NS(S), MODGR, GR(S)-NS(S), GR(S)-NS(S), MODGR, GR(S)-NSQ, GR(S)-NSQ, MODGR
CI, CI03S1, 12B, CI03S1_43, DGR, GR(S)-NS(S), MODGR, GR(S)-NSQ, GR(S)-NS(S), MODGR, GR(S)-NSQ, GR(S)-NSQ, MODGR
CI, CI03S1, 12B, CI03S1_44, DGR, GR(S), MODGR, GR(S)-NSQ, GR(S)-NSQ, MODGR
CI, CI03S1, 12B, CI03S1_45, DGR, GR(S)-NS(S), MODGR, GR(S)-NS(S), GR(S)-NS(S), MODGR
CI, CI03S1, 12B, CI03S1_46, DGR, GR(S)-NS(S), MODGR, GR(S)-NS(S), GR(S)-NS(S), MODGR
CI, CI03S1, 12B, CI03S1_47, DGR, GR(S)-NS(S), MODGR, GR(S)-NS(S), GR(S)-NS(S), MODGR, GR(S)-NSQ, GR(S)-NSQ, MODGR
CI, CI03S1, 12B, CI03S1_48, DGR, GR(S)-NS(S), MODGR, GR(S)-NS(S), GR(S)-NS(S), MODGR, GR(S)-NS(S), GR(S)-NS(S), MODGR
CI, CI03S1, 14A, CI03S1_49, DGR, WP, MODW, WP, MODW, W
CI, CI03S1, 14A, CI03S1_50, DGW, DGR, WP, MODW, WP, MODW
CI, CI03S1, 7A, CI03S1_51, DGW, UC(S)-C(H), AS(S), C(H)
CI, CI03S1, 7A, CI03S1_52, DGW, UC(S)-C(H), UC(S)-C(H)(S), C(H)
CI, CI03S1, 7A, CI03S1_53, DGW, EE, UC(S)-C(H), UC(S)-C(H)(S), C(H)
CI, CI03S1, 7A, CI03S1_54, DGW, EE, UC(S)-C(H), UC(S)-C(H)(S), C(H)
CI, CI03S1, 7A, CI03S1_55, DGW, EE, UC(S)-C(H), UC(S)-C(H)(S), C(H)
CI, CI03S1, 7A/12A, CI03S1_56, DGW, EE(L), UC(S)-C(H), GR(S)-NS(S), GR(S)-NS(S)-DC, GR(S)-NS(S), GR(S)-NS(S)-DC, GR(S)-NS(S), GR(S)-NS(S)-DC, GR(S)-NS(S), GR(S)-NS(S)-DC
CI, CI03S1, 12A, CI03S1_57, DGR, GR(S)-NS(S)-DC, GR(S)-NS(S), GR(S)-NS(S)-DC, GR(S)-NS(S), GR(S)-NS(S)-DC, GR(S)-NS(S), GR(S)-NS(S)-DC
CI, CIO4S1, 6A, CI04S1_1, M, AM, AM, AM, AM, AM(S), AM, AM
CI, CIO4S1, 6A, CI04S1_2, M, AM, AM, AM(S), AM, AM
CI, CIO4S1, 6A, CI04S1_3, M, AM, AM, AM, AM
CI, CIO4S1, 6A, CI04S1_4, M, AM, MM, AM, MM, PE-AM, AM, PE-AM
CI, CIO4S1, 6B, CI04S1_5, M, PE-AM, PE-AM, PE-AM(S), PE-AM, PE-AM, AM(P)
CI, CIO4S1, 6B, CI04S1_6, M, PE-AM, PE-AM, PE-AM(S), AM(P), AM(P), AM(P)
CI, CIO4S1, 6C, CI04S1_7, M, AM(P), AM(P), AM(P), AM(P), AM(P), AM(P)
CI, CIO4S1, 6C, CI04S1_8, M, AM(P), AM(P), AM(P), AM(P), TI(A), TI(A)
CI, CIO4S1, 1A, CI04S1_9, M, AM(P), TI(A), TI(A), TI(A), TI(A), TI
CI, CIO4S1, 1A, CI04S1_10, M, TI(A), TI(A), TI(A), TI(A), TI(A), TI
CI, CIO4S1, 1A, CI04S1_11, M, TI(A), TI(A), TI(A), TI(A), TI(MOD)(L)
CI, CIO4S1, 5C, CI04S1_12, M, TI(MOD)(L), TI(MOD)(L)
CI, CIO4S1, 5C, CI04S1_13, M, TI(MOD)(L), TI(MOD)(L)
CI, CIO4S1, 2B, CI04S1_14, M, AGR(S)-DS, BA(P), BA(P), AGR(S)-DS, BA(P), BA(P), BA(P), AGR(S)-DS
CI, CIO4S1, 2B, CI04S1_15, M, AGR(S)-DS, BA(P), BA(P), BA(P), AGR(S)-MODS, BA(P), BA(P), BA(P), AGR(S)-MODW
CI, CIO4S1, 2B, CI04S1_16, M, AGR(S)-DS, BA(P), BA(P), AGR(S)-DS, BA(P), BA(P), AGR(S)-DS, BA(P), BA(P), AGR(S)-DS
CI, CIO4S1, 2B, CI04S1_17, M, AGR(S)-DS, BA(P), BA(P), AGR-DS, BA(P), BA(P), AGR-DS, BA(P), BA(P), AGR-DS
CI, CIO4S1, 2B, CI04S1_18, M, AGR-DS, BA(P), BA(P), AGR-DS, BA(P), BA(P), AGR-MODS, BA(P), BA(P), AGR-DS
CI, CIO4S1, 2B, CI04S1_19, M, AGR-DS, BA(P), BA(P), AGR-DS, BA(P), BA(P), AGR-DS
CI, CIO4S1, 2B, CI04S1_20, M, AGR-DS, BA(P), BA(P), AGR-MODS, BA(P), BA(P), AGR-DS
CI, CIO4S1, 2B, CI04S1_21, M, AGR-DS, BA(P), BA(P), AGR-MODS, BA(P), BA(P), AGR-DS
CI, CIO4S1, 2B, CI04S1_22, AGR-DS, BA(P), BA(P), AGR-MODS, BA(P), BA(P), AGR-DS, BA(P), BA(P), AGR-DS
CI, CIO4S1, 2B, CI04S1_23, AGR-DS, BA(P), BA(P), AGR-MODS, BA(P), BA(P), AGR-DS, BA(P), BA(P), AGR-DS
CI, CIO4S1, 2B, CI04S1_24, AGR-MODS, BA(P), BA(P), AGR-DS, BA(P), BA(P), AGR-DS, BA(P), BA(P), AGR-MODS
CI, CIO4S1, 2B, CI04S1_25, MM, AGR-MODS, BA(P), BA(P), AGR-MODS, BA(P), BA(P), AGR-MODS
CI, CIO4S1, 2C, CI04S1_26, M, AGR-DS, BA(P), AGR-MODW, BA(P), BA(P), AGR-UW
CI, CIO4S1, 2C, CI04S1_27, AGR-DW, BA(P), AGR-DW, BA(P), AGR-DW, BA(P), AGR-DW
CI, CIO4S1, 2C, CI04S1_28, AGR-DS, BA(P), AGR-DW, BA(P), AGR-MODW, BA(P), AGR-MODW
CI, CIO4S1, 2C, CI04S1_29, AGR-MODW, BA(P), AGR-DW, BA(P), AGR-MODW, BA(P), AGR-MODW
CI, CIO4S1, 2C, CI04S1_30, M, AGR(S)-MODS, BA(P), AGR-MODS, BA(P), AGR-MODW, BA(P), BA(P), AGR-MODW
CI, CIO4S1, 2B, CI04S1_31, M, AGR(S)-DW, BA(P), BA(P), AGR(S)-DW, BA(P), BA(P), AGR(S)-DW
CI, CIO4S1, 2B, CI04S1_32, MM, AGR(S)-MODS, BA(P), BA(P), AGR(S)-MODS, BA(P), BA(P), AGR(S)-MODW
CI, CIO4S1, 6A, CI04S1_33, M, AM, AM, AM, AM, AM, AM
CI, CIO4S1, 6A, CI04S1_34, AM, AM, AM, AM, PE-AM
CI, CIO4S1, 6A, CI04S1_35, AM, AM, AM, PE-MM(L)
CI, CIO4S1, 6A, CI04S1_36, AM, PE-AM, AM, PE-MM
CI, CIO4S1, 6A, CI04S1_37, MM(L), AM, PE-AM, AM, PE-AM
CI, CIO4S1, 6A, CI04S1_38, M(L), AM, AM, AM, PE-AM
CI, CIO4S1, 6A, CI04S1_39, M(L), AM, AM, PE-AM, AM
CI, CIO4S1, 6B, CI04S1_40, M, AM, PE-AM, AM, PE-AM, PE-AM(S), PE-AM(S), PE-AM, PE-AM
CI, CIO4S1, 6C, CI04S1_41, M, PE-AM, AM(P), GW-AM, AM(P), GW-AM, MM(P)(L)
CI, CIO4S1, 6C, CI04S1_42, M(L), AM(P), GW-AM, AM(P), AM(P)(S), MM(P)(L)
CI, CIO4S1, 2B, CI04S1_43, M, AGR(S)-DW, BA(P), BA(P), AGR(S)-DW, BA(P), BA(P), BA(P), AGR(S)-DW
CI, CIO4S1, 2B, CI04S1_44, M, AGR(S)-DW, BA(P), BA(P), BA(P), AGR(S)-DW, BA(P), BA(P), BA(P), AGR(S)-MODW
CI, CIO4S1, 2B, CI04S1_45, M, AGR(S)-DW, BA(P), BA(P), BA(P), AGR(S)-DW, BA(P), BA(P), BA(P), AGR(S)-DW
CI, CIO4S1, 2B, CI04S1_46, M, AGR(S)-DW, BA(P), BA(P), AGR(S)-DW, BA(P), BA(P), AGR(S)-DW
CI, CIO4S1, 2C, CI04S1_47, M, AGR(S)-DW, BA(P), AGR(S)-DW, BA(P), AGR(S)-DW, BA(P), AGR(S)-DW
CI, CIO4S1, 2C, CI04S1_48, AGR(S)-DW, BA(P), AGR(S)-DW, BA(P), AGR(S)-DW, BA(P), BA(P), AGR(S)-DW
CI, CIO4S1, 2B, CI04S1_49, M, AGR(S)-DW, BA(P), BA(P), AGR(S)-DW, BA(P), BA(P), AGR(S)-DW
CI, CIO4S1, 2B, CI04S1_50, MM, AGR(S)-MODW, BA(P), BA(P), AGR(S)-MODW, BA(P), BA(P), AGR-MODW
CI, CIO4S1, 2B, CI04S1_51, M, AGR-DW, BA(P), BA(P), AGR-DW, BA(P), BA(P), AGR-DW
CI, CIO4S1, 2B, CI04S1_52, M, AGR-DW, BA(P), BA(P), AGR-DW, BA(P), BA(P), AGR-DW
CI, CIO4S1, 2B, CI04S1_53, M, AGR-DW, BA(P), BA(P), AGR-MODW, BA(P), BA(P), AGR-DW
CI, CIO4S1, 2B, CI04S1_54, M, AGR-MODW, BA(P), BA(P), AGR-MODW, BA(P), BA(P), AGR-MODW
CI, CIO4S1, 2B, CI04S1_55, M, AGR-DW, BA(P), BA(P), AGR-MODW, BA(P), BA(P), AGR-DW
CI, CIO4S1, 2B, CI04S1_56, M, AGR-DW, BA(P), BA(P), AGR-DW, BA(P), BA(P), AGR-DW
CI, CIO4S1, 2B, CI04S1_57, M, AGR-DW, BA(P), BA(P), AGR-MODW, BA(P), BA(P), AGR-DW
CI, CIO4S1, 2B, CI04S1_58, M, AGR-MODW, BA(P), BA(P), AGR-DW, BA(P), BA(P), AGR-DW
CI, CIO4S1, 2B, CI04S1_59, M, AGR-MODW, BA(P), BA(P), AGR-MODW, BA(P), BA(P), AGR-DW
CI, CIO4S1, 2B, CI04S1_60, M, AGR-MODW, BA(P), BA(P), AGR-MODW, BA(P), BA(P), AGR-DW
CI, CIO4S1, 2B, CI04S1_61, M, AGR-MODW, BA(P), BA(P), AGR-MODW, BA(P), BA(P), AGR-MODW
CI, CIO4S1, 2B, CI04S1_62, M, AGR-DW, BA(P), BA(P), AGR-MODW, BA(P), BA(P), AGR-MODW
CI, CIO4S1, 2B, CI04S1_63, M, AGR-MODW, BA(P), BA(P), AGR-MODW, BA(P), BA(P), AGR-MODW
CI, CIO4S1, 2B, CI04S1_64, AGR-MODW, BA(P), BA(P), AGR-MODW, BA(P), BA(P), AGR-MODW
CI, CIO4S1, 2C, CI04S1_65, AGR-MODW, BA(P), AGR-MODW, BA(P), AGR-MODW, BA(P), AGR-MODW
CI, CIO4S1, 2C, CI04S1_66, AGR-MODW, BA(P), AGR-MODW, BA(P), AGR-DW, BA(P), AGR-DW
CI, CIO4S1, 2C, CI04S1_67, M, AGR-MODW, BA(P), AGR-MODW, BA(P), AGR-MODW, BA(P), AGR-MODW
CI, CI05S1, 14A, CI05S1_1, DGR, WP, UW, DW, WP, UW, W
CI, CI05S1, 14A, CI05S1_2, DGR, WP, UW, W, WP, DW, W
CI, CI05S1, 7A, CI05S1_3, DGW, UC(S)-C(H), UC(S)-C(H)(S), C(H)
CI, CI05S1, 7A, CI05S1_4, DGW, UC(S)-C(H), UC(S)-C(H)(S), C(H)
CI, CI05S1, 7A, CI05S1_5, DGW, UC(S)-C(H), UC(S)-C(H)(S), C(H)
CI, CI05S1, 7A, CI05S1_6, DGW, UC(S)-C(H), AS(S), GR(S)-NS(S)-DC, GR(S)-NS(S), GR(S)-NS(S)-DC, GR(S)-NS(S), GR(S)-NS(S)-DC, GR(S)-NS(S), GR(S)-NS(S)-DC
CI, CI05S1, 12A, CI05S1_7, DGR, GR(S)-NS(S)-DC, GR(S)-NS(S), GR(S)-NS(S)-DC, GR(S)-NS(S), GR(S)-NS(S)-DC, GR(S)-NS(S), GR(S)-NS(S)-DC
CI, CI05S1, 12A, CI05S1_8, DGR, GR(S)-NS(S)-DC, GR(S)-NS(S), GR(S)-NS(S)-DC, GR(S)-NS(S), GR(S)-NS(S)-DC, GR(S)-NS(S), GR(S)-NS(S)-MODC
CI, CI05S1, 12A, CI05S1_9, DGR, GR(S)-NS(S)-DC, GR(S)-NSQ, GR(S)-NS(S)-DC, GR(S)-NSQ, GR(S)-NS(S)-MODGR
CI, CI05S1, 12B, CI05S1_10, DGR, GR(S)-NSQ, MODGR, GR(S)-NSQ, GR(S)-NSQ, MODGR
CI, CI05S1, 12B, CI05S1_11, DGR, GR(S)-NSQ, MODGR, GR(S)-NSQ, GR(S)-NSQ, MODGR
CI, CI05S1, 12B, CI05S1_12, DGR, GR(S)-NSQ, MODGR, GR(S)-NSQ, GR(S)-NSQ, MODGR, GR(S)-NSQ, GR(S)-NSQ, MODGR
CI, CI05S1, 12B, CI05S1_13, DGR, GR(S)-NSQ, MODGR, GR(S)-NSQ, GR(S)-NSQ, MODGR
CI, CI05S1, 12B, CI05S1_14, DGR, GR(S)-NSQ, MODGR, GR(S)-NSQ, GR(S)-NSQ, MODGR, GR(S)-NSQ, GR(S)-NSQ, MODGR
CI, CI05S1, 12B, CI05S1_15, DGR, GR(S)-NSQ, MODGR, GR(S)-NSQ, GR(S)-NSQ, MODGR, GR(S)-NSQ, GR(S)-NSQ, MODGR
CI, CI05S1, 12B, CI05S1_16, DGR, GR(S)-NSQ, MODGR, GR(S)-NSQ, GR(S)-NSQ, MODGR, GR(S)-NSQ, GR(S)-NS(S), MODGR
CI, CI05S1, 12B, CI05S1_17, DGR, GR(S)-NSQ, MODGR, GR(S)-NSQ, GR(S)-NSQ, MODGR
CI, CI05S1, 12B, CI05S1_18, DGR, GR(S)-NSQ, MODGR, GR(S)-NSQ, GR(S)-NSQ, MODGR, GR(S)-NS(S), GR(S)-NSQ, MODGR
CI, CI05S1, 12B, CI05S1_19, DGR, GR(S)-NSQ, MODGR, GR(S)-NSQ, GR(S)-NSQ, MODGR, GR(S)-NSQ, GR(S)-NSQ, MODGR
CI, CI05S1, 12B, CI05S1_20, DGR, GR(S)-NSQ, MODGR, GR(S)-NSQ, GR(S)-NSQ, MODGR, GR(S)-NS(S), GR(S)-NSQ, MODGR
CI, CI05S1, 12B, CI05S1_21, DGR, GR(S)-NSQ, MODGR, GR(S)-NSQ, GR(S)-NSQ, MODGR, GR(S)-NSQ, GR(S)-NSQ, MODGR
CI, CI05S1, 14A, CI05S1_22, DGR, WP, UW, DW, WP, AW, DW
CI, CI05S1, 14A, CI05S1_23, DGW, DGR, WP, W, DW, WP, DW
CI, CI05S1, 7A, CI05S1_24, DGW, UC(S)-C(H), AS(S), C(H)
CI, CI05S1, 12A, CI05S1_27, DGR, GR(S)-NS(S)-MODC, GR(S)-NS(S), GR(S)-NS(S)-DC, GR(S)-NS(S), GR(S)-NS(S)-MODC, GR(S)-NS(S), GR(S)-NS(S)-MODC
CI, CI05S1, 12A, CI05S1_28, DGR, GR(S)-NS(S)-MODC, GR(S)-NS(S), GR(S)-NS(S)-DC, GR(S)-NS(S), GR(S)-NS(S)-DC, GR(S)-NS(S), GR(S)-NS(S)-DC
CI, CI05S1, 12A, CI05S1_29, DGR, GR(S)-NS(S)-DC, GR(S)-NS(S), GR(S)-NS(S)-DC, GR(S)-NS(S), GR(S)-NS(S)-DC, GR(S)-NS(S), GR(S)-NS(S)-DC
CI, CI05S1, 12B, CI05S1_30, DGR, GR(S)-NSQ-MODGR, GR(S)-NSQ, GR(S)-NSQ-MODGR
CI, CI05S1, 12B, CI05S1_31, DGR, GR(S)-NSQ, MODGR, GR(S)-NSQ, GR(S)-NSQ, MODGR
CI, CI05S1, 12B, CI05S1_32, DGR, GR(S)-NSQ, MODGR, GR(S)-NSQ, GR(S)-NSQ, MODGR, GR(S)-NSQ, GR(S)-NSQ, MODGR
CI, CI05S1, 12B, CI05S1_33, DGR, GR(S)-NSQ, MODGR, GR(S)-NSQ, GR(S)-NSQ, MODGR, GR(S)-NSQ, GR(S)-NSQ, MODGR
CI, CI05S1, 12B, CI05S1_34, DGR, GR(S)-NSQ, MODGR, GR(S)-NSQ, GR(S)-NSQ, MODGR, GR(S)-NSQ, GR(S)-NSQ, MODGR
CI, CI05S1, 12B, CI05S1_35, DGR, GR(S)-NSQ, MODGR, GR(S)-NSQ, GR(S)-NSQ, MODGR
CI, CI05S1, 12B, CI05S1_36, DGR, GR(S)-NSQ, MODGR, GR(S)-NSQ, GR(S)-NSQ, MODGR, GR(S)-NSQ, GR(S)-NSQ, MODGR
CI, CI05S1, 12B, CI05S1_37, DGR, GR(S)-NSQ, MODGR, GR(S)-NSQ, GR(S)-NSQ, MODGR, GR(S)-NSQ, GR(S)-NSQ, MODGR
CI, CI05S1, 12B, CI05S1_38, DGR, GR(S)-NSQ, MODGR, GR(S)-NSQ, GR(S)-NSQ, MODGR, GR(S)-NSQ, GR(S)-NSQ, MODGR
CI, CI05S1, 12B, CI05S1_39, DGR, GR(S)-NSQ, MODGR, GR(S)-NSQ, P-AGR, WP, P-AGR, WP, P-AGR, WP, P-AGR, WP
CI, CI05S1, 13A, CI05S1_40, DGR, P-AGR, WP, P-AGR, WP, P-AGR, WP, P-AGR, WP, P-AGR, WP
CI, CI05S1, 14A, CI05S1_41, DGR, WP, AW, DW, WP, AW, DW
CI, CI05S1, 14A, CI05S1_42, DGW, WP, MODW, WP, AW, MODW
CI, CI05S1, 7A, CI05S1_43, DGW, UC(S)-C(H), AS(S), C(H)
CI, CI05S1, 7A, CI05S1_44, DGW, UC(S)-C(H), AS(S), C(H)
CI, CI05S1, 7A, CI05S1_45, DGW, UC(S)-C(H), AS(S), C(H)
CI, CI05S1, 7A, CI05S1_46, DGW, UC(S)-C(H), NS(S), GR(S)-NS(S)-DC, GR(S)-NS(S), GR(S)-NS(S)-DC, GR(S)-NS(S), GR(S)-NS(S)-DC, GR(S)-NS(S), GR(S)-NS(S)-DC
CI, CI05S1, 12A, CI05S1_47, DGR, GR(S)-NS(S)-DC, GR(S)-NS(S), GR(S)-NS(S)-DC, GR(S)-NS(S), GR(S)-NS(S)-DC, GR(S)-NS(S), GR(S)-NS(S)-DC
CI, CI05S1, 12A, CI05S1_48, DGR, GR(S)-NS(S)-DC, GR(S)-NS(S), GR(S)-NS(S)-DC, GR(S)-NS(S), GR(S)-NS(S)-MODC
CI, CI05S1, 12B, CI05S1_49, DGR, GR(S)-NSQ-MODGR, GR(S)-NSQ, GR(S)-NSQ-MODGR
CI, CI05S1, 12B, CI05S1_50, DGR, GR(S)-NSQ, MODGR, GR(S)-NSQ, GR(S)-NSQ, MODGR
CI, CI05S1, 12B, CI05S1_51, DGR, GR(S)-NSQ, MODGR, GR(S)-NSQ, GR(S)-NSQ, MODGR
CI, CI05S1, 12B, CI05S1_52, DGR, GR(S)-NSQ, MODGR, GR(S)-NSQ, GR(S)-NSQ, MODGR
CI, CI05S1, 12B, CI05S1_53, DGR, GR(S)-NSQ, MODGR, GR(S)-NSQ, GR(S)-NSQ, MODGR, GR(S)-NSQ, GR(S)-NSQ-MODGR
CI, CI05S1, 12B, CI05S1_54, DGR, GR(S)-NSQ, MODGR, GR(S)-NSQ, GR(S)-NSQ, MODGR, GR(S)-NSQ, GR(S)-NSQ, MODGR
CI, CI05S1, 12B, CI05S1_55, DGR, GR(S)-NSQ, MODGR, GR(S)-NSQ, GR(S)-NSQ, MODGR, GR(S)-NSQ, GR(S)-NSQ, MODGR
CI, CI05S1, 12B, CI05S1_56, DGR, GR(S)-NSQ, MODGR, GR(S)-NSQ, GR(S)-NSQ, MODGR, GR(S)-NSQ, GR(S)-NSQ, MODGR
CI, CI05S1, 12B, CI05S1_57, DGR, GR(S)-NSQ, MODGR, GR(S)-NSQ, GR(S)-NSQ, MODGR, GR(S)-NSQ, GR(S)-NSQ, MODGR
CI, CI05S1, 13A, CI05S1_58, DGR, P-AGR, WP, P-AGR, WP, P-AGR, WP, P-AGR, WP
CI, CI05S1, 13A, CI05S1_59, DGR, P-AGR, WP, P-AGR, WP, P-AGR, WP, P-AGR, WP, P-AGR, WP
CI, CI05S1, 13A, CI05S1_60, DGR, P-AGR, WP, P-AGR, WP, P-AGR, WP, P-AGR, WP, P-AGR, WP
CI, CI05S1, 14A, CI05S1_61, DGR, WP, MODW, WP, MODW
CI, CI05S1, 14A, CI05S1_62, DGW, WP, AW, DW, WP, AW, W
CI, CI05S1, 7A, CI05S1_63, DGW(L), UC(S)-C(H), AS(S), C(H)
CI, CI06S1, 6B, CI06S1_1, M, PE-AM, PE-AM, AM(S), PE-AM, PE-AM
CI, CI06S1, 6B, CI06S1_2, M, PE-AM, AM(P), AM(S), AM(P), AM(P)
CI, CI06S1, 6C, CI06S1_3, M, AM(P), AM(P), AM(S), AM(P), AM(P)
CI, CI06S1, 1B, CI06S1_4, M, P(A), P(A), P(MOD)(L)
CI, CI06S1, 1B, CI06S1_5, M, P(A), P(A), P(L)
CI, CI06S1, 5B, CI06S1_6, M, P(MOD)(L), P(L)
CI, CI06S1, 5B, CI06S1_7, M, P(L), P(L)
CI, CI06S1, 5B, CI06S1_8, M, P(L), BE
CI, CI06S1, 2B, CI06S1_11, AGR(S)-UW, BA(P), BA(P), AGR(S)-UW, BA(P), BA(P), AGR(S)-MODW, BA(P), BA(P), AGR(S)-AW
CI, CI06S1, 2B, CI06S1_12, M, AGR(S)-MODW, BA(P), BA(P), AGR(S)-MODS, BA(P), BA(P), AGR(S)-MODW
CI, CI06S1, 2B, CI06S1_13, M, AGR(S)-MODW, BA(P), BA(P), AGR(S)-MODS, BA(P), BA(P), AGR(S)-MODW
CI, CIO7S1, 2B, CI07S1_1, AGR(S)-MODW, BA(P), BA(P), AGR(S)-MODW, BA(P), BA(P), AGR(S)-MODW, BA(P), BA(P), AGR(S)-MODW
CI, CIO7S1, 2B, CI07S1_2, M, AGR(S)-MODW, BA(P), BA(P), AGR(S)-MODW, BA(P), BA(P), AGR(S)-MODW
CI, CIO7S1, 2B, CI07S1_3, M, AGR(S)-MODW, BA(P), BA(P), AGR(S)-MODW, BA(P), BA(P), AGR(S)-MODW
CI, CIO7S1, 2B, CI07S1_4, M, AGR(S)-MODW, BA(P), BA(P), AGR(S)-MODW, BA(P), BA(P), AGR(S)-MODW
CI, CIO7S1, 2B, CI07S1_5, AGR(S)-MODW, BA(P), BA(P), AGR(S)-MODW, BA(P), BA(P), AGR(S)-MODW
CI, CIO7S1, 2B, CI07S1_6, M, AGR(S)-MODW, BA(P), BA(P), AGR(S)-MODW, BA(P), BA(P), AGR(S)-MODW
CI, CIO7S1, 2B, CI07S1_7, M, AGR(S)-MODW, BA(P), BA(P), AGR(S)-MODW, BA(P), BA(P), AGR(S)-MODW
CI, CIO7S1, 2B, CI07S1_8, M, AGR(S)-MODW, BA(P), BA(P), AGR(S)-MODW, BA(P), BA(P), AGR(S)-MODW
CI, CIO7S1, 2B, CI07S1_9, M, AGR(S)-MODW, BA(P), BA(P), AGR(S)-MODW, BA(P), BA(P), AGR(S)-MODW
CI, CIO7S1, 2B, CI07S1_10, M, AGR(S)-MODW, BA(P), BA(P), AGR(S)-MODW, BA(P), BA(P), AGR(S)-MODW
CI, CIO7S1, 2B, CI07S1_11, M, AGR(S)-MODW, BA(P), BA(P), AGR(S)-MODW, BA(P), BA(P), AGR(S)-MODW, BA(P), BA(P), AGR(S)-MODW
CI, CIO7S1, 2B, CI07S1_12, M, AGR(S)-MODW, BA(P), BA(P), AGR(S)-MODW, BA(P), BA(P), AGR(S)-MODW
CI, CIO7S1, 2B, CI07S1_13, M, AGR(S)-MODW, BA(P), BA(P), AGR(S)-MODW, BA(P), BA(P), AGR(S)-MODW
CI, CIO7S1, 2B, CI07S1_14, M, AGR(S)-MODW, BA(P), BA(P), AGR(S)-MODW, BA(P), BA(P), AGR(S)-MODW
CI, CIO7S1, 2B, CI07S1_15, M, AGR(S)-MODW, BA(P), BA(P), AGR(S)-MODW, BA(P), BA(P), AGR(S)-MODW
CI, CIO7S1, 2B, CI07S1_16, M, AGR(S)-MODW, BA(P), BA(P), AGR(S)-MODW, BA(P), BA(P), AGR(S)-MODW
CI, CIO7S1, 1A, CI07S1_17, M, TI(A), TI(A), TI(A), TI(A), TI(A), P(A)
CI, CIO7S1, 1A, CI07S1_18, M, TI(A), TI(A), TI(A), TI(L)
CI, CIO7S1, 3C, CI07S1_19, M, GW(L), GW(L)
CI, CI07S1a, 2B, CI07S1a_1, M, AGR(S)-MODW, BA(P), BA(P), AGR(S)-MODW, BA(P), BA(P), AGR(S)-MODW
CI, CI07S1a, 2B, CI07S1a_2, M, AGR(S)-MODW, BA(P), BA(P), AGR(S)-MODW, BA(P), BA(P), AGR(S)-MODW
CI, CI07S1a, 2B, CI07S1a_3, M, AGR(S)-MODW, BA(P), BA(P), AGR(S)-MODW, BA(P), BA(P), AGR(S)-MODW
CI, CI07S1a, 2B, CI07S1a_4, M, AGR(S)-MODW, BA(P), BA(P), AGR(S)-MODW, BA(P), BA(P), AGR(S)-MODW
CI, CI07S1a, 6A, CI07S1a_5, M, AM, AM, AM(S), AM
CI, CI07S1a, 6A, CI07S1a_6, M, AM, AM, AM, AM
CI, CI07S1a, 6A, CI07S1a_7, M, AM, AM, AM, AM
CI, CI07S1a, 6A, CI07S1a_8, M, AM, AM, AM, MM
CI, CI07S1a, 6A, CI07S1a_9, M, AM, AM, AM(S), AM
FP, FP01S1, 7C, FP01S1_1, BE-TI(A), UC(S)-AW, C(S)-AC(H), W
FP, FP01S1, 7C, FP01S1_2, BE, TI(A), C(S)-AW, C(S)-AW, W
FP, FP01S1, 7C/10A, FP01S1_3, GW(L), AGR(L), BP, AGR, BP
FP, FP01S1, 10C, FP01S1_4, AGR, AGR, BP(A), AGR, BP(A), AGR
FP, FP01S1, 10A, FP01S1_5, AGR, AGR, BP(A), AGR, AGR
FP, FP01S1, 9A, FP01S1_9, SC(L), EE(L)
FP, FP01S1, 7C/10A, FP01S1_10, GW(L), AGR(L), BP, AGR, AGR, QK, BP
FP, FP01S1, 10C, FP01S1_11, AGR, P, AGR, SQ, BP, BP(A), AGR, AS(S)
FP, FP01S1, 10C, FP01S1_12, AGR, P, AGR, P, AGR, QK, BP, BP(A), AGR, BP(A)
FP, FP01S1, 10A, FP01S1_13, AGR(H), P-AGR, QK, P-AGR, QK, BP(A), BP(A), AGR(H), BP(A)
FP, FP01S1, 10A, FP01S1_14, AGR(H), P-AGR(H), P-AGR(H), QK, BP(A), BP(A), AGR(H), BP(A)
FP, FP01S1, 10B, FP01S1_15, AGR(H), P-AGR(H), P, AGR(H), QK, AS(S), AGR(H), AS(S)
FP, FP01S1, 10B, FP01S1_16, AGR(H), AGR(H), P, AGR(H), QK, AS(S), AGR(H), AS(S)
FP, FP01S1, 10B, FP01S1_17, AGR(H), P, AGR(H), P, AGR(H), QK, AS(S), AGR(H), AS(S)
FP, FP01S1, 10B/7B, FP01S1_18, AGR(H), AGR(H), AC(H), AS(S), AS(S), AS(S), US(S)
FP, FP01S1, 7B, FP01S1_19, BE, TI(A), AS(S)-MODW, AS(S), AW
FP, FP01S1, 7C, FP01S1_20, BE, TI(A), UC(S)-AW, UC(S)-AW, UC(S)-AW
FP, FP01S1, 7C, FP01S1_21, BE-TI(A), C(S)-MODW, C(S)-AW, MODW
FP, FP01S1, 7C/10A, FP01S1_22, GW(L), AGR(L), BP(A), BP, P-AGR, BP
FP, FP01S1, 10A, FP01S1_23, GR, GR, QK, BP(A), BP(A), GR, BP(A), BP(A)
FP, FP01S1, 10A, FP01S1_24, AGR, GR, P, AGR, QK, BP(A), BP(A), AGR, BP(A)
FP, FP01S1, 10A, FP01S1_25, AGR, P, AGR, P, AGR, QK, BP(A), BP(A), AGR, BP(A), BP(A)
FP, FP01S1, 10A, FP01S1_26, AGR, P, AGR, P, AGR, QK, BP(A), BP, AGR, BP(A)
FP, FP01S1, 10A, FP01S1_27, AGR(H), P, AGR, P, AGR, QK, BP(A), BP, AGR(H), AS(S)
FP, FP01S1, 10B, FP01S1_28, AGR(H), P, AGR(H), P, AGR(H), QK, AS(S), AGR(H), AS(S)
FP, FP01S1, 10B, FP01S1_29, AGR(H), P, AGR(H), P, AGR(H), QK, AS(S), AGR(H), AS(S)
FP, FP01S1, 10B/7B, FP01S1_30, AGR(H), AGR(H), MODC, AS(S), AW, UC(S)
FP, FP01S1, 7B, FP01S1_31, BE, TI(A), AS(S), AS(S), AW
FP, FP01S1, 7B, FP01S1_32, BE, TI(A), AW, AS(S), AW
FP, FP01S1, 7B, FP01S1_33, BE, TI(A), AW, AW
FP, FP01S1, 10B/7B, FP01S1_34, AGR(H), AGR(H), MODC(H), AS(S), AS(S), AS(S), UC(S)-AW
FP, FP01S1, 7B, FP01S1_35, BE, TI(A), AS(S)-NW, AS(S)-NW, AS(S)-AW, C(S)-AW
FP, FP01S1, 7B, FP01S1_36, BE, TI(A), AS(S)-AW, AS(S)-NW, AS(S)-NW
FP, FP01S1, 7C, FP01S1_37, BE, TI(A), UC(S)-NW, UC(S)-AW, AW
FP, FP01S1, 7C/10A, FP01S1_38, GW(L), AGR(L), BP(A), GR, BP(A), BP(A)
FP, FP01S1, 10A, FP01S1_39, GR, AGR, QK, BP(A), BP(A), AGR, BP(A), BP(A)
FP, FP01S1, 10A, FP01S1_40, AGR, P, AGR, QK, BP(A), BP(A), AGR, BP(A)
FP, FP01S1, 10A, FP01S1_41, AGR, P, GR, P, AGR, QK, BP(A), BP, AGR, BP(A), AGR(H), BP, ASQ, BP
FP, FP01S1, 8A, FP01S1_42, AGR(H), AGR(H), BP, SQ, ASQ, BP, ASQ, BP, ASQ, BP, AGR(H), AGR(H), ASQ, BP, ASQ, BP, ASQ, BP, ASQ, BP, AGR(H), ASQ, BP
FP, FP01S1, 8A, FP01S1_43, AGR(H), AGR(H), BP, ASQ, BP, ASQ, BP, SQ, BP, ASQ, BP, AGR(H), ASQ, BP
FP, FP01S1, 8A, FP01S1_44, AGR(H), AGR(H), SQ, BP, SQ, BP, ASQ, BP, ASQ, BP, AGR(H), BP(A)
FP, FP01S1, 8A, FP01S1_45, AGR(H), AGR(H), SQ, BP, SQ, BP, ASQ, BP, ASQ, BP, AGR(H), BP(A)
FP, FP01S1, 8B, FP01S1_46, AGR(H), AGR(H), AC, BP, SQ, BP, AGR(H), AGR(H), AC, SQ, BP, AGR(H), AS(S)
FP, FP01S1, 8B, FP01S1_47, AGR(H), P-GR, AC, AS(S), AGR(H), AC(S), MODC(H), SQ, BP
FP, FP01S1, 8B, FP01S1_48, AGR(H), P-AGR(H), AC, AS(S), AGR(H), AS(S)
FP, FP01S1, 8B/7B, FP01S1_49, AGR(H), AGR(H), PE-MODC, AS(S), AS(S), AS(S)
FP, FP01S1, 7B, FP01S1_50, BE, TI(A), AS(S)-AW, AS(S)-NW, AS(S)-AW, AS(S)-AW
FP, FP01S1, 7B, FP01S1_51, BE-TI(A), AS(S)-MODW, AS(S)-AW, UC(S)-AW
FP, FP01S1, 7C, FP01S1_52, BE, TI(A), C(S)-AC, C(S)-AC, AW
FP, FP01S1, 7C/10A, FP01S1_53, GW(L), AGR(L), BP(A), AGR, BP(A), BP(A), AGR, BP(A)
FP, FP01S1, 10A, FP01S1_54, AGR, P, AGR, QK, BP(A), BP(A), AGR-QK, BP(A)
FP, FP01S1, 10A, FP01S1_55, AGR, P, AGR, P, AGR, QK, BP(A), BP(A), AGR, BP(A)
FP, FP01S1, 10A, FP01S1_56, AGR, P, AGR, QK, BP(A), BP(A), AGR, BP(A)
FP, FP01S1, 8A, FP01S1_57, AGR(H), AGR(H), BP, ASQ, BP, ASQ, BP, ASQ, BP, AGR(H), AGR(H), BP, ASQ, BP, ASQ, BP, ASQ, BP, ASQ, BP, AGR(H), BP
FP, FP01S1, 8A, FP01S1_58, AGR(H), AGR(H), BP, SQ, BP, ASQ, BP, SQ, BP, SQ, BP, AGR(H), AGR(H), ASQ, BP, SQ, BP, SQ, BP, ASQ, BP, AGR, AS(S)
FP, FP01S1, 8B, FP01S1_59, AGR(H), AGR(H), SC(A), SQ, BP, AGR(H), AGR(H), SC(A), BP, AGR(H), AS(S)
FP, FP01S1, 8B/7B, FP01S1_60, AGR(H), AGR(H), AC, AS(S), AS(S), AS(S), AS(S)
FP, FP01S1, 7B, FP01S1_61, BE, TI(A), AS(S), AS(S)-AW, AS(S)-AW, DC(S)
FP, FP01S1, 7C, FP01S1_62, BE-TI(A), UC(S)-AW, UC(S)-AC(H), W
FP, FP01S1, 7C, FP01S1_63, BE, TI(A), AC(S)-AW, UC(S)-AW, W
FP, FP01S1, 7C/10A, FP01S1_64, GW(L), AGR(L), BP, BP(A), AGR, BP(A), BP
FP, FP01S1, 10A, FP01S1_65, GR, P, GR, QK, BP, BP, AGR, BP(A)
FP, FP01S1, 10A, FP01S1_66, AGR, GR, QK, BP(A), BP(A), AGR(H), BP, LWP, P-LWP, DGR, P-LWP, DGR
FP, FP01S1, 11A, FP01S1_67, SC, LWP, P-LWP, P-LWP, DGR(S), P-LWP, DGR(S)
FP, FP01S1, 11A, FP01S1_68, SC, LWP, P-LWP, P-LWP, DGR(S), LWP
FP, FP01S1, 11A, FP01S1_69, SC(L), LWP, LWP, P-LWP, DGR(S), P-LWP
FP, FP01S1, 9A, FP01S1_70, GW(L), EE(L)
FP, FP02S1, 8B, FP02S1_1, AGR(H), AGR(H), TI(A), AS(S), AS(S), AS(S)-AW
FP, FP02S1, 7C/10A, FP02S1_2, GW(L), AGR(L), BP(A), BP(A), AGR, BP(A)
FP, FP02S1, 10C, FP02S1_3, GR, P-GR, BP(A), BP(A), GR, BP(A)
FP, FP02S1, 10A, FP02S1_4, GR, P, GR, QK, P, AGR, QK, BP(A), GR, BP(A)
FP, FP02S1, 10A, FP02S1_5, AGR, P, GR, QK, P, GR, QK, BP, BP, AGR, BP(A)
FP, FP02S1, 10A, FP02S1_6, AGR, P, GR, QK, BP(A), BP(A), AGR, BP(A), BP(A)
FP, FP02S1, 10A, FP02S1_7, AGR, AGR(H), QK, BP, SQ, BP, BP, AGR(H), AGR(H), QK, SQ, BP, SQ, BP, BP, ASQ, BP
FP, FP02S1, 10A, FP02S1_8, AGR(H), AGR(H), TI(A), ASQ, SQ, ASQ, BP, AGR(H), AGR(H), TI(A), AS(S), AS(S), AS(S)-AW
FP, FP02S1, 7A, FP02S1_9, GW(L), UC(S)-AC(S), UC(S)-AC(S), C(H)
FP, FP02S1, 7C/10A, FP02S1_10, GW(L), AGR(L), BP(A), AGR, BP(A), BP(A)
FP, FP02S1, 10A, FP02S1_11, AGR, P, GR, QK, BP(A), AGR, BP(A)
FP, FP02S1, 10A, FP02S1_12, AGR, P-AGR, QK, P-AGR, QK, BP, AGR, BP(A)
FP, FP02S1, 10A, FP02S1_13, AGR, P-GR, QK, P-GR, QK, BP, BP, AGR, BP(A), AGR
FP, FP02S1, 11A, FP02S1_14, SC, LWP, P-LWP, DGR(S), P-LWP, DGR(S)
FP, FP02S1, 11A, FP02S1_15, SC, LWP, P-LWP, P-LWP, DGR(S), P-LWP, DGR(S)
FP, FP02S1, 11A, FP02S1_16, SC, LWP, P-LWP, P-LWP, DGR(S), P-LWP, DGR(S)
FP, FP02S1, 11A, FP02S1_17, SC, QK, P-LWP, P-LWP, DGR(S), P-LWP, DGR(S)
FP, FP02S1, 11A, FP02S1_18, SC, QK, P-LWP, P-LWP, DGR(S), P-LWP, DGR(S)
FP, FP02S1, 11A, FP02S1_19, SC, QK, QK, QK, P-LWP, P-LWP, DGR(S), P-LWP, DGR(S)
FP, FP02S1, 11A, FP02S1_20, SC, QK, QK, P-LWP, P-LWP, DGR(S), P-LWP, DGR(S)
FP, FP02S1, 11A, FP02S1_21, SC, QK, P-LWP, P-LWP, DGR(S), P-LWP, DGR(S)
FP, FP02S1, 11A, FP02S1_22, SC, LWP, P-LWP
FP, FP02S1, 7C/10A, FP02S1_23, GW(L), AGR(L), QK, BP, P-GR, BP(A), BP
FP, FP02S1, 10C, FP02S1_24, GR, P-GR, BP, BP(A), AGR, BP(A), BP(A)
FP, FP02S1, 10C, FP02S1_25, AGR, P-AGR, BP(A), BP(A), AGR, BP(A)
FP, FP02S1, 10A, FP02S1_26, AGR, P-AGR, QK, P-AGR, BP(A), BP(A), GR, BP(A)
FP, FP02S1, 10A, FP02S1_27, AGR, P-GR, BP(A), BP(A), AGR, AGR(H), SQ, BP, SQ, BP, SQ, BP
FP, FP02S1, 8A, FP02S1_28, AGR(H), AGR(H), QK, SQ, BP, ASQ, BP, ASQ, BP, ASQ, BP, AGR(H), AGR(H), QK, ASQ, BP, ASQ, BP, ASQ, BP
FP, FP02S1, 8B, FP02S1_29, AGR(H), AGR(H), TI(A), BP, SQ, BP, AGR(H), AGR(H), TI(A), SQ, BP, SQ, BP, SQ, BP
FP, FP02S1, 8B, FP02S1_30, AGR(H), AGR(H), TI(A), AS(S)-AW, AS(S), AS(S)-AW, AC(H)
FP, FP02S1, 7A, FP02S1_31, GW(L), UC(S)-AC, UC(S)-AC(S), C(H)
FP, FP02S1, 7C/10A, FP02S1_32, GW(L), AGR(L), BP(A), P-GR, AS(S), AS(S), AGR, BP(A)
FP, FP02S1, 10A, FP02S1_33, AGR, QK, P-AGR, QK, BP(A), BP(A), AGR, BP(A)
FP, FP02S1, 10A, FP02S1_34, AGR, P-AGR, QK, BP, AGR, BP, BP
FP, FP03S1, 8B/7B, FP03S1_1, PE-AGR(H), AGR(H)-TI(A)(L), UC(S)-W, AS(S), AS(S)-DW
FP, FP03S1, 7B, FP03S1_2, TI(A), UC(S)-MODW, AS(S)-DW
FP, FP03S1, 7C/10A, FP03S1_3, GW(L), AGR(L), BP(A), AGR(L), BP(A)
FP, FP03S1, 10C, FP03S1_4, P-AGR, P-AGR(L), BP(A), P-AGR, BP(A)
FP, FP03S1, 10A, FP03S1_5, AGR, P-AGR, QK, BP(A), P-AGR, BP(A)
FP, FP03S1, 10A, FP03S1_6, AGR, P, AGR, QK, BP(A), AGR, BP(A)
FP, FP03S1, 10A, FP03S1_7, AGR, P-AGR, QK, BP(A), BP(A), AGR, BP(A), BP(A)
FP, FP03S1, 10A, FP03S1_8, AGR, P-AGR, QK, BP(A), BP(A)
FP, FP03S1, 8A, FP03S1_9, AGR(H), AGR(H), DSQ, BP, ASQ, BP, ASQ, BP, AGR(H), AGR(H), ASQ, BP, ASQ, BP, ASQ, BP, ASQ, BP, AGR(H), BP(A)
FP, FP03S1, 8A, FP03S1_10, AGR(H), AGR(H), DSQ, BP, SQ, BP, SQ, BP, ASQ, BP, AGR(H), AGR(H), DSQ, BP, ASQ, BP, ASQ, BP, ASQ, BP, AGR(H), AS(S)
FP, FP03S1, 8A, FP03S1_11, AGR(H), AGR(H), SQ, BP, ASQ, BP, ASQ, BP, BP, AGR(H), AGR(H), SQ, BP, ASQ, BP, ASQ, BP, ASQ, BP, AGR(H), BP(A)
FP, FP03S1, 8A, FP03S1_12, AGR(H), AGR(H), DSQ, BP, ASQ, BP, SQ, BP, BP, AGR(H), AGR(H), AC, AGR(H), AGR(H), AC
FP, FP03S1, 8B/10A, FP03S1_13, AGR(H), P-AGR, BP(A), AGR, P-AGR(L), AS(S)
FP, FP03S1, 10C, FP03S1_14, AGR, P, AGR, AS(S), P-AGR, AS(S)
FP, FP03S1, 10C, FP03S1_15, AGR, P, AGR, P, AGR, BP(A), AGR, BP(A)
FP, FP03S1, 10C, FP03S1_16, AGR, P, AGR, P-MODGR, AS(S), AGR, BP(A)
FP, FP03S1, 8B, FP03S1_17, PE-AGR(H), PE-AGR(H), TI(A), PE-AGR(H), PE-AGR(H), TI(A), BP(A)
FP, FP03S1, 8B/10A, FP03S1_18, GW(L), AGR(L), BP(A), AGR, BP(A)
FP, FP03S1, 10C, FP03S1_19, AGR, P-AGR, BP(A), P-AGR, BP(A)
FP, FP03S1, 10A, FP03S1_20, AGR, P, AGR, P, AGR, QK, BP(A), AGR, BP(A)
FP, FP03S1, 10A, FP03S1_21, AGR, P, AGR, P, AGR, QK, BP(A), AGR, BP(A)
FP, FP03S1, 10A, FP03S1_22, AGR, P, AGR, P, AGR, QK, BP(A)
FP, FP03S1, 10C, FP03S1_25, AGR, P, AGR, P, AGR, BP(A), AGR, BP(A)
FP, FP03S1, 10C, FP03S1_26, AGR, P-AGR, P-AGR, BP(A), AGR, BP(A)
FP, FP03S1, 10A, FP03S1_27, AGR, P-AGR, QK, BP(A), AGR, BP(A)
FP, FP03S1, 10A, FP03S1_28, AGR, P, AGR, QK, BP(A), AGR, BP(A)
FP, FP03S1, 8B, FP03S1_29, AGR(H), AGR(H), AC(H), AGR(H), AGR(H), AC(H), BP(A)
FP, FP03S1, 8B, FP03S1_30, AGR(H), AGR(H), AC(H), UC(S), AGR(H), AGR(H), TI(A)(L), AGR(H), BP(A)
FP, FP03S1, 8B/7C, FP03S1_31, AGR(H), AGR(H), AC(H), AS(S)-DW, AS(S)-DW, AC(H)
FP, FP03S1, 7C/10A, FP03S1_32, GW(L), AGR(L), BP(A), AGR(L), BP(A)
FP, FP03S1, 10A, FP03S1_33, AGR, P, GR, QK, BP(A), GR, BP(A)
FP, FP03S1, 10A, FP03S1_34, GR, P, GR, QK, AS(S), AGR, AS(S)
FP, FP03S1, 10A/8A, FP03S1_35, GR, P, AGR, QK, BP(A), BP(A), AGR(H), AGR(H), SQ, BP, ASQ, BP, ASQ, BP
FP, FP03S1, 8A, FP03S1_36, AGR(H), AGR(H), SQ, BP, ASQ, BP, ASQ, BP, SQ, BP, AGR(H), AGR(H), SQ, BP, ASQ, BP, ASQ, BP, ASQ, BP, AGR(H), BP(A)
FP, FP03S1, 8A, FP03S1_37, AGR(H), AGR(H), SQ, BP, SQ, BP, ASQ, BP, ASQ, BP, AGR(H), AGR(H), SQ, BP, ASQ, BP, ASQ, BP, ASQ, BP, AGR(H), BP(A)
FP, FP03S1, 8A, FP03S1_38, AGR(H), AGR(H), SQ, BP, SQ, BP, ASQ, BP, ASQ, BP, AGR(H), AGR(H), SQ, BP, ASQ, BP, ASQ, BP, ASQ, BP, AGR(H), BP(A)
FP, FP03S1, 8A, FP03S1_39, AGR(H), AGR(H), SQ, BP, SQ, BP, ASQ, BP, ASQ, BP, AGR(H), AGR(H), SQ, BP, ASQ, BP, ASQ, BP, ASQ, BP, AGR(H), BP(A)
FP, FP03S1, 8A, FP03S1_40, AGR(H), AGR(H), SQ, BP, ASQ, BP, ASQ, BP, SQ, BP, AGR(H), AGR(H), SQ, BP, BP, ASQ, BP, SQ, BP
FP, FP03S1, 8B, FP03S1_41, AGR(H), AGR(H), AC(H), AGR(H), AGR(H), AC(H), BP(A)
FP, FP03S1, 8B, FP03S1_42, AGR(H), P, AGR, AS(S), AGR, P-AGR, AS(S), P-AGR, AS(S)
FP, FP03S1, 10B, FP03S1_43, AGR, P-AGR, P-AGR, QK, AS(S), AGR, AS(S)
FP, FP03S1, 10B, FP03S1_44, AGR, P-AGR, P-AGR, AS(S), AGR, AS(S)
FP, FP03S1, 10B, FP03S1_45, AGR, P, AGR, QK, AS(S), AGR, AS(S)
FP, FP03S1, 10B, FP03S1_46, AGR, P, AGR, QK, BP(A), AGR, AS(S)
FP, FP03S1, 8B, FP03S1_47, AGR(H), AGR(H), AC(H), AGR(H), AGR(H), AC(H)
FP, FP03S1, 8B, FP03S1_48, AGR(H), AGR(H), AC(H), AS(S)
FP, FP03S1, 7C/10A, FP03S1_49, GW(L), AGR(L), BP(A), AGR(L), BP(A)
FP, FP03S1, 10A, FP03S1_50, AGR, P, GR(L), QK, BP(A), GR, BP(A)
FP, FP03S1, 10A, FP03S1_51, AGR, P, GR, QK, BP(A), GR, BP(A)
FP, FP03S1, 10A, FP03S1_52, AGR, P, GR, QK, BP(A), AGR, BP(A)
FP, FP03S1, 10C, FP03S1_53, AGR, P, AGR, P-AGR, BP(A), AGR, BP(A)
FP, FP04S1, 10B, FP04S1_1, AGR(H), AGR(H), QK, AS(S), AGR(H), AS(S), BP(A)
FP, FP04S1, 10B/7B, FP04S1_2, AGR(H), AGR(H), AC(H), BP, AGR(H), AGR(H), AC(H), AGR(H), AGR(H), AC(H), AS(S), AS(S), AS(S)-AW
FP, FP04S1, 7B, FP04S1_3, BE, TI(A), AS(S)-MODW, AS(S)-AW, AS(S)-NW
FP, FP04S1, 7C, FP04S1_4, BE, TI(A), UC(S)-AC(H), UC(S)-AC(H), AC(H)
FP, FP04S1, 7C/10A, FP04S1_5, GW(L), AGR(L), BP(A), AGR(L), BP(A), BP(A)
FP, FP04S1, 10A, FP04S1_6, AGR, P, AGR, QK, BP(A), AGR, BP, BP(A)
FP, FP04S1, 10A, FP04S1_7, AGR, P, AGR, QK, BP(A), BP, AGR, BP(A)
FP, FP04S1, 10A, FP04S1_8, AGR, P, AGR, QK, BP(A), BP(A), AGR, BP
FP, FP04S1, 10A, FP04S1_9, AGR, P, AGR, QK, BP(A), BP(A), AGR, BP(A)
FP, FP04S1, 10A, FP04S1_10, AGR, P, MODGR, P, AGR, QK, BP(A), BP, P, AGR, BP(A)
FP, FP04S1, 10B, FP04S1_11, MODGR, MODGR, QK, AS(S), MODGR, AS(S)
FP, FP04S1, 10B/7C, FP04S1_12, AGR(H), AGR, AC(H), SQ, BP, AGR(H), AGR, AC(P), AS(S), AS(S), AS(S)
FP, FP04S1, 7B, FP04S1_13, BE-TI(A), AS(S), AS(S), AS(S)-AW
FP, FP04S1, 7B, FP04S1_14, BE-TI(A), AS(S)-DW, AS(S)-NW, AS(S)-AW
FP, FP04S1, 7C, FP04S1_15, BE-TI(A), UC(S)-AC(H), UC(S)-AC(H), AC(H)
FP, FP04S1, 7C, FP04S1_16, BE-TI(A), UC(S)-AC(H), UC(S)-AC(H), AC(H)
FP, FP04S1, 7C/10A, FP04S1_17, GW(L), AGR(L), BP, AGR(L), BP
FP, FP04S1, 10A, FP04S1_18, AGR, P, AGR, QK, BP, AGR, BP, BP
FP, FP04S1, 10B, FP04S1_19, AGR, P, AGR, QK, BP(A), BP(A), P, AGR, BP
FP, FP04S1, 10B, FP04S1_20, AGR, AGR, P, AGR, QK, BP(A), BP(A), AGR, BP(A)
FP, FP04S1, 10B, FP04S1_21, AGR, P, AGR, QK, BP(A), BP(A), AGR, BP(A)
FP, FP04S1, 10B, FP04S1_22, AGR, P, AGR, QK, BP(A), BP(A), AGR, BP(A)
FP, FP04S1, 10B, FP04S1_23, AGR(H), AGR(H), P, MODGR, QK, BP(A), BP, AGR(H), BP(A)
FP, FP04S1, 10B, FP04S1_24, AGR, P, AGR, QK, BP(A), AGR(H), BP(A)
FP, FP04S1, 8A, FP04S1_25, AGR(H), AGR(H), BP, ASQ, BP, ASQ, BP, AGR(H), AGR(H), ASQ, BP, ASQ, BP, ASQ, BP
FP, FP04S1, 8A, FP04S1_26, AGR(H), AGR(H), SQ, BP, ASQ, BP, ASQ, BP, ASQ, BP, AGR(H), BP, AGR(H), BP
FP, FP04S1, 8A, FP04S1_27, AGR(H), AGR(H), SQ, BP, ASQ, BP, ASQ, BP, ASQ, BP, AGR(H), AGR(H), BP, ASQ, BP, ASQ, BP, ASQ, BP, ASQ, BP, AGR(H), BP, AGR(H)
FP, FP04S1, 8B, FP04S1_28, AGR(H), AGR(H), AC(H), AS(S), AGR(H)
FP, FP04S1, 8B, FP04S1_29, AGR(H), AGR(H), AC(H), SQ, BP, AGR(H), AGR(H), AC(H), AS(S), AGR(H), UC(S)
FP, FP04S1, 8B/7A, FP04S1_30, AGR(H), AGR(H), AC(H), AS(S), AGR(H), AGR(H), AC(H), AS(S), AS(S)-AW, AS(S)-AW
FP, FP04S1, 7B, FP04S1_31, BE-TI(A), AS(S), AS(S)-MODW, AS(S)-AW
FP, FP04S1, 7C/10A, FP04S1_32, GW(L), AGR(L), BP(A), BP(A), AGR(L)
FP, FP04S1, 10A, FP04S1_34, AGR, P-AGR, QK, BP(A), BP, AGR, BP(A)
FP, FP04S1, 10A, FP04S1_35, AGR, P, AGR, QK, BP(A), BP, P, AGR, BP(A)
FP, FP04S1, 10A, FP04S1_36, AGR, P, AGR, QK, BP(A), BP(A), AGR, BP(A)
FP, FP04S1, 10A/8A, FP04S1_37, AGR(H), P, AGR(H), QK, SQ, BP, SQ, BP, AGR(H), AGR(H), SQ, BP, SQ, BP, SQ, BP, SQ, BP, AGR(H), AS(S)
FP, FP04S1, 8A, FP04S1_38, AGR(H), AGR(H), BP, ASQ, BP, ASQ, BP, ASQ, BP, AGR(H), AGR(H), BP, ASQ, BP, ASQ, SQ, ASQ, SQ, AS(S), AGR(H), AC(H)(S)
FP, FP04S1, 8B/7B, FP04S1_39, AGR(H), AGR(H), AC(H), SQ, BP, SQ, AGR(H), AGR(H), AC(H), AS(S), AS(S)-AW, AS(S)-AW
FP, FP04S1, 7B, FP04S1_40, BE-TI(A), AS(S)-MODW, AS(S), AS(S)
FP, FP04S1, 7C, FP04S1_41, BE-TI(A), UC(S)-AC(H), UC(S)-AC(S), C(H)
FP, FP04S1, 7C, FP04S1_42, BE-TI(A), AC-AW, UC(S)-AW, C(H)
FP, FP04S1, 7C, FP04S1_43, BE-TI(A), UC(S)-AC(H), UC(S)-AC(H), C(H)
FP, FP04S1, 7C/10A, FP04S1_44, GW(L), GR(L), BP(A), BP(A), GR(L), BP(A)
FP, FP04S1, 10A, FP04S1_45, AGR, P, AGR, QK, BP(A), AGR, BP(A)
FP, FP04S1, 10A, FP04S1_46, AGR, AGR, QK, BP, BP(A), AGR, BP(A)
FP, FP04S1, 10A, FP04S1_47, AGR, P, AGR, QK, BP(A), BP(A), AGR, BP(A)
FP, FP04S1, 10A, FP04S1_48, AGR(H), AGR(H), QK, BP(A), AGR(H), BP(A)
FP, FP04S1, 10A, FP04S1_49, AGR(H), AGR(H), P, AGR(H), QK, BP(A), BP(A), AGR(H), BP(A)
FP, FP04S1, 10A, FP04S1_50, AGR(H), AGR(H), P, AGR(H), QK, BP(A), BP(A), AGR(H), BP(A)
FP, FP04S1, 10A/11A, FP04S1_51, AGR(H), P, AGR(H), QK, SQ, BP, SQ, BP, LWP, P-LWP, DGR(S)
FP, FP04S1, 11A, FP04S1_52, SC, LWP, P-LWP, P-LWP, DGR(S), P-LWP
FP, FP04S1, 11A, FP04S1_53, SC(L), LWP, P-LWP, P-LWP, DGR(S), P-LWP, DGR(S)
FP, FP04S1, 11A, FP04S1_54, SC(L), LWP, P-LWP
FP, FP04S1, 11A, FP04S1_55, SC, LWP, P-LWP, P-LWP, DGR(S), P-LWP, DGR(S)
FP, FP04S1, 11A, FP04S1_56, SC, LWP, P-LWP, P-LWP, DGR(S), P-LWP, DGR(S)
FP, FP04S1, 11A/8A, FP04S1_57, SC, AM(P), BP, AGR(H), BP
FP, FP04S1, 8A, FP04S1_58, AGR(H), AGR(H), ASQ, BP, ASQ, BP, ASQ, BP, AGR(H), AGR(H), SQ, BP, ASQ, BP, ASQ, BP, AGR(H), AGR(H), BP, ASQ, BP, ASQ, SQ, ASQ, BP(A), AGR(H), BP(A)
FP, FP04S1, 8A, FP04S1_59, AGR(H), AGR(H), BP, ASQ, SQ, ASQ, BP, ASQ, BP, AGR(H), AGR(H), ASQ, SQ, SQ, SQ, ASQ, BP, ASQ, BP, AGR(H), BP(A)
FP, FP04S1, 8B, FP04S1_60, AGR(H), AGR(H), AC(H), BP(A), AGR(H), AGR(H), AC(H), SQ, ASQ, BP
FP, FP04S1, 8B, FP04S1_61, AGR(H), AGR(H), AC(H)
FP, FP04S1, 10A, FP04S1_63, AGR, P, AGR, QK, AS(S), AS(S), P, AGR, AS(S)
FP, FP04S1, 10B, FP04S1_64, AGR, P, AGR, P-LWP, AGR, QK, AS(S), AGR, AS(S)
FP, FP04S1, 10B, FP04S1_65, AGR, P, AGR, QK, AS(S), AGR, AS(S)
FP, FP04S1, 8B/7B, FP04S1_66, AGR(H), AGR(H), AC(H), AS(S), AGR(H), AGR(H), AC(H), AS(S), AS(S)-AW, AS(S)-MODW
FP, FP04S1, 7B, FP04S1_67, BE-TI(A), AS(S)-DW, AS(S)-NW, AS(S)-NW
FP, FP04S1, 7C, FP04S1_68, BE-TI(A), UC(S)-AC(H), UC(S)-AC(H), AC(H)
FP, FP04S1, 7C, FP04S1_69, BE-TI(A), AC(H), AC(H), C(H)
FP, FP04S1, 7C, FP04S1_70, BE-TI(A), UC(S)-AC(H), UC(S)-AC(H), AC(H)
FP, FP04S1, 7C/10A, FP04S1_71, GW(L), AGR(L), BP(A), AGR(L), BP
FP, FP04S1, 10A, FP04S1_72, AGR, GR(L), QK, BP, AGR, BP(A)
FP, FP04S1, 10B, FP04S1_73, AGR, P, AGR, QK, BP(A), BP, AGR, BP(A), BP(A)
FP, FP04S1, 10B, FP04S1_74, AGR, P, AGR, QK, ASQ, ASQ, BP, AGR, BP(A)
FP, FP04S1, 10B, FP04S1_75, AGR, P, AGR, QK, BP(A), BP(A), AGR, BP(A)
FP, FP04S1, 10B, FP04S1_76, AGR, P, AGR, P, AGR, QK, BP, ASQ, BP, AGR, BP(A), BP(A)
FP, FP04S1, 10B, FP04S1_77, AGR, AGR(H), QK, BP(A), BP(A), AGR(H), BP(A)
FP, FP04S1, 10B/8A, FP04S1_78, AGR(H), P, AGR(H), QK, SQ, BP, SQ, BP
FP, FP04S1, 8A, FP04S1_79, AGR(H), AGR(H), ASQ, BP, ASQ, BP, ASQ, BP, ASQ, BP, AGR(H), AGR(H), ASQ, BP, ASQ, BP, ASQ, BP, ASQ, BP, AGR(H), BP(A), AGR(H), BP(A)
FP, FP04S1, 8A, FP04S1_80, AGR(H), AGR(H), ASQ, BP, ASQ, BP, ASQ, BP, AGR(H), AGR(H), ASQ, BP, ASQ, BP, ASQ, BP, ASQ, BP, ASQ, BP, AGR(H), AGR(H), ASQ, BP, ASQ, BP, ASQ, BP, ASQ, BP, ASQ, SQ, AGR(H), BP(A), AGR(H), BP(A)
FP, FP04S1, 8A, FP04S1_81, AGR(H), AGR(H), ASQ, BP, ASQ, BP, ASQ, BP, ASQ, BP, AGR(H), AGR(H), ASQ, BP, ASQ, BP, ASQ, BP, ASQ, BP, AGR(H), BP(A), AGR, BP(A)
FP, FP04S1, 8B, FP04S1_82, AGR(H), AGR(H), AC(H), BP, ASQ, BP, AGR(H), AGR(H), AC(H), AS(S)
FP, FP04S1, 8B, FP04S1_83, AGR(H), AGR(H), AC(H), ASQ, BP, ASQ, BP, AGR(H), AGR(H), AC(H), ASQ, BP, ASQ, BP, AGR(H), BP(A)
FP, FP04S1, 8B, FP04S1_84, AGR(H), AGR(H), AC(H), SQ, BP(A), AGR, AGR, AC(H), AS(S)
FP, FP04S1, 8B/7B, FP04S1_85, AGR(H), AGR(H), AC(H), AS(S), AS(S)-AW, AS(S)-AW
FP, FP04S1, 7B, FP04S1_86, BE-TI(A), AS(S)-MODW, AS(S)-AW, AS(S)-NW
FP, FP04S1, 7C, FP04S1_87, BE-TI(A), NC(H), UC(S)-AC(H), C(H)
FP, FP04S1, 7C, FP04S1_88, BE-TI(A), UC(S)-AC(H), AC(H), C(H)
FP, FP04S1, 7C/10A, FP04S1_89, GW(L), GR(L), BP(A), GR(L), BP(A)
FP, FP04S1, 10C, FP04S1_90, AGR, P, AGR, BP(A), BP(A), AGR, BP(A)
FP, FP04S1, 10A, FP04S1_91, AGR, P, AGR, QK, BP(A), BP(A), P, AGR, BP(A)
FP, FP04S1, 10A, FP04S1_92, AGR, P, AGR, QK, BP(A), BP(A), AGR, BP(A)
FP, FP04S1, 10A, FP04S1_93, AGR, P, AGR, AGR, QK, BP(A), BP(A), AGR(H), BP(A)
FP, FP04S1, 10A, FP04S1_94, AGR(H), P-AGR(H), QK, BP(A), BP(A), P, AGR(H), BP(A)
FP, FP04S1, 10A, FP04S1_95, AGR(H), P, AGR(H), QK, BP(A), P-AGR(H), BP(A)
FP, FP04S1, 10A/8A, FP04S1_96, AGR(H), P, AGR(H), QK, SQ, BP, ASQ, BP, ASQ, BP, AGR(H), AGR(H), SQ, BP, SQ, BP, SQ, BP, SQ, BP, AGR(H), BP, AGR(H), BP(A)
FP, FP04S1, 8A, FP04S1_97, AGR(H), AGR(H), SQ, BP, SQ, BP, ASQ, BP, SQ, SQ, AGR(H), AGR(H), ASQ, BP, ASQ, BP, ASQ, BP, AGR(H), AGR(H), SQ, BP, ASQ, BP, ASQ, BP, AGR(H), AGR(H), BP(A)
FP, FP04S1, 8A, FP04S1_98, AGR(H), AGR(H), BP, ASQ, BP, ASQ, BP, ASQ, BP, AGR(H), AGR(H), BP, ASQ, BP, ASQ, BP, AGR(H), AC(S)
FP, FP04S1, 8B, FP04S1_99, AGR(H), AGR(H), AC(H), SQ, BP(A), AGR(H), AGR(H), AC(H), AS(S)
FP, FP04S1, 8B/7B, FP04S1_100, AGR(H), AGR(H), AC(H), SQ, BP, AGR(H), AGR(H), AC(H), AS(S), AS(S)-AW, AS(S)
FP, FP04S1, 7B, FP04S1_101, BE-TI(A), AS(S)-AW, AS(S), AS(S)-NW
FP, FP04S1, 7C, FP04S1_102, BE-TI(A), AS(S)-NW, UC(S)-AC(H), C(H)
FP, FP04S1, 7C, FP04S1_103, BE, TI(A), UC(S)-AC(H), UC(S)-AC(H), C(H)
FP, FP04S1, 7C, FP04S1_104, BE, TI(A), UC(S)-AC(H), UC(S)-AC(H)
FP, FP04S1, 7C, FP04S1_105, BE, TI(A), UC(S)-MODC(H), UC(S)-AC(H), C(H)
FP, FP04S1, 7C, FP04S1_106, BE, TI(A), UC(S)-AC(H), UC(S)-AC(H), C(H)
FP, FP04S1, 7C/10A, FP04S1_107, GW(L), AGR(L), BP(A), AGR(L), BP(A)
FP, FP04S1, 10C, FP04S1_108, AGR, P-GR, BP(A), BP(A), GR-QK, BP(A)
FP, FP04S1, 10A, FP04S1_109, AGR, P-AGR, QK, BP(A), AGR, BP(A)
FP, FP04S1, 10A, FP04S1_110, AGR, P-AGR, P, AGR, QK, BP(A), BP, AGR, BP(A)
FP, FP04S1, 10A, FP04S1_111, AGR, P, AGR, P, AGR, QK, BP(A), BP(A), AGR, BP(A)
FP, FP04S1, 10A, FP04S1_112, AGR, P, AGR, QK, BP(A), BP(A), AGR, BP(A)
FP, FP04S1, 8A, FP04S1_113, AGR(H), AGR(H), SQ, BP, ASQ, BP, ASQ, BP, AGR(H), AGR(H), SQ, BP, SQ, BP, SQ, BP, SQ, BP, SQ, BP
FP, FP04S1, 8A, FP04S1_114, AGR(H), AGR(H), SQ, BP, SQ, BP, ASQ, BP, ASQ, BP, AGR(H), AGR(H), SQ, BP, ASQ, BP, ASQ, BP, ASQ, BP, AGR(H), BP(A)
FP, FP04S1, 8A, FP04S1_115, AGR(H), AGR(H), SQ, BP, SQ, BP, ASQ, BP, ASQ, BP, AGR(H), AGR(H), AC(H), BP, BP
FP, FP04S1, 8B/7B, FP04S1_116, AGR(H), AGR(H), AC(H), AS(S)-AW, AS(S)-AW, AS(S)-NW
FP, FP04S1, 10A, FP04S1_121, AGR, P-AGR, QK, BP(A), AGR, BP(A)
FP, FP04S1, 10A, FP04S1_122, AGR, P-AGR, QK, BP(A), AGR, BP(A), BP(A)
FP, FP04S1, 10A, FP04S1_123, AGR, P, AGR, P, AGR, QK, BP(A), BP(A), AGR, BP(A)
FP, FP04S1, 10A, FP04S1_124, AGR, P, AGR, QK, BP(A), BP(A), AGR, BP(A)
FP, FP04S1, 10A, FP04S1_125, AGR(H), P, AGR, QK, BP(A), BP(A), AGR, BP(A)
FP, FP04S1, 10A, FP04S1_126, AGR, P, AGR, QK, BP(A), AGR, BP(A)
FP, FP04S1, 10B, FP04S1_127, AGR, P, AGR, QK, AGR, QK, AS(S), AGR, AS(S)
FP, FP04S1, 10B, FP04S1_128, AGR, P, AGR, AGR, QK, AS(S), AGR, AS(S)
FP, FP04S1, 10B, FP04S1_129, AGR, AGR, QK, AS(S), AGR(H), AS(S)
FP, FP04S1, 8B, FP04S1_130, AGR(H), AGR(H), AC(H), BP, AGR(H), AGR(H)(S), AC(H), BP, SQ, BP
FP, FP04S1, 8B/7B, FP04S1_131, AGR(H), AGR(H), AC(H), AS(S), AS(S), AS(S)-AW
FP, FP04S1, 7B, FP04S1_132, BE, TI(A), AS(S), AS(S)-AW, AS(S)-AW
FP, FP04S1, 7C, FP04S1_133, BE-TI(A), UC(S)-AC(H), UC(S)-AC(H), C(H)
FP, FP04S1, 7C, FP04S1_134, BE-TI(A), UC(S)-AC(H), UC(S)-AC(H), C(H)
FP, FP04S1, 7C, FP04S1_135, BE-TI(A), UC(S)-AC(H), UC(S)-AC(H), C(H)
FP, FP04S1, 7C/10A, FP04S1_136, GW(L), AGR(L), BP(A), AGR(L), BP(A)
FP, FP04S1, 10A, FP04S1_137, AGR, P, AGR, QK, BP(A), AGR, BP(A)
FP, FP04S1, 10A, FP04S1_138, AGR, P, AGR, QK, BP(A), BP(A), AGR, BP(A)
FP, FP04S1, 10B, FP04S1_139, AGR, AGR, QK, BP(A), BP(A), AGR, BP(A)
FP, FP04S1, 10B/8A, FP04S1_140, AGR, P-AGR, QK, BP, SQ, BP, AGR(H), BP(A), AGR(H)
FP, FP04S1, 11A, FP04S1_141, SC, LWP, P-LWP, P-LWP, DGR(S), P-LWP, DGR(S)
FP, FP04S1, 11A, FP04S1_142, SC(L), LWP, P-LWP, P-LWP, DGR(S), P-LWP, DGR(S)
FP, FP04S1, 11A, FP04S1_143, SC(L), LWP, LWP, SQ, LWP, DGR(S)
FP, FP04S1, 11A, FP04S1_144, SC, LWP, P-LWP, P-LWP, DGR(S), P-LWP
FP, FP04S1, 11A/8A, FP04S1_145, SC, LWP, SQ, BP, AGR(H), BP(A)
FP, FP04S1, 8A, FP04S1_146, AGR(H), AGR(H), SQ, BP, BP, SQ, BP, AGR(H), AGR(H), SQ, BP, ASQ, BP, ASQ, BP, AGR(H), AGR(H), ASQ, ASQ, BP, ASQ, BP, AGR(H), BP(A)
FP, FP04S1, 8A, FP04S1_147, AGR(H), AGR(H), SQ, BP, ASQ, BP, ASQ, BP, ASQ, BP, AGR(H), AGR(H), BP, ASQ, BP, ASQ, SQ, ASQ, SQ, AGR(H), BP(A), AGR(H), BP(A)
FP, FP04S1, 8B, FP04S1_148, AGR(H), AGR(H), AC(H), SQ, BP, SQ, BP, AGR(H), AGR(H), AC(H), AS(S), AGR(H), AGR(H), AC(H), AS(S), AGR(H), AS(S)
FP, FP04S1, 8B, FP04S1_149, AGR(H), AGR(H), AC(H), SQ, AGR(H), AGR(H), AC(H), AGR(H), AS(S)
FP, FP04S1, 8B/7B, FP04S1_150, AGR(H), AGR(H), AC(H), ASQ, BP, ASQ, BP, AGR(H), AGR(H), AC(H), AS(S), AS(S), AS(S)-AW
FP, FP04S1, 7B, FP04S1_151, BE, TI(A), AS(S), AS(S), AS(S)
FP, FP04S1, 7C, FP04S1_152, BE, TI(A), UC(S)-MODC(H), UC(S)-AC(H), MODC(H)
FP, FP04S1, 7C, FP04S1_153, BE, TI(A), UC(S)-AW, UC(S)-AW, W
FP, FP04S1, 7C, FP04S1_154, BE, TI(A), UC(S)-W, UC(S)-AW, MODW
FP, FP04S1, 7C/10A, FP04S1_155, GW(L), AGR(L), BP(A), AGR(L), BP(A)
FP, FP04S1, 10C, FP04S1_156, AGR, P-AGR, BP(A), BP(A), AGR, BP(A)
FP, FP04S1, 10A, FP04S1_157, AGR, P-AGR, QK, BP(A), AGR, BP(A)
FP, FP04S1, 10A, FP04S1_158, AGR, P-AGR, P-AGR, QK, BP(A), BP(A), AGR, BP(A)
FP, FP04S1, 10A, FP04S1_159, AGR, P-AGR, QK, BP(A), BP(A), AGR, BP(A)
FP, FP04S1, 10A, FP04S1_160, AGR, P-AGR, P-AGR, QK, BP(A), BP(A), AGR, BP(A)
FP, FP04S1, 10A, FP04S1_161, AGR, P-AGR, QK, BP(A), AGR, BP(A)
FP, FP04S1, 10A, FP04S1_162, AGR, P-AGR, QK, BP(A), BP(A), AGR, BP, BP(A)
FP, FP04S1, 10A, FP04S1_163, AGR, AGR, QK, BP(A), BP(A), P-AGR, BP, BP(A), AGR, BP(A)
FP, FP04S1, 10A, FP04S1_164, AGR, P, AGR, QK, BP, BP(A), AGR, BP(A), BP
FP, FP04S1, 8A, FP04S1_165, AGR, P, AGR(H), BP, BP, AGR(H), AGR(H), BP, SQ, BP, SQ, BP, AGR(H), AGR(H), BP, SQ, BP, SQ, BP, AGR(H), BP(A)
FP, FP04S1, 8A, FP04S1_166, AGR(H), AGR(H), BP, SQ, BP, ASQ, BP, AGR(H), AGR(H), SQ, BP, ASQ, BP, ASQ, BP, SQ, BP, AGR(H), BP(A), AGR(H), AC(S)
FP, FP04S1, 8A, FP04S1_167, AGR(H), AGR(H), ASQ, BP, ASQ, BP, ASQ, BP, SQ, BP, AGR(H), AGR(H), ASQ, BP, ASQ, BP, ASQ, BP, ASQ, BP, AGR(H), AS(S)
FP, FP04S1, 8A, FP04S1_168, AGR(H), SQ, SQ, SQ, AGR(H), AGR(H), AC(H), SQ, BP, SQ, BP
FP, FP04S1, 8B, FP04S1_169, AGR(H), AGR(H), AC(H), SQ, BP, SQ, BP, AGR(H), AGR(H), AC(H), SQ, BP, SQ, BP, AGR(H), AS(S)
FP, FP04S1, 8B, FP04S1_170, AGR(H), AGR(H), AC(H), SQ, ASQ, ASQ, BP, AGR, AGR(H), AC(H), AS(S)
FP, FP04S1, 8B/7B, FP04S1_171, AGR(H), AGR(H), AC(H), AS(S), AS(S)-AW, AS(S)-AW
FP, FP04S1, 7B, FP04S1_172, BE, TI(A), AS(S)-AW, AS(S), AS(S)-AW
FP, FP04S1, 7C, FP04S1_173, BE, TI(A), UC(S)-C(H), UC(S)-AC(H), C(H)
FP, FP04S1, 7C, FP04S1_174, BE, TI(A), UC(S)-AC(H), UC(S)-AC(H), C(H)
FP, FP04S1, 7C, FP04S1_175, BE, TI(A), UC(S)-C(H), UC(S)-AC(H), C(H)
FP, FP04S1, 7C, FP04S1_176, BE, TI(A), UC(S)-AC(H), UC(S)-AC(H), UC(S)-AC(H)
FP, FP04S1, 7C, FP04S1_177, BE, TI(A), UC(S)-C(H), UC(S)-AC(H), UC(S)-AC(H)
FP, FP04S1, 7C, FP04S1_178, BE, TI(A), UC(S)-C(H), UC(S)-AC(H), UC(S)-AC(H)
FP, FP04S1, 7C/10A, FP04S1_179, GW(L), AGR(L), BP(A), AGR(L), BP(A)
FP, FP04S1, 10C, FP04S1_180, AGR, AGR, BP(A), AGR, BP(A)
FP, FP04S1, 10A, FP04S1_181, AGR, AGR, QK, BP(A), AGR, BP(A)
FP, FP04S1, 10A, FP04S1_182, AGR, AGR, QK, BP(A), SQ, AGR, BP(A)
FP, FP04S1, 10A, FP04S1_183, AGR, AGR, QK, BP(A), SQ, BP, AGR, BP(A), LWP
FP, FP04S1, 11A, FP04S1_184, SC, LWP, P-LWP, P-LWP, DGR(S), P-LWP, DGR(S)
FP, FP04S1, 11A, FP04S1_185, SC, LWP, P-LWP, P-LWP, DGR(S), P-LWP
FP, FP04S1, 10A, FP04S1_189, AGR, P, AGR, QK, BP(A), BP(A), AGR, BP(A)
FP, FP04S1, 10A, FP04S1_190, AGR, P, AGR, QK, BP(A), BP(A), AGR, AC(H)(S)
FP, FP04S1, 10A, FP04S1_191, AGR, P, AGR, QK, BP(A), BP(A), AGR, AC(H)(S)
FP, FP04S1, 10A, FP04S1_192, AGR, P, AGR, P, AGR, QK, BP(A), BP(A), SQ, AGR, BP(A)
FP, FP04S1, 8A, FP04S1_193, AGR(H), AGR(H), SQ, BP, ASQ, BP, AGR(H), AGR(H), SQ, BP, ASQ, BP, ASQ, BP, ASQ, BP
FP, FP04S1, 8A, FP04S1_194, AGR(H), AGR(H), SQ, BP, ASQ, BP, ASQ, BP, AGR(H), AGR(H), SQ, BP, ASQ, BP, ASQ, BP, AGR(H), AC(H)(S)
FP, FP04S1, 8A, FP04S1_195, AGR(H), AGR(H), BP, ASQ, BP, ASQ, BP, MODGR, AGR(H), BP, ASQ, BP, ASQ, BP, AGR(H), AC(H)(S), AGR(H), AW
FP, FP04S1, 8A, FP04S1_196, AGR(H), AGR(H), ASQ, BP, ASQ, BP, ASQ, BP, AGR(H), AGR(H), ASQ, BP, ASQ, BP, ASQ, BP, ASQ, BP, AGR(H), BP(A), AGR(H)
FP, FP04S1, 8A, FP04S1_197, AGR(H), AGR(H), ASQ, BP, ASQ, BP, ASQ, BP, AGR(H), AGR(H), ASQ, BP, ASQ, BP, ASQ, AC(S), AGR(H), BP(A), AGR(H)
FP, FP04S1, 8A, FP04S1_198, AGR(H), AGR(H), ASQ, BP, ASQ, BP, ASQ, BP, AGR(H), AGR(H), ASQ, BP, ASQ, BP, ASQ, BP, AGR(H), AS(S), AGR(H)
FP, FP04S1, 8B, FP04S1_199, AGR(H), AGR(H), AC(H), SQ, BP, AGR(H), AGR(H), AC(H), SQ, BP, AGR, AS(S), AGR(H)
FP, FP04S1, 8B, FP04S1_200, AGR(H), AGR(H), AC(H), SQ, BP, AGR(H), AGR(H), AC(H), SQ, BP, SQ, BP, AGR(H), AS(S)
FP, FP04S1, 8B, FP04S1_201, AGR(H), AGR(H), AC(H), SQ, AGR(H), AGR(H), AC(H), SQ, BP, SQ, BP, AGR(H), AGR(H), AC(H), AS(S), AS(S), AS(S)-AW
FP, FP04S1, 7B, FP04S1_202, BE-TI(A), AS(S)-AW, AS(S), AS(S)-AW, DW
FP, FP04S1, 7B, FP04S1_203, BE-TI(A), AS(S)-MODW, AS(S)-AW, AS(S)-AW
FP, FP04S1, 7C, FP04S1_204, BE-TI(A), UC(S)-AC(H), AC(H), C(H)
FP, FP04S1, 7C, FP04S1_205, BE-TI(A), UC(S)-AC(H), UC(S)-AC(H), C(H)
FP, FP04S1, 7C/10A, FP04S1_206, GW(L), AGR(L), BP(A), AGR(L), BP(A)
FP, FP04S1, 10C, FP04S1_207, AGR, P-AGR, BP(A), BP(A), AGR, BP(A)
FP, FP04S1, 10C, FP04S1_208, AGR, AGR, QK, BP(A), BP(A), P-AGR, BP(A), SQ, AGR, BP(A)
FP, FP04S1, 10A, FP04S1_209, AGR, AGR, QK, BP(A), BP(A), P-AGR, BP(A)
FP, FP04S1, 10A, FP04S1_210, AGR, P-AGR, QK, SQ, BP, SQ, BP, AGR, BP(A)
FP, FP04S1, 10A/11A, FP04S1_211, AGR(H), P-AGR(H), QK, SQ, BP, SQ, BP, LWP, LWP, DGR(S), LWP
FP, FP04S1, 11A, FP04S1_213, SC(L), LWP, P-LWP, P-LWP, DGR(S), P-LWP, DGR(S)
FP, FP04S1, 11A, FP04S1_214, SC, LWP, P-LWP, P-LWP, DGR(S), P-LWP
FP, FP06S1, 10C, FP06S1_1, AGR, P-AGR, P-AGR(L), BP, P-AGR, BP
FP, FP06S1, 10C, FP06S1_2, AGR, P-AGR, P-AGR(L), BP, P-AGR, BP
FP, FP06S1, 10C, FP06S1_3, AGR, P-AGR, P-AGR(L), BP, P-AGR, BP
FP, FP06S1, 10C, FP06S1_4, AGR, P-AGR, P-AGR(L), BP, P-AGR, BP
FP, FP06S1, 10C, FP06S1_5, AGR, P-AGR, P-AGR(L), BP, P-AGR, BP
FP, FP06S1, 10C, FP06S1_6, AGR, P-AGR, P-AGR(L), BP, BP, P-AGR, BP
FP, FP06S1, 10C, FP06S1_7, AGR, P-AGR, P-AGR(L), BP, P-AGR, BP
FP, FP06S1, 10C, FP06S1_8, AGR, P-AGR, P-AGR(L), BP, P-AGR, BP(A)
FP, FP06S1, 10C, FP06S1_9, AGR, P-AGR, P-AGR(L), BP, P-AGR, BP(A)
FP, FP06S1, 10C, FP06S1_10, P-AGR, P-AGR, P-AGR(L), BP
FP, FP06S1, 9A, FP06S1_11, GW(L), EE
FP, FP06S1, 9A, FP06S1_12, GW(L), EE(L)
FP, FP06S1, 9A, FP06S1_13, GW(L), EE(L)
FP, FP06S1, 9A, FP06S1_14, GW(L), EE
FP, FP06S1, 10C, FP06S1_15, AGR, P-AGR, P-AGR(L), BP(A), P-AGR, BP(A)
FP, FP06S1, 10C, FP06S1_16, AGR, P-AGR, P-AGR(L), BP(A), P-AGR, BP(A)
FP, FP06S1, 10C, FP06S1_17, AGR, P-AGR, P-AGR(L), BP(A), P-AGR, BP(A)
FP, FP06S1, 10C, FP06S1_18, AGR, P-AGR, P-AGR(L), BP(A), P-AGR, BP(A)
FP, FP06S1, 10C, FP06S1_19, AGR, P-AGR, P-AGR(L), BP(A), P-AGR, BP(A)
FP, FP06S1, 10C, FP06S1_20, AGR, P-AGR, P-AGR(L), BP(A), P-AGR, BP(A)
FP, FP06S1, 10C, FP06S1_21, AGR, P-AGR, P-AGR(L), BP(A), P-AGR, BP(A)
FP, FP06S1, 10C, FP06S1_22, AGR, P-AGR, P-AGR(L), BP(A), P-AGR, BP(A)
FP, FP06S1, 10C, FP06S1_23, AGR, P-AGR, P-AGR(L), BP(A), P-AGR, BP(A)
FP, FP06S1, 10C, FP06S1_24, AGR, P-AGR, P-AGR(L), BP, BP, P-AGR, BP
FP, FP06S1, 10C, FP06S1_25, AGR, P-AGR, P-AGR(L), BP(A), P-AGR, BP(A)
FP, FP06S1, 10C, FP06S1_26, AGR, P-AGR, P-AGR(L), BP(A), P-AGR, BP(A)
FP, FP06S1, 10C, FP06S1_27, P-AGR, P-AGR, P-AGR(L), BP, P-AGR
FP, FP06S1, 9A, FP06S1_28, GW(L), EE
FP, FP08S1, 7B, FP08S1_1, BE-TI(A), AS(S), AS(S), AS(S)-W
FP, FP08S1, 7B, FP08S1_2, BE-TI(A), AS(S)-AW, AS(S), AS(S)-MODW
FP, FP08S1, 7C, FP08S1_3, GR(S)-BE, TI(A), UC(S)-C(H), UC(S)-MODC(H), MODC(H)
FP, FP08S1, 7C, FP08S1_4, BE, UC(S)-C(H), UC(S)-MODC(H), C(H)
FP, FP08S1, 7C, FP08S1_5, GW(L), UC(S)-C(H), UC(S)-MODC(H), C(H)
FP, FP08S1, 7C, FP08S1_6, GW(L), UC(S)-W, UC(S)-MODC(H), C(H)
FP, FP08S1, 7C/10A, FP08S1_7, GW(L), AGR(L), BP(A), GR, BP(A)
FP, FP08S1, 10C, FP08S1_8, GR, GR(L), BP(A), BP(A), AGR, BP(A)
FP, FP08S1, 10A, FP08S1_9, AGR, P-AGR, QK, P-AGR, QK, BP(A), AGR, BP(A), AGR
FP, FP08S1, 11A, FP08S1_10, SC(L), LWP, P-LWP, P-LWP, DGR(S), P-LWP, P-LWP, DGR(S), P-LWP, P-LWP, DGR(S)
FP, FP08S1, 11A, FP08S1_11, SC(L), LWP, P-LWP, P-LWP, DGR(S)
FP, FP08S1, 11A, FP08S1_12, SC(L), LWP, P-LWP, P-LWP, DGR(S)
FP, FP08S1, 11A, FP08S1_13, SC(L), LWP, P-LWP, P-LWP
FP, FP08S1, 11A, FP08S1_14, SC(L)-TI, P-LWP, P-LWP
FP, FP08S1, 9A, FP08S1_15, GR(L), EE(L), QK
FP, FP08S1, 9A, FP08S1_16, GW(L), EE(L), QK
FP, FP08S1, 9A, FP08S1_17, GW(L), EE
FP, FP08S1, 8A, FP08S1_18, AGR(H), AGR(H), PE-UW(S), NW, NW, ASQ, DSQ, AGR(H), AGR(H), ASQ, DSQ, NSQ, DSQ, ASQ, DSQ, ASQ, DSQ, ASQ, DSQ, AGR(H), BP(A)
FP, FP08S1, 10A/8A, FP08S1_19, AGR(H), AGR(H), QK, ASQ, DSQ, ASQ, DSQ, ASQ, DSQ, AGR(H), AGR(H), AGR(H)-AC, BP, AGR(H)
FP, FP08S1, 8B, FP08S1_20, AGR(H), AGR(H), AC(H), ASQ, DSQ, AGR(H), AGR(H), AC(H), ASQ, BP
FP, FP08S1, 8B, FP08S1_21, AGR(H), AGR(H), AC(H), ASQ, BP(A), AGR(H), AGR(H), PE-AC(H), AS(S), AS(S), AS(S)-MODW
FP, FP08S1, 7B, FP08S1_22, BE-TI(A), AS(S)-MODW, AS(S)-AW, AC(S)-MODW
FP, FP08S1, 7B, FP08S1_23, BE-TI(A), AC(S)-MODC(H), UC(S)-C(H), MODW
FP, FP08S1, 7C, FP08S1_24, BE-TI(A), UC(S)-C(H), UC(S)-C(H)(L)
FP, FP08S1, 7C, FP08S1_25, BE, UC(S)-AW, AC(H), W
FP, FP08S1, 7C/10A, FP08S1_26, GR(L), AGR(L), BP(A), P-AGR, BP(A), AGR, P-GR, BP(A), BP(A), AGR, BP(A)
FP, FP08S1, 10A, FP08S1_27, GR, P-AGR, P-AGR, QK, BP(A), AGR, BP(A)
FP, FP08S1, 10A, FP08S1_28, AGR, P, AGR, QK, P, AGR, QK, BP(A), BP(A), AGR, BP(A)
FP, FP08S1, 10A, FP08S1_29, AGR, P, AGR, QK, P, AGR, QK, BP(A), BP(A), AGR(H), BP(A)
FP, FP08S1, 10A, FP08S1_30, AGR(H), P, AGR(H), QK, BP(A), AGR(H), BP(A)
FP, FP08S1, 10C, FP08S1_31, AGR(H), P-AGR(H), P, MODGR, BP(A), AGR, BP(A)
FP, FP08S1, 8B, FP08S1_32, AGR, AGR, AC(H), ASQ, BP, AGR(H), AGR, AC(H), SQ, BP
FP, FP08S1, 8B, FP08S1_33, AGR, AGR, AC(H), ASQ, BP, AGR(H), AGR(H), AC(H)
FP, FP08S1, 8B/7B, FP08S1_34, AGR(H), AGR(H), AC(H), AS(S)-AW, AS(S)-AW, AS(S)-NW
FP, FP08S1, 7B, FP08S1_35, BE, TI(A), AS(S)-MODW, AS(S)-AW, AS(S)-AW, DW
FP, FP08S1, 7B, FP08S1_36, BE, TI(A), AS(S)-MODW, AS(S)-AW, AS(S)-MODW
FP, FP08S1, 7C, FP08S1_37, BE-TI(A), UC(S)-MODW, UC(S)-W, MODW
FP, FP08S1, 7C, FP08S1_38, BE-TI(A), UC(S)-W, MODW(L)
FP, FP08S1, 7C/10A, FP08S1_39, GR(L), P-AGR(L), BP(A), P-AGR, BP(A)
FP, FP08S1, 10C, FP08S1_40, GR, P-GR, BP(A), BP(A), AGR, BP(A)
FP, FP08S1, 10C, FP08S1_41, AGR, P, AGR, BP(A), BP(A), AGR, BP(A)
FP, FP08S1, 10C, FP08S1_42, AGR, P, AGR, P, AGR, BP(A), BP(A), AGR, BP(A)
FP, FP08S1, 10C, FP08S1_43, MODGR, P, MODGR, BP(A), AGR, BP(A), AGR(H)
FP, FP08S1, 8B, FP08S1_44, AGR, P-AGR, BP(A), AGR, BP(A), AGR, BP(A)
FP, FP08S1, 8B, FP08S1_45, AGR(H), AGR(H)(S), AC(H), ASQ, BP, AGR(H), AGR(H), AC(H), ASQ, BP
FP, FP08S1, 8B, FP08S1_46, AGR(H), AGR(H), AC(H), ASQ, BP, AGR(H), AGR(H), AC(H), NSQ
FP, FP08S1, 8B/7B, FP08S1_47, AGR(H), AGR(H), AC(H), AGR(H), AC(H)(L), AGR(H), MODC(H)(L), AS(S)-AW, AS(S)-UW, AS(S)-MODW
FP, FP08S1, 7B, FP08S1_48, BE-TI(A), AS(S)-MODW, AS(S)-MODW, UW
FP, FP08S1, 7C, FP08S1_49, BE-TI(A), C(S)-W, AC(H), C(H)
FP, FP08S1, 7C, FP08S1_50, BE, TI(A), UC(S)-C(H), UC(S)-AC, UC(S)-AC(H)
FP, FP08S1, 7C, FP08S1_51, GW(L), UC(S)-C(H), UC(S)-AC(H)(S), UC(S)-C(H)
FP, FP08S1, 7C/10A, FP08S1_52, GW(L), AGR(L), BP(A), AGR(L), BP(A)
FP, FP08S1, 10C, FP08S1_53, GR, P, GR, BP(A), BP(A), AGR, BP(A)
FP, FP08S1, 10A, FP08S1_54, GR, P, AGR, QK, BP(A), BP(A), AGR, BP(A), BP(A), AGR, BP(A)
FP, FP08S1, 10A, FP08S1_55, AGR, P, AGR, QK, BP(A), BP(A), AGR, BP(A), BP(A), AGR
FP, FP08S1, 11A, FP08S1_57, SC, LWP, P-LWP, P-LWP
FP, FP08S1, 11A, FP08S1_58, SC, LWP, P-LWP, LWP, P-LWP, P-LWP, AGR(S), P-LWP, P-LWP, DGR(S)
FP, FP08S1, 11A, FP08S1_59, SC(L), LWP, P-LWP, LWP, P-LWP
FP, FP08S1, 11A, FP08S1_60, SC, LWP, P-LWP, LWP, P-LWP
FP, FP08S1, 11A, FP08S1_61, SC, LWP, P-LWP, P-LWP, P
FP, FP08S1, 11A, FP08S1_62, SC(L), LWP, P-LWP, P-LWP
FP, FP08S1, 11A, FP08S1_63, SC(L), P-LWP, P
FP, FP08S1, 9A, FP08S1_64, GW(L), EE(L)
FP, FP08S1, 9A, FP08S1_65, GW(L), EE
FP, FP08S1, 9A, FP08S1_66, GW(L), EE
FP, FP08S1, 9A, FP08S1_67, GW(L), EE
FP, FP08S1, 10C, FP08S1_70, AGR, P-AGR, P-AGR, BP, MODGR, BP, AGR(H), BP(A)
FP, FP08S1, 8B, FP08S1_71, AGR(H), AGR, AC, SQ, BP, AGR(H), AGR(H), AC(H), SQ, BP
FP, FP08S1, 8B, FP08S1_72, AGR(H), AGR, AC, SQ, SQ, AGR(H), AGR(H), AC(H), SQ, BP
FP, FP08S1, 8B/7B, FP08S1_73, AGR(H), AGR(H), AC(H), AS(S), AS(S), AS(S)
FP, FP08S1, 7B, FP08S1_74, BE, TI(A), AS(S), AS(S), UC(S)-DW
FP, FP08S1, 7B, FP08S1_75, BE, TI(A), AS(S)-MODW, AS(S), DS(S)
FP, FP08S1, 7B, FP08S1_76, BE-TI(A), AS(S)-NW, AS(S)-AW, DW
FP, FP08S1, 7C, FP08S1_77, BE-TI(A), UC(S)-C(H), UC(S)-AW, C(H)
FP, FP08S1, 7C, FP08S1_78, DGW(L), AC(S)-C(H), AC(H)
FP, FP08S1, 7C, FP08S1_79, DGW(L), AC(S)-C(H), AC, C(H)
FP, FP08S1, 7C, FP08S1_80, DGW(L), AC(S)-C(H), AC(S)-MODC(S), C(H)
FP, FP08S1, 7C, FP08S1_81, DGW(L), AC(S)-C(H), AC(S)-C(H)
FP, FP08S1, 7C, FP08S1_82, DGW(L), AC(S)-C(H), AC(S), C(H)
FP, FP08S1, 7C/10A, FP08S1_83, AGR(L), AGR(L), BP(A), GR(L), BP(A)
FP, FP08S1, 10C, FP08S1_84, GR(L), P-GR(L), BP(A), BP(A)
FP, FP08S1, 10C/11A, FP08S1_85, GR, P-GR, P-LWP, P-LWP, DGR(S), P-LWP, DGR(S), P-LWP, DGR(S)
FP, FP08S1, 11A, FP08S1_86, SC(L), LWP, P-LWP, LWP, P-LWP, P-LWP, DGR(S)
FP, FP08S1, 11A, FP08S1_87, SC, LWP, P-LWP, LWP, P-LWP, P-LWP, DGR(S)
FP, FP08S1, 11A, FP08S1_88, SC, LWP, P-LWP, P-LWP, DGR(S)
FP, FP08S1, 11A/8A, FP08S1_89, SC, LWP, P-LWP, P-LWP, DGR(S), P-LWP, DGR(S), AGR(H)(S), BP(A)
FP, FP08S1, 8A, FP08S1_90, AGR(H), AGR(H), SQ, BP, ASQ, BP, ASQ, BP, AGR(H), AGR(H), SQ, BP, ASQ, BP, ASQ, BP, ASQ, BP, AGR(H), BP(A)
FP, FP08S1, 8A, FP08S1_91, AGR(H), AGR(H), SQ, BP, ASQ, BP, ASQ, BP, ASQ, BP, AGR(H), AGR(H), SQ, BP, ASQ, BP, ASQ, BP, ASQ, BP, AGR(H), BP(A)
FP, FP08S1, 8A, FP08S1_92, AGR(H), AGR(H), ASQ, BP, ASQ, BP, ASQ, BP, ASQ, BP, AGR(H), AGR(H), SQ, BP, ASQ, BP, ASQ, BP, ASQ, BP, AGR(H), BP(A)
FP, FP08S1, 8A, FP08S1_93, AGR(H), AGR(H), P, ASQ, BP, ASQ, BP, ASQ, BP, ASQ, BP, AGR(H), BP(A)
FP, FP08S1, 8B, FP08S1_94, AGR(H), AGR(H), AC, BP, AGR(H), BP(A)
FP, FP08S1, 8B, FP08S1_95, AGR(H), AGR(H), AC(H), BP(A), AGR(H), AGR(H), AC(H), BP(A)
FP, FP08S1, 8B, FP08S1_96, AGR(H), AGR(H), AC(H), SQ, BP(A), AGR(H), AGR(H), AC(H), SQ, BP
FP, FP08S1, 8B/7B, FP08S1_97, AGR(H), AGR(H), AC, AS(S), AS(S), AS(S)-W
FP, FP08S1, 7B, FP08S1_98, BE, TI(A), AS(S)-AW, AS(S), AS(S)-DW
FP, FP08S1, 7B, FP08S1_99, BE, TI(A), AC(S)-MODW, AS(S), W
FP, FP08S1, 7B, FP08S1_100, BE, TI(A), AC(S)-C(H), AS(S), AC(H)
FP, FP08S1, 7C, FP08S1_101, BE, TI(A), AC(S)-C(H), UC(S)-AC(H)(S)
FP, FP08S1, 7C/10A, FP08S1_102, GW(L), AGR(L), BP(A), BP(A), GR(L), P-GR(L), BP, P-GR(L), BP
FP, FP08S1, 10A, FP08S1_103, GR, P, GR, QK, BP(A), GR, BP(A)
FP, FP08S1, 10A, FP08S1_104, GR, P, GR, QK, BP(A), GR, BP(A)
FP, FP08S1, 10A, FP08S1_105, GR, P, GR, QK, P, GR, BP(A), BP(A), AGR, BP(A)
FP, FP08S1, 10A, FP08S1_106, AGR, P, AGR, QK, P, AGR, BP(A), BP(A), AGR, BP(A)
FP, FP08S1, 10A, FP08S1_107, AGR, P, AGR, QK, BP(A), BP(A), AGR, BP(A)
FP, FP08S1, 10A, FP08S1_108, AGR, P, AGR, QK, BP(A), BP(A), AGR, BP(A), BP(A)
FP, FP08S1, 10A, FP08S1_109, AGR, P, AGR, BP(A), BP(A), AGR, BP(A)
FP, FP08S1, 10A, FP08S1_110, AGR, P, AGR, QK, BP(A), BP(A), AGR, BP(A)
FP, FP08S1, 10A, FP08S1_111, AGR, P, AGR, QK, P, AGR, QK, BP(A), BP(A), AGR, BP(A)
FP, FP08S1, 10A, FP08S1_112, AGR, P, AGR, QK, BP(A), BP(A), AGR, BP(A)
FP, FP08S1, 10A, FP08S1_113, AGR, P, AGR, QK, BP(A), BP(A), AGR, BP(A), AGR
FP, FP08S1, 11A, FP08S1_114, SC(L), LWP, P-LWP, LWP, P-LWP, DGR(S)
FP, FP08S1, 11A, FP08S1_115, SC(L), LWP, P-LWP, LWP, P-LWP, DGR(S)
FP, FP08S1, 11A, FP08S1_116, SC(L), LWP
FP, FP08S1, 9A, FP08S1_117, DGW(L), EE
FP, FP08S1, 9A, FP08S1_118, DGW(L), EE
FP, FP09S1, 11A, FP09S1_1, SC(L), LWP, P-LWP, P-LWP, DGR(S), P-LWP, DGR(S)
FP, FP09S1, 11A, FP09S1_2, SC(L), LWP, P-LWP, P-LWP, DGR(S), P-LWP, DGR(S)
FP, FP09S1, 11A, FP09S1_3, SC(L), LWP, P-LWP, P-LWP, DGR(S), P-LWP, DGR(S)
FP, FP09S1, 11A, FP09S1_4, SC(L), LWP, P-LWP, P-LWP, DGR(S), P-LWP, DGR(S)
FP, FP09S1, 11A, FP09S1_5, SC(L), LWP, P-LWP, P-LWP, DGR(S), P-LWP, DGR(S)
FP, FP09S1, 11A, FP09S1_6, SC(L), LWP, P-LWP, P-LWP, DGR(S), P-LWP, DGR(S)
FP, FP09S1, 11A/8A, FP09S1_7, SC(L), LWP, P-LWP, P-LWP, DGR(S), P-LWP, BP(A)
FP, FP09S1, 8A, FP09S1_8, AGR(H), AGR(H), SQ, BP, BP, ASQ, BP, AGR(H), AGR(H), SQ, BP, ASQ, BP, ASQ, BP, ASQ, BP, AGR(H), AGR(H), ASQ, SQ, ASQ, BP, ASQ, BP, ASQ, BP, ASQ, BP, AGR(H)
FP, FP09S1, 8A, FP09S1_9, AGR(H), AGR(H), ASQ, BP, ASQ, BP, ASQ, BP, ASQ, BP, ASQ, BP, AGR(H), AGR(H), ASQ, BP, ASQ, BP, ASQ, BP, ASQ, BP, ASQ, BP, AGR(H), AGR(H), ASQ, BP, ASQ, BP, ASQ, BP, ASQ, BP, ASQ, BP, AGR(H), BP(A)
FP, FP09S1, 8A, FP09S1_10, AGR(H), AGR(H), ASQ, BP, ASQ, BP, ASQ, BP, ASQ, BP, ASQ, BP, AGR(H), AGR(H), ASQ, BP, ASQ, BP, ASQ, BP, ASQ, BP, ASQ, BP, AGR(H), BP(A)
FP, FP09S1, 8B, FP09S1_11, AGR(H), AGR(H), AC, AGR(H), AGR(H), AC, AGR(H), AC(H)(S)
FP, FP09S1, 8B, FP09S1_12, AGR(H), AGR(H), AC, AGR(H), AGR(H), AC, AGR(H), AC(H)(S)
FP, FP09S1, 8B, FP09S1_13, AGR(H), AGR(H), AC, AGR(H), AGR(H), AC, AGR(H), AC(H)(S)
FP, FP09S1, 8B, FP09S1_14, AGR(H), AGR(H), AC, AGR(H), AC(H)(S)
FP, FP09S1, 8B, FP09S1_15, AGR(H), AGR(H), AC, AGR(H), AS(S)
FP, FP09S1, 8B, FP09S1_16, AGR(H), AGR(H), AC, AGR(H), AGR(H), AC, AGR(H), AS(S)
FP, FP09S1, 8B/7B, FP09S1_17, AGR(H), AGR(H), AC(H), AGR(H), AGR(H), AC(H), AGR(H), AGR(H), AC(H), AS(S), AS(S), AS(S)
FP, FP09S1, 7B, FP09S1_18, BE-TI(A), AS(S)-AW, AS(S), AS(S)-AW
FP, FP09S1, 7C, FP09S1_19, BE-TI(A), UC(S)-AW, UC(S)-AW, W
FP, FP09S1, 7C/10A, FP09S1_20, GW(L), AGR(L), BP(A), AGR(L), BP
FP, FP09S1, 10A, FP09S1_21, AGR, P-AGR, QK, BP(A), P-AGR, BP(A)
FP, FP09S1, 10C, FP09S1_22, AGR, P-AGR, BP(A), BP(A), P-AGR, BP(A)
FP, FP09S1, 10C, FP09S1_23, AGR, P, AGR, BP(A), BP(A), AGR, BP(A)
FP, FP09S1, 10B, FP09S1_24, AGR, P, AGR, P, AGR, QK, BP, AGR, BP
FP, FP09S1, 10B, FP09S1_25, AGR, P, AGR, QK, BP, AGR, BP(A)
FP, FP09S1, 10B, FP09S1_26, AGR, P, AGR, QK, BP, P-AGR, BP(A)
FP, FP09S1, 10B, FP09S1_27, AGR, P, AGR, QK, BP(A), AGR, BP(A), BP(A)
FP, FP09S1, 10B, FP09S1_28, AGR, P, AGR, QK, BP(A), AGR, BP(A), BP(A)
FP, FP09S1, 10B, FP09S1_29, AGR, P, AGR, P, AGR, QK, BP(A), AGR, BP(A)
FP, FP09S1, 10B, FP09S1_30, AGR, P, AGR, P, AGR, QK, BP(A), P-AGR, BP(A)
FP, FP09S1, 10B, FP09S1_31, AGR, P, AGR, P, AGR, QK, BP(A), P-AGR, BP(A)
FP, FP09S1, 10B, FP09S1_32, AGR, P, AGR, P, AGR, QK, BP(A), P-AGR, BP(A)
FP, FP09S1, 10B, FP09S1_33, P-AGR, P, AGR, QK, BP(A), P-AGR, BP(A)
FP, FP09S1, 10B, FP09S1_34, P-AGR, P, AGR, QK, BP(A), P-AGR, BP(A), BP(A)
FP, FP09S1, 10B, FP09S1_35, P-AGR, P, AGR, QK, BP(A), P-AGR, BP(A)
FP, FP09S1, 10B, FP09S1_36, P-AGR, P, AGR, QK, BP(A), P-AGR, BP(A)
FP, FP09S1, 10B, FP09S1_37, P-AGR, P, AGR, QK, BP(A), P-AGR, BP(A)
FP, FP09S1, 10B, FP09S1_38, P-AGR, P, AGR, QK, BP(A), BP(A), AGR, BP(A), AGR
FP, FP09S1, 11A, FP09S1_39, SC(L), LWP, P-LWP, P-LWP, DGR(S), P-LWP, DGR(S)
FP, FP09S1, 11A, FP09S1_40, SC(L), LWP, P-LWP, P-LWP, DGR(S), P-LWP, DGR(S)
FP, FP09S1, 11A, FP09S1_41, SC(L), LWP, P-LWP, P-LWP, DGR(S), P-LWP, DGR(S)
FP, FP09S1, 11A, FP09S1_42, SC(L), LWP, P-LWP, P-LWP, DGR(S), P-LWP, DGR(S)
FP, FP09S1, 11A, FP09S1_43, SC(L), LWP, P-LWP, P-LWP, DGR(S), P-LWP, DGR(S)
FP, FP09S1, 11A, FP09S1_44, SC(L), LWP, P-LWP, P-LWP, DGR(S)
FP, FP09S1, 9A, FP09S1_45, GW(L), EE(L), LWP
FP, FP09S1, 9A, FP09S1_46, GW(L), EE(L), LWP
FP, FP09S1, 9A, FP09S1_47, GW(L), EE(L)
FP, FP09S1, 7C/10A, FP09S1_48, GW(L), AGR(L), BP, AGR(L)
FP, FP09S1, 10A, FP09S1_49, AGR, P-AGR(L), QK, BP, P-AGR, BP, BP(A)
FP, FP09S1, 8B, FP09S1_50, AGR(H), AGR(H), AC(H), AGR(H), AGR(H), AC(H), AGR(H), BP(A)
FP, FP09S1, 8B, FP09S1_51, AGR(H), AGR(H), AC(H), AGR(H), AGR(H), AC(H), AGR(H), BP(A)
FP, FP09S1, 8B/7B, FP09S1_52, AGR(H), AGR(H), AC(H), AGR(H), AGR(H), MODC, AS(S), AS(S), AS(S)
FP, FP09S1, 7B, FP09S1_53, BE, TI(A), AS(S)-AW, AS(S), AS(S)-AW
FP, FP09S1, 7B, FP09S1_54, BE, TI(A), AS(S)-DW, AS(S), AS(S)-AW
FP, FP09S1, 7C, FP09S1_55, BE, TI(A), UC(S)-AW, UC(S)-AC(H)(S), C(H)
FP, FP09S1, 7C, FP09S1_56, BE, TI(A), UC(S)-C(H), UC(S)-C(H)
FP, FP09S1, 7C/10A, FP09S1_57, GW(L), GW-AGR(L), BP, AGR(L), BP
FP, FP09S1, 10A, FP09S1_58, AGR, P-AGR, QK, BP, AGR, BP(A), BP
FP, FP09S1, 10A, FP09S1_59, AGR, P-AGR, QK, BP(A), BP(A), AGR, BP(A)
FP, FP09S1, 10A/8A, FP09S1_60, AGR, P-AGR, QK, SQ, BP, SQ, BP, SQ, BP, P-AGR, BP
FP, FP09S1, 10A/8A, FP09S1_61, AGR, P-AGR, QK, SQ, BP, SQ, BP, SQ, BP, SQ, BP, AGR(H), AGR(H), SQ, BP, SQ, BP, SQ, BP, SQ, BP, SQ, BP, AGR(H)
FP, FP09S1, 8A, FP09S1_62, AGR(H), AGR(H), SQ, BP, SQ, BP, SQ, BP, SQ, BP, SQ, BP, AGR(H), AGR(H), SQ, BP, SQ, BP, SQ, BP, SQ, BP, SQ, BP, AGR(H)
FP, FP09S1, 8A, FP09S1_63, AGR(H), AGR(H), SQ, BP, SQ, BP, SQ, BP, SQ, BP, AGR(H), AGR(H), SQ, BP, SQ, BP, SQ, BP, SQ, BP, SQ, BP, SQ, BP, AGR(H), BP(A)
FP, FP09S1, 8B, FP09S1_64, AGR(H), AGR(H), AC(H), SQ, BP, AGR(H), AGR(H), AC(H), AGR(H), AGR(H), AC(H), AGR(H), AS(S)
FP, FP09S1, 8B, FP09S1_65, AGR(H), AGR(H), AC(H), AGR(H), AGR(H), AC(H), AGR(H), AS(S)
FP, FP09S1, 8B/7B, FP09S1_66, AGR(H), AGR(H), AC(H), AGR(H), AGR(H), AC(H), AS(S), AS(S)
FP, FP09S1, 7B, FP09S1_67, BE, TI(A), AS(S), AS(S), AS(S)-AW
FP, FP09S1, 7C, FP09S1_68, BE-TI(A), UC(S)-AW, UC(S)-AW, C(H)
FP, FP09S1, 7C, FP09S1_69, BE-TI(A), UC(S)-C(H), UC(S)-C(H), C(H)
FP, FP09S1, 7C, FP09S1_70, BE-TI(A), UC(S)-C(H), UC(S)-C(H), C(H)
FP, FP09S1, 7C/10A, FP09S1_71, GW(L), GW-AGR(L), BP(A), AGR(L), BP(A)
EA, EAS1, 22B, EAS1_1, MODGR, DGR, NGR(S), NGR(S), NGR(S), NGR(S), DGR, NGR(S), NGR(S), NGR(S), NGR(S)
EA, EAS1, 22B, EAS1_2, MODGR, DGR, NGR(S), NGR(S), NGR(S), NGR(S), DGR, NGR(S), NGR(S), NGR(S), NGR(S)
EA, EAS1, 22B, EAS1_3, MODGR, DGR, NGR(S), NGR(S), NGR-GT, NGR-GT, DGR, NGR-GT, NGR-GT, NGR-GT, NGR-GT
EA, EAS1, 23A, EAS1_6, AM(L), GR(S)-AW
EA, EAS1, 21A, EAS1_7, AGR, AGR(L), MODC(H), AC(S), AW
EA, EAS1, 21A, EAS1_8, AGR, AGR(L), MODC(H), AW, AW
EA, EAS1, 21A, EAS1_9, AGR, AGR(L), MODC(H), AW, AW
EA, EAS1, 21A, EAS1_10, AGR, AGR(L), AW, AW, AW
EA, EAS1, 21B, EAS1_11, AGR, BE, MODC(H)(L), AW
EA, EAS1, 21B, EAS1_12, P, BE, AC(H)(L), AW
EA, EAS1, 21B/22A, EAS1_13, BE, AC(L), AC, BP, BP, GT, GT, BP, DGR, GT, BP, GT, GT, BP, GT, BP, GT, BP
EA, EAS1, 22A, EAS1_14, MODGR, DGR, GT, BP, GT, BP, GT, BP, GT, BP, DGR, GT, BP, GT, BP, GT, BP, GT, BP, GT, BP, GT, BP
EA, EAS1, 22A, EAS1_15, MODGR(L), DGR, BP, GT, GT, GT, BP, GT, BP, DGR, BP, BP, GT, BP, GT, GT, BP, GT, BP, GT, BP
EA, EAS1, 22B, EAS1_16, MODGR, DGR, GT-DGR(S), GT-DGR(S), NGR-GT, NGR-GT, NGR-GT, DGR, NGR-GT, NGR-GT, NGR-GT, NGR-GT, NGR-GT
EA, EAS1, 22B, EAS1_17, MODGR(L), DGR, GT-DGR(S), NGR-GT, NGR-GT, NGR(S), DGR, NGR-GT, NGR-GT, NGR-GT, NGR-GT, NGR-GT
EA, EAS1, 22B/23A, EAS1_18, MODGR(L), DGR, NGR(S), NGR(S), NGR(S), NGR(S), DGR, GR-WOP, GR-WOP, GR(S)-AW
EA, EAS1, 23A, EAS1_19, AM(L), GR(S)-AW, GR-WOP, GR-WOP, GR(S)-AW, GR-WOP, GR-WOP, GR(S)-AW
EA, EAS1, 23A, EAS1_20, AM(L), GR(S)-AW
EA, EAS1, 21A, EAS1_21, AGR, MODGR(L), MODC(H), AW, AC(H)
EA, EAS1, 21A, EAS1_22, AGR, AGR(L), AC(H)(L), AC(H)
EA, EAS1, 21A, EAS1_23, AGR, AGR(L), MODC(H)(L), AC(H)
EA, EAS1, 21A, EAS1_24, AGR, AGR, AC(H)(L), AC(H)
EA, EAS1, 21B, EAS1_25, AGR, BE, MODC(H)(L), AC(H)
EA, EAS1, 21B, EAS1_27, AGR, GR(L), MODC(H)(L), MODC(H)
EA, EAS1, 21B/22A, EAS1_28, GR(L), AC(H)(L), AC(H), DGR, BP, GT, GT, GT, DGR, GT, BP, GT, BP, GT, BP, GT, BP, GT, BP
EA, EAS1, 22A, EAS1_29, MODGR, DGR, BP, BP, GT, GT, GT, GT, DGR, GT, GT, GT, GT, GT
EA, EAS1, 22A, EAS1_30, MODGR, DGR, BP, BP, GT, SQ, GT, SQ, GT, GT, DGR, GT, GT, GT, GT, GT, BP, GT, BP
EA, EAS1, 22B, EAS1_31, MODGR, DGR, NGR-GT, NGR-GT, NGR-GT, NGR-GT, NGR-GT, DGR, NGR-GT, NGR-GT, NGR(S), NGR(S)
EA, EAS1, 22B, EAS1_32, MODGR, DGR, NGR(S), NGR(S), NGR(S), NGR(S), DGR, NGR(S), NGR(S), NGR(S), NGR(S)
EA, EAS1, 22B, EAS1_33, MODGR(L), DGR, NGR(S), NGR(S), NGR(S), NGR(S), DGR, NGR(S), NGR(S), NGR(S), NGR(S)
EA, EAS1, 22B, EAS1_34, MODGR(L), DGR, NGR(S), NGR(S), NGR(S), NGR(S), DGR, NGR(S), NGR(S), NGR(S), NGR(S)
EA, EAS1, 22B, EAS1_35, MODGR(L), DGR, NGR(S), NGR(S), NGR(S), NGR(S), DGR, NGR(S), NGR(S), NGR(S), NGR(S), GR(S)-AW
EA, EAS1, 23A, EAS1_36, AM(L), GR(S)-AW, GR-WOP, GR-WOP, GR(S)-AW, GR-WOP, GR-WOP, GR(S)-AW
EA, EAS1, 23A, EAS1_37, AM(L), GR(S)-AW, GR-WOP, GR-WOP, GR(S)-AW, GR-WOP, GR-WOP, NGR(S), GR(S)-AW
EA, EAS1, 23A, EAS1_38, AM(L), GR(S)-UW, GR-WOP, GR-WOP, GR(S)-AW, GR-WOP, GR-WOP, GR(S)-AW
EA, EAS1, 23A, EAS1_39, AM(L), GR(S)-AW, WOP(L), WOP(L), GR(S)-AW, WOP(L), WOP(L), AW
EA, EAS1, 23A, EAS1_42, AM(L), GR(S), AW
EA, EAS1, 21A, EAS1_43, GW(L), AC(H)(L), AC(H), MODC(H)
EA, EAS1, 21A, EAS1_44, GW(L), AC(H)(L), AW
EA, EAS1, 21A/22A, EAS1_45, AGR, AGR(L), MODC(L), AC, NGR, BP, BP, GT, BP, GT, DGR, GT, GT, GT, SQ, GT, SQ, GT, SQ
EA, EAS1, 22A, EAS1_46, MODGR(L), DGR, GT, GT, GT, GT, GT, SQ, DGR, GT, GT, GT, GT, BP, GT, BP
EA, EAS1, 22A, EAS1_47, MODGR, DGR, GT, SQ, GT, GT, GT, GT, DGR, GT, SQ, GT, GT, GT, SQ, GT, SQ
EA, EAS1, 22B, EAS1_48, MODGR(L), DGR, NGR-GT, NGR-GT, NGR-GT, NGR-GT, DGR, NGR-GT, NGR-GT, NGR-GT, NGR-GT, NGR-GT
EA, EAS1, 22B, EAS1_49, MODGR(L), DGR, NGR-GT, NGR-GT, NGR(S), NGR(S), DGR, NGR(S), NGR(S), NGR(S), NGR(S)
EA, EAS1, 22B, EAS1_50, MODGR(L), DGR, NGR(S), NGR(S), NGR(S), DGR, NGR(S), NGR(S), NGR(S)
EA, EAS1, 22B/23A, EAS1_52, MODGR(L), DGR, NGR(S), NGR(S), NGR(S), DGR, GR-WOP, NGR(S), NGR(S), NGR(S), GR-AW
EA, EAS1, 23A, EAS1_53, AM(L), GR(S)-AW, GR-WOP, GR-WOP, GR(S)-AW, GR-WOP, GR-WOP, GR(S)-AW
EA, EAS1, 23A, EAS1_54, AM(L), GR(S)-AW
EA, EAS1, 21A, EAS1_55, AGR, AGR(L), AC(H), AW, UW
EA, EAS1, 21A, EAS1_56, AGR, GR(L), AW(L), AW
EA, EAS1, 21A, EAS1_57, GR, GR(L), AW(L), AW
EA, EAS1, 21A, EAS1_58, AGR, GR(L), AC(H)(L), UW
EA, EAS1, 21A, EAS1_59, AGR, GR(L), MODC(H)(L), UC(H)
EA, EAS1, 21A, EAS1_60, GW(L), AC(H)(L), AC(H)
EA, EAS1, 21B, EAS1_61, BE, MODC(H), AC(H), AC(H)
EA, EAS1, 21B, EAS1_62, AGR-BE, MODC(H)(L), AC(H)
EA, EAS1, 21B, EAS1_63, AGR, BE, MODC(H)(L), AW
EA, EAS1, 21B, EAS1_64, P, BE, MODC(H)(L), C(H)
EA, EAS1, 21B, EAS1_65, P, BE, AC(H)(L), AC(H)
EA, EAS1, 21B/21A, EAS1_66, AGR, BE, AC(L), AC, BP, BP, GT, GT, DGR, NGR, GT, GT, GT, GT, GT, GT, BP
EA, EAS1, 21A, EAS1_67, MODGR, DGR, GT, GT, GT, GT, GT, DGR, GT, GT, GT, GT, GT, GT
EA, EAS1, 21B, EAS1_68, MODGR(L), DGR, NGR-GT, NGR-GT, NGR-GT, NGR-GT, NGR-GT, DGR, NGR(S), NGR(S), NGR(S), NGR(S), NGR(S)
EA, EAS1, 21B, EAS1_69, MODGR(L), DGR, NGR(S), NGR(S), NGR(S), NGR(S), DGR, NGR(S), NGR(S), NGR(S), NGR(S)
EA, EAS1, 21B, EAS1_70, MODGR(L), DGR, NGR(S), NGR(S), NGR(S), DGR, NGR(S), NGR(S), NGR(S), NGR(S)
EA, EAS1, 21B, EAS1_71, MODGR(L), DGR, NGR(S), NGR(S), NGR(S), NGR, NGR(S), NGR(S), NGR(S)
EA, EAS1, 23A, EAS1_72, AM(L), GR(S)-AW, NGR(S), NGR(S), GR(S)-AW, NGR(S), NGR(S), NGR-GT, GR(S)-AW
EA, EAS1, 23A, EAS1_73, AM(L), GR(S)-AW, GR-WOP, GR-WOP, GR(S)-AW, GR-WOP, GR-WOP, GR(S)-AW
EA, EAS1, 23A, EAS1_74, AM(L), GR-UW, WOP(L), WOP(L), GR(S)-AW, WOP(L), WOP(L), GT, GR(S)-UW
EA, EAS1, 23A, EAS1_75, AM(L), GR(S)-AW, WOP(L), WOP(L), GR(S)-UW, WOP(L), WOP(L), DGR(S), GR(S)-UW
EA, EAS1, 23A, EAS1_76, AM(L), GR(S)-UW, WOP(L), WOP(L), GR(S)-AW, WOP(L), WOP(L), GR(S)-AW
EA, EAS1, 23A, EAS1_78, AM(L), GR-AW, WOP(L), WOP(L), GR-AW, WOP(L), WOP(L), GR-AW
EA, EAS1a, 23A, EAS1a_2, AM(L), GR-AW, WOP(L), WOP(L), GR(S)-AW
EA, EAS1a, 23A, EAS1a_3, AM(L), GR-AW
EA, EAS1a, 21A, EAS1a_4, AGR, AGR(L), MODC(H)(L), UC(H)
EA, EAS1a, 21A, EAS1a_5, AGR, GR(L), MODC(H), AW, UC(H)
EA, EAS1a, 21A, EAS1a_6, AGR, GR(L), MODC(H)(L), AC(H)
EA, EAS1a, 21A, EAS1a_7, AGR, GR(L), MODC(H)(L), AC(H)
EA, EAS1a, 21A, EAS1a_8, AGR, GR(L), MODC(H)(L), AC(H)
EA, EAS1a, 21A, EAS1a_9, AGR, GR(L), MODC(H)(L), AC(H)
EA, EAS1a, 21B, EAS1a_10, AGR, BE, C(H)(L), AC(H)
EA, EAS1a, 21B, EAS1a_11, AGR, BE, MODC(H)(L), AC(H)
EA, EAS1a, 21B, EAS1a_12, AGR, BE, MODC(H)(L), AW
EA, EAS1a, 21B/22A, EAS1a_13, AGR, BE, AC(L), AC, GT, GT, GT, SQ, GT, SQ, GT, SQ, DGR, GT, GT, GT, SQ, GT, SQ, GT, SQ, GT, SQ
EA, EAS1a, 22A, EAS1a_14, MODGR(L), DGR, GT, GT, GT, GT, GT, SQ, DGR, BP, GT, GT, GT, SQ, GT, SQ
EA, EAS1a, 22A, EAS1a_15, MODGR, DGR, GT, SQ, GT, SQ, GT, SQ, GT, SQ, GT, SQ, DGR, GT, SQ, GT, SQ, GT, SQ, GT, GT
EA, EAS1a, 22A, EAS1a_16, MODGR(L), DGR, SQ, GT, SQ, GT, SQ, GT, SQ, GT, SQ, DGR, GT, SQ, GT, GT, GT, GT
EA, EAS1a, 22B, EAS1a_17, MODGR(L), DGR, GT-DGR(S), GT-DGR(S), GT-DGR(S), GT-DGR(S), GT-DGR(S), DGR, GT-DGR(S), GT-DGR(S), GT-DGR(S), GT-DGR(S)
EA, EAS1a, 22B, EAS1a_18, MODGR(L), DGR, NGR-GT, NGR-GT, NGR-GT, NGR-GT, DGR, NGR-GT, NGR-GT, NGR-GT, NGR-GT
EA, EAS1a, 22B, EAS1a_19, MODGR(L), DGR, NGR(S), NGR(S), NGR(S), DGR, NGR(S), NGR(S), NGR(S)
EA, EAS1a, 22B, EAS1a_20, MODGR(L), DGR, NGR(S), NGR(S), DGR, NGR(S), NGR(S), NGR(S)
EA, EAS1a, 22B, EAS1a_21, MODGR(L), DGR, NGR(S), NGR(S), DGR, NGR(S), NGR(S), NGR(S), GR-WOP, AW
EA, EAS1a, 23A, EAS1a_22, AM(L), GR(S)-AW, GR-WOP, GR-WOP, GR(S)-AW, GR-WOP, GR-WOP, GR(S)-AW
EA, EAS1a, 23A, EAS1a_23, AM(L), GR(S)-AW, GR-WOP, GR-WOP, GR(S)-AW, GR-WOP, GR-WOP, GR(S)-AW
EA, EAS2, 21A, EAS2_1, AGR, AGR(L), C(H)(L), UC(H)
EA, EAS2, 21A, EAS2_2, AGR, AGR(L), C(H)(L), AC(H)
EA, EAS2, 21A/22A, EAS2_3, AGR, AGR(L), MODC(L), C, GT, GT, GT, GT, BP, GT, BP, DGR, GT, BP, GT, BP, GT, BP, GT, BP, GT, BP
EA, EAS2, 22A, EAS2_4, MODGR(L), DGR, GT-DGR(S), GT-DGR(S), GT-DGR(S), GT-DGR(S), GT-DGR(S), DGR, GT-DGR(S), GT-DGR(S), GT-DGR(S), GT-DGR(S), GT-DGR(S)
EA, EAS3, 23A, EAS3_1, AM(L), GR-AW, GR-WOP, GR-WOP, GR-AW, GR-WOP, GR-WOP, GR-AW
EA, EAS3, 23A, EAS3_2, AM(L), GR-AW, GR-WOP, GR-WOP, GR-AW, GR-WOP, GR-WOP, GR-AW
EA, EAS3, 23A, EAS3_3, AM(L), GR-AW, WOP(L), WOP(L), GR-AW, WOP(L), WOP(L), GR(S)-AW
EA, EAS3, 23A, EAS3_4, AM(L), GR(S)-AW, WOP(L), WOP(L), GR(S)-AW, WOP(L), WOP(L), GR(S)-AW
EA, EAS3, 23A, EAS3_5, AM(L), GR(S)-AW
EA, EAS3, 21A, EAS3_6, AGR(L), AGR(L), AC(H)(L), AC(H)
EA, EAS3, 21A, EAS3_7, AGR(L), AGR(L), MODC(H)(L), AC(H)
EA, EAS3, 21A, EAS3_8, AGR, AGR(L), AC(H)(L), AC(H)
EA, EAS3, 21B, EAS3_9, AGR, EE, AC(H)(L), AC(H), GT, GT, GT, GT, BP, BP, BP, DGR, GT, GT, BP, BP, BP
EA, EAS3, 22A, EAS3_10, MODGR(L), DGR, BP, BP, BP, BP, BP, DGR, BP, BP, BP, BP, BP
EA, EAS3, 22A, EAS3_11, MODGR, DGR, GT, BP, GT, BP, GT, BP, GT, BP, GT, BP, GT, BP, GT, BP, DGR, GT, BP, GT, BP, GT, BP
EA, EAS3, 22A, EAS3_12, MODGR, DGR, GT, BP, GT, BP, GT, BP, GT, BP, GT, BP, GT, BP, DGR, GT, BP, GT, BP, GT, BP, GT, BP, GT, BP, GT, BP, GT, BP
EA, EAS3, 22A, EAS3_13, MODGR(L), DGR, GT, GT, BP, GT, BP, GT, BP, GT, BP, GT, BP, DGR, GT, BP, GT, BP, GT, BP, GT, BP, GT, GT, BP, GT, BP
EA, EAS3, 22B, EAS3_14, MODGR, DGR, NGR-GT, NGR-GT, NGR-GT, NGR-GT, DGR, BP, GT, BP
EA, EAS3, 23A, EAS3_15, AM(L), GR-AW, GR-WOP, GR-WOP, GR(S)-UW, WOP(L), WOP(L), GR(S)-AW
EA, EAS3, 23A, EAS3_16, AM(L), GR(S)-AW, WOP(L), WOP(L), GR(S)-AW, WOP(L), WOP(L), GR(S)-AW
EA, EAS3, 23A, EAS3_17, AM(L), GR(S)-AW, WOP(L), WOP(L), WOP(L), GR(S)-AW, WOP(L), WOP(L), WOP(L), GR(S)-AW
EA, EAS3, 23A, EAS3_18, AM(L), GR(S)-AW, WOP(L), BA(P)(L), GR(S)-AW, BA(P)(L), BA(P)(L), GR(S)-AW
EA, EAS3, 23A, EAS3_19, AM(L), GR(S)-AW
EA, EAS3, 21A, EAS3_20, AGR(L), AGR(L), MODC(H)(L), AC(H)
EA, EAS3, 21A, EAS3_21, AGR(L), AGR(L), MODC(H)(L), AC(H)
EA, EAS3, 21A, EAS3_23, AGR(L), AGR(L), AC(H)(L), AC(H)
EA, EAS3, 21B, EAS3_24, AGR, EE, MODC(L), AC
EA, EAS3, 21B, EAS3_25, AGR, EE, AC(L), AC
EA, EAS3, 21B, EAS3_26, AGR, EE, AC(L), AC
EA, EAS3, 21B, EAS3_27, AGR, EE, MODC(L), AC
EA, EAS3, 21A, EAS3_28, DGR, AGR(L), AC(H)(L), AC(H)
EA, EAS3a, 22A, EAS3a_1, MODGR, DGR, GT, BP, GT, BP, GT, BP, GT, BP, DGR, GT, BP, GT, BP, GT, BP, GT, BP
EA, EAS3a, 22A, EAS3a_2, MODGR, DGR, GT, BP, GT, BP, GT, BP, GT, BP, DGR, GT, BP, GT, BP, GT, BP, GT, BP, GT, BP
EA, EAS3a, 22A, EAS3a_3, MODGR(L), DGR, GT, BP, GT, BP, GT, BP, GT, BP, GT, BP, DGR, GT, BP, GT, BP, GT, BP, GT, BP, GT, BP
EA, EAS3a, 22A, EAS3a_4, MODGR(L), DGR, GT, BP, GT, BP, GT, BP, GT, BP, GT, BP, DGR, GT, BP, GT, BP, GT, BP, GT, BP
EA, EAS3a, 22A, EAS3a_5, MODGR, DGR, GT, BP, GT, BP, GT, BP, GT, BP, GT, BP, DGR, GT, BP, GT, BP, GT, BP, GT, BP
EA, EAS3a, 22B, EAS3a_6, MODGR, DGR, NGR(S), NGR(S), NGR(S), DGR, NGR(S), NGR(S), NGR(S), NGR(S)
EA, EAS3a, 22B, EAS3a_7, MODGR, DGR, NGR(S), NGR(S), NGR(S), NGR(S), DGR, NGR(S), NGR(S), NGR(S), NGR(S)
EA, EAS3a, 22B, EAS3a_8, MODGR, DGR, NGR(S), NGR(S), NGR(S), NGR(S), DGR, NGR(S), NGR(S), NGR(S), NGR(S)
EA, EAS3a, 22B, EAS3a_9, MODGR, DGR, NGR(S), NGR(S), NGR(S), DGR, NGR(S), NGR(S), NGR(S), NGR(S)
EA, EAS3a, 22B, EAS3a_10, MODGR, DGR, NGR(S), NGR(S), NGR(S), DGR, NGR(S), NGR(S), NGR(S)
EA, EAS3a, 23A, EAS3a_11, AM(L), GR(S)-AW, GR-WOP, GR-WOP, GR(S)-AW, GR-WOP, GR-WOP, GR-AW
EA, EAS3a, 23A, EAS3a_12, AM(L), GR(S)-AW, GR-WOP, GR-WOP, GR(S)-AW, GR-WOP, GR-WOP, GR(S)-AW
EA, EAS3a, 23A, EAS3a_13, AM(L), GR(S)-AW, GR-WOP, GR-WOP, GR(S)-AW, GR-WOP, GR-WOP, GR(S)-AW
EA, EAS3a, 23A, EAS3a_14, AM(L), GR(S)-AW, GR-WOP, GR-WOP, GR(S)-AW, GR-WOP, GR-WOP, GR(S)-UW
EA, EAS4, 23A, EAS4_1, AM(L), GR-UW, GR-WOP, GR-WOP, GR-UW, GR-WOP, GR-WOP, GR-UW
EA, EAS4, 23A, EAS4_2, AM(L), GR-UW, GR-WOP, GR-WOP, GR-AW, GR-WOP, GR-WOP, GR-AW
EA, EAS4, 23A, EAS4_3, AM(L), GR-UW, GR-WOP, GR-WOP, GR-UW, GR-WOP, GR-WOP, GR-AW
EA, EAS4, 23A, EAS4_4, AM(L), GR-AW, GR-WOP, GR-WOP, GR-UW, GR-WOP, GR-WOP, GR-AW
EA, EAS4, 23A, EAS4_5, AM(L), GR-UW, GR-WOP, GR-WOP, GR-UW, GR-WOP, GR-WOP, GR-UW
EA, EAS4, 23A, EAS4_6, AM(L), GR-UW, GR-WOP, GR-WOP, GR-UW, GR-WOP, GR-WOP, GR-UW
EA, EAS4, 23A, EAS4_7, AM(L), GR-UW, GR-WOP, GR-WOP, GR-UW, GR-WOP, GR-WOP, GR-AW
EA, EAS4, 23A, EAS4_8, AM(L), GR-AW, GR-WOP, GR-WOP, GR-UW, GR-WOP, GR-WOP, GR-UW
EA, EAS4, 23A, EAS4_9, AM(L), GR-UW, GR-WOP, GR-WOP, GR-UW, GR-WOP, GR-WOP, GR-UW
EA, EAS4, 23A, EAS4_10, AM(L), GR-AW, GR-WOP, GR-WOP, GR-UW, GR-WOP, GR-WOP, GR-UW
EA, EAS4, 23A, EAS4_11, AM(L), GR-MODW, GR-WOP, GR-WOP, GR-AW, GR-WOP, GR-WOP, GR-AW
EA, EAS4, 23A, EAS4_12, AM(L), GR-UW, GR-WOP, GR-WOP, GR-UW, GR-WOP, GR-WOP, GR-UW
EA, EAS4, 23A, EAS4_13, AM(L), GR-UW, GR-WOP, GR-WOP, GR-UW, GR-WOP, GR-WOP, GR-WOP, GR-UW
EA, EAS4, 23A, EAS4_14, AM(L), GR-UW, GR-WOP, GR-WOP, GR-UW, GR-WOP, GR-WOP, GR-AW
EA, EAS4, 23A, EAS4_15, AM(L), GR-AW, GR-WOP, GR-WOP, GR-UW, GR-WOP, GR-WOP, GR-AW
EA, EAS4, 23A, EAS4_16, AM(L), GR-AW
EA, EAS4, 21A, EAS4_17, AGR, AGR(L), MODC(H)(L), AC(H)
EA, EAS4, 21A, EAS4_18, AGR, AGR(L), MODC(H)(L), AC(H)
EA, EAS4, 21A, EAS4_19, AGR, AGR(L), MODC(H)(L), MODC(H)
EA, EAS4, 21A, EAS4_20, AGR, AGR(L), AC(L), AC
EA, EAS4, 21B, EAS4_21, AGR, EE, AC(L), AC
EA, EAS4, 21B, EAS4_22, AGR, EE, AC(L), AC
EA, EAS4, 21B, EAS4_23, AGR, EE, AC(L), AC
EA, EAS4, 21B/22A, EAS4_24, AGR, EE, AC(L), DGR, BP, BP, BP, BP, BP, DGR, BP, BP, BP, BP, BP
EA, EAS4, 22A, EAS4_26, MODGR, DGR, BP, BP, BP, BP, BP, DGR, BP, BP, BP, BP, BP, BP
EA, EAS4, 22A, EAS4_27, MODGR(L), DGR, BP, BP, BP, BP, BP, BP, DGR, GT, BP, GT, BP, GT, BP, GT, BP, GT, BP, GT, BP
EA, EAS4, 22A, EAS4_28, MODGR, DGR, GT, BP, GT, BP, GT, BP, GT, BP, GT, BP, DGR, GT, BP, GT, BP, GT, BP, GT, BP, GT, BP
EA, EAS4, 22A, EAS4_29, MODGR, DGR, GT, BP, GT, BP, GT, BP, GT, BP, GT, BP, DGR, GT, BP, GT, BP, GT, BP, GT, BP, GT
EA, EAS4, 22B, EAS4_30, MODGR, DGR, NGR-GT, NGR-GT, NGR-GT, NGR-GT, DGR, NGR(S), NGR(S), NGR(S), NGR(S), NGR(S)
EA, EAS4, 22B/23A, EAS4_31, MODGR(L), DGR, NGR(S), NGR(S), NGR(S), NGR(S), DGR, GR-WOP, GR-WOP, GR-AW
EA, EAS4, 23A, EAS4_32, AM(L), GR-AW, GR, GR, GR-AW, GR-WOP, GR-WOP, GR-AW
EA, EAS4, 23A, EAS4_33, AM(L), GR-AW, GR-WOP, GR-WOP, GR-AW, GR-WOP, GR-WOP, GR-AW
EA, EAS4, 23A, EAS4_34, AM(L), GR-UW, GR-WOP, GR-WOP, GR-UW, GR-WOP, GR-WOP, GR-AW
EA, EAS4, 23A, EAS4_35, AM(L), GR-AW, GR-WOP, GR-WOP, GR-AW, GR-WOP, GR-WOP, GR-UW
EA, EAS4, 23A, EAS4_36, AM(L), GR-AW, GR-WOP, GR-WOP, GR-AW, GR-WOP, GR-WOP, GR-UW
EA, EAS4, 23A, EAS4_37, AM(L), GR-MODW, GR-WOP, GR-WOP, GR-AW, GR-WOP, GR-WOP, GR-AW
EA, EAS4, 23A, EAS4_38, AM(L), GR-UW, GR-WOP, GR-WOP, GR-AW, GR-WOP, GR-WOP, GR-AW
EA, EAS4, 23A, EAS4_39, AM(L), GR-NW, GR-WOP, GR-WOP, GR-UW, GR-WOP, GR-WOP, GR-UW
EA, EAS4, 23A, EAS4_40, AM(L), GR-UW, GR-WOP, GR-WOP, GR-AW, GR-WOP, GR-WOP, GR-AW
EA, EAS4, 23A, EAS4_41, AM(L), GR-AW, GR-WOP, GR-WOP, GR-AW, GR-WOP, GR-WOP, GR-UW
EA, EAS4, 23A, EAS4_42, AM(L), GR-UW, GR-WOP, GR-WOP, GR-UW, GR-WOP, GR-WOP, GR-AW
EA, EAS4, 23A, EAS4_43, AM(L), GR-AW(L), AW
EA, EAS4, 21A, EAS4_44, AGR, AGR(L), MODC(H), MODC(H), AC(H)
EA, EAS4, 21A, EAS4_45, AGR, AGR(L), AC(L), AC
EA, EAS5, 22A, EAS5_1, MODGR(L), DGR, GT, GT, GT, DGR, BP, GT, BP, BP, GT, BP, BP, GT, BP, GT
EA, EAS5, 22A, EAS5_2, MODGR(L), DGR, GT, GT, GT, GT, GT, DGR, GT, GT, GT, GT, GT
EA, EAS5, 22A, EAS5_3, MODGR, DGR, GT, GT, BP, GT, BP, GT, BP, DGR, GT, GT, GT, BP, GT, BP, GT, BP
EA, EAS5, 22A, EAS5_4, MODGR, DGR, GT, GT, GT, BP, GT, BP, GT, BP, DGR, GT, GT, BP, GT, BP, GT, BP
EA, EAS6, 21A, EAS6_1, AGR, AGR(L), MODC(H)(L), AC(H)
EA, EAS6, 21A, EAS6_2, AGR, AGR(L), C(H), AC(H), AC(H)
EA, EAS6, 21A, EAS6_3, AGR, AGR(L), MODC(H)(L), AC(H)
EA, EAS6, 21A, EAS6_4, AGR, AGR(L), C(H)(L), AC(H)
EA, EAS6, 21A, EAS6_5, AGR, AGR(L), C(H)(L), AC(H)
EA, EAS6, 21B, EAS6_6, AGR, AGR-EE, MODC(H)(L), AC(H)
EA, EAS6, 21B, EAS6_7, AGR, EE, AC(H)(L), AC(H)
EA, EAS6, 21B, EAS6_8, AGR, EE, AC(H)(L), AC(H)
EA, EAS6, 21B, EAS6_9, AGR, EE, AC(H)(L), AC(H)
EA, EAS6, 21B/22A, EAS6_10, AGR, EE, MODC(H)(L), MODC(H), AC(H), BP, BP, GT, BP, BP, DGR, SQ, BP, SQ, BP, SQ, BP, GT, BP, GT, BP, GT
EA, EAS6, 22A, EAS6_11, DGR, DGR, BP, BP, GT, BP, GT, BP, GT, BP, GT, BP, DGR, GT, BP, GT, BP, GT, BP, GT, BP, GT, BP
EA, EAS6, 22A, EAS6_12, MODGR, DGR, GT, BP, GT, BP, GT, BP, GT, BP, GT, BP, GT, BP, DGR, GT, BP, GT, BP, GT, BP, GT, BP, GT, BP
EA, EAS6, 22A, EAS6_13, MODGR(L), DGR, SQ, BP, GT, BP, GT, BP, GT, BP, GT, BP, DGR, GT, BP, GT, BP, GT, BP, GT, BP, GT, BP, GT, BP
EA, EAS6, 22A, EAS6_14, MODGR(L), DGR, SQ, BP, GT, BP, GT, BP, GT, BP, GT, BP, DGR, SQ, BP, GT, BP, GT, BP, GT, BP, GT GT, BP
EA, EAS6, 22B, EAS6_15, MODGR(L), DGR, NGR-GT, NGR-GT, NGR-GT, DGR, NGR-GT, NGR-GT, NGR-GT, NGR-GT, NGR-GT
EA, EAS6, 22B, EAS6_16, MODGR(L), DGR, NGR-GT, NGR-GT, NGR-GT, NGR-GT, DGR, NGR-GT, NGR-GT, NGR-GT, NGR-GT
EA, EAS6, 22B, EAS6_17, MODGR(L), DGR, NGR(S), NGR-GT, NGR-GT, NGR-GT, DGR, NGR-GT, NGR-GT, NGR-GT, NGR-GT
EA, EAS6, 22B, EAS6_18, MODGR, DGR, NGR(S), NGR(S), NGR(S), NGR(S), DGR, NGR(S), NGR(S), NGR(S), NGR(S)
EA, EAS6, 22B, EAS6_19, MODGR(L), DGR, NGR(S), NGR(S), NGR(S), NGR(S), DGR, NGR-GT, NGR-GT, NGR(S), NGR(S)
EA, EAS6, 22B/23A, EAS6_20, MODGR(L), DGR, NGR-GT, GR-WOP, GR-WOP, DGR, NGR(S), NGR(S), NGR(S), GR-AW
EA, EAS6, 23A, EAS6_21, AM(L), GR-AW, GR-WOP, GR-WOP, GR-AW, GR-WOP, GR-WOP, GR-AW
EA, EAS6, 23A, EAS6_22, AM(L), GR-AW, GR-WOP, GR-WOP, GR-AW, GR-WOP, GR-WOP, GR-AW
EA, EAS6, 23A, EAS6_23, AM(L), GR-AW, GR-WOP, GR-WOP, GR-AW, GR-WOP, GR-WOP, GR-AW
EA, EAS6, 23A, EAS6_24, AM(L), GR-AW, GR-WOP, GR-WOP, GR-AW, GR-WOP, GR-WOP, GR-AW
EA, EAS6, 23A, EAS6_25, AM(L), GR-AW, GR-WOP, GR-WOP, GR-AW, GR-WOP, GR-WOP, GR-AW
EA, EAS7, 23A, EAS7_2, AM(L), GR-AW, GR-WOP, GR-WOP, GR-AW, GR-WOP, GR-WOP, GR-AW
EA, EAS7, 23A, EAS7_3, AM(L), GR-MODW(L), AW
EA, EAS7, 21A, EAS7_4, AGR, AGR(L), C(H)(L), MODC(H)
EA, EAS7, 21A, EAS7_5, AGR, GR(L), C(H)(L), MODC(H)
EA, EAS7, 21A, EAS7_6, AGR, GR(L), AC(L), AC
EA, EAS7, 21A, EAS7_7, AGR, GR(L), AC(L), AC
EA, EAS7, 21A/22A, EAS7_8, AGR(L), GR(L), C(L), MODC, BP, BP, BP, DGR, BP, GT, BP, GT, BP, GT, BP
EA, EAS7, 22A, EAS7_9, MODGR, DGR, GT, GT, BP, GT, BP, GT, DGR, GT, BP, GT, BP, GT, BP, GT, BP, GT
EA, EAS7, 22A, EAS7_10, MODGR, DGR, GT, GT, GT, GT, BP, DGR, GT, GT, GT, GT, GT
EA, EAS7, 22B, EAS7_11, MODGR(L), DGR, NGR(S), NGR(S), NGR-GT, NGR-GT, DGR, NGR(S), NGR-GT, NGR-GT
EA, EAS7, 22B, EAS7_12, MODGR, DGR, NGR(S), NGR-GT, NGR-GT, GR-AW, MODGR(S), MODGR(S), GR-AW
EA, EAS7, 23A, EAS7_13, AM(L), GR-AS, GR-WOP, GR-WOP, GR-AW, GR-WOP, GR-WOP, GR-AW
EA, EAS7, 23A, EAS7_14, AM(L), GR-DS, GR-WOP, GR-WOP, GR-AS, GR-WOP, GR-WOP, GR-AW
EA, EAS7, 23A, EAS7_15, AM(L), GR-NS, AW, GR-UW
EA, EAS7, 21A, EAS7_16, AGW, GR(L), C(H)(L), MODC(H)
EA, EAS7, 21A, EAS7_17, AGR, GR(L), C(H)(L), MODC(H)
EA, EAS7, 21A, EAS7_18, AGR, GR(L), C(H)(L), C(H)
EA, EAS7, 21A, EAS7_19, AGR, GR(L), C(H)(L), C(H)
EA, EAS7, 21A, EAS7_20, AGR, GR(L), MODC(L), AC
EA, EAS7, 21A, EAS7_21, AGR, GR(L), MODC(L), AC
EA, EAS7, 21A, EAS7_22, AGR, GR(L), MODC(L), AC
EA, EAS7, 21A, EAS7_23, AGR, GR(L), MODC(L), AC
EA, EAS7, 21A, EAS7_24, AGR, GR(L), MODC(L), AC
EA, EAS7, 21A, EAS7_25, AGR, GR(L), MODC, DGR, DGR, GT, GT, GT, DGR, GT, GT, GT, GT, BP, GT, BP
EA, EAS7a, 21A, EAS7a_1, AGR, GR(L), MODC(H)(L), AC(H)
EA, EAS7a, 21A, EAS7a_2, AGR, GR(L), MODC(H)(L), AC(H)
EA, EAS7a, 21A, EAS7a_3, AGR(L), GR(L), MODC(H)(L), MODC(H)
EA, EAS7a, 21A, EAS7a_4, AGR(L), GR(L), AC(H)(L), AC(H)
EA, EAS7a, 21A, EAS7a_5, AGR, GR(L), MODC(H)(L), MODC(H)
EA, EAS7a, 21A, EAS7a_6, AGR, GR(L), MODC(H)(L), AC
EA, EAS7a, 21A, EAS7a_7, AGR, AGR(L), MODC(H)(L), MODC(H)
EA, EAS7a, 21A, EAS7a_8, AGR, AGR(L), C(H)(L), AC(H)
EA, EAS7a, 21A, EAS7a_9, AGR, AGR(L), AC(L), AC
EA, EAS7a, 21A, EAS7a_10, AGR, AGR(L), MODC(L), AC
EA, EAS7a, 21A, EAS7a_11, AGR, AGR(L), MODC(L), DGR, BP, BP, BP, DGR, BP, BP, GT, GT, GT, BP
EA, EAS7a, 22A, EAS7a_12, MODGR, DGR, BP, GT, BP, GT, BP, GT, DGR, GT, GT, BP, GT, BP, GT, BP, GT, GT
EA, EAS7a, 22A, EAS7a_13, MODGR, DGR, BP, GT, BP, GT, BP, GT, BP, GT, DGR, GT, BP, GT, BP, GT, BP, GT, BP, GT
EA, EAS7a, 22A, EAS7a_14, MODGR, DGR, BP, GT, BP, GT, BP, GT, BP, GT, DGR, GT, BP, GT, BP, GT, BP, GT, BP, GT
EA, EAS7a, 22B, EAS7a_15, MODGR, DGR, NGR-GT, NGR-GT, NGR-GT, NGR-GT, DGR, NGR-GT, NGR-GT, NGR-GT
EA, EAS7a, 22B, EAS7a_16, MODGR, DGR, NGR-GT, NGR-GT, NGR-GT, GT-DGR(S), DGR, NGR(S), NGR(S), NGR-GT
EA, EAS7a, 23A, EAS7a_17, AM(L), GR-AW, MODGR(S), MODGR(S), GR-AW, MODGR(S), MODGR(S), GR-UW
EA, EAS7a, 23A, EAS7a_18, MM(L), GR-AW, MODGR(S)-WOP, MODGR(S)-WOP, GR-UW, MODGR(S)-WOP, MODGR(S)-WOP, GR-AW
EA, EAS7a, 23A, EAS7a_19, AM(L), GR-MODW, GR-WOP, GR-WOP, GR-NW, GR-WOP, GR-WOP, GR-AW
EA, EAS7a, 23A, EAS7a_20, AM(L), GR-W, AW, AW
EA, EAS7a, 21A, EAS7a_21, AGR, GR(L), MODC(H)(L), MODC(H)
EA, EAS7a, 21A, EAS7a_22, AGR, GR(L), MODC(H)(L), MODC(H)
EA, EAS7a, 21A, EAS7a_23, AGR, AGR(L), MODC(H)(L), MODC(H)
EA, EAS8, 23A, EAS8_1, AM(L), GR-AW, WOP(L), WOP(L), GR-AW, WOP(L), WOP(L), GR-AW
EA, EAS8, 23A, EAS8_2, AM(L), GR-AW, WOP(L), WOP(L), GR-AW, WOP(L), WOP(L), GR-AW
EA, EAS8, 21A, EAS8_5, AGR(L), P-AGR(L), AC(H)(L), AC(H)
EA, EAS8, 21A, EAS8_6, AGR(L), P-AGR(L), AC(H)(L)
EA, EAS8, 21A, EAS8_7, AGR, P-AGR(L), AC(H)(L), UC(H)
EA, EAS8, 21A/22A, EAS8_8, AGR, AGR(L), MODC(L), DGR, SQ, SQ, BP, SQ, BP, BP, DGR, GT, BP, GT, BP, GT, BP, GT, SQ, GT, SQ
EA, EAS8, 22A, EAS8_9, MODGR, DGR, GT, BP, GT, BP, GT, BP, GT, BP, GT, BP, DGR, GT, GT, BP, GT, BP, GT, BP, GT, BP, GT
EA, EAS8, 22A, EAS8_10, MODGR, DGR, SQ, GT, BP, GT, SQ, GT, BP, GT, BP, GT, BP, DGR, GT, BP, GT, BP, GT, BP, GT, BP, GT, BP
EA, EAS8, 22B, EAS8_11, MODGR(L), DGR, NGR-GT, NGR-GT, NGR-GT, NGR-GT, DGR, NGR-GT, NGR-GT, NGR-GT, NGR-GT
EA, EAS8, 22B, EAS8_12, MODGR, DGR, NGR-GT, NGR-GT, NGR-GT, NGR-GT, DGR, NGR-GT, NGR-GT, NGR-GT, NGR-GT
EA, EAS8, 22B, EAS8_13, MODGR, MODGR, NGR-GT, NGR(S), NGR(S), NGR(S), DGR, NGR(S), GR-WOP, NGR(S), NGR(S), GR-AW
EA, EAS8, 23A, EAS8_14, AM(L), GR-AW, GR-WOP, GR-WOP, NGR(S), GR-UW, GR-WOP, GR-WOP, NGR(S), GR-NW
EA, EAS8, 23A, EAS8_15, AM(L), GR-UW, NGR(S), NGR(S), NGR(S), GR-AW, GR-WOP, GR-WOP, NGR(S), GR-NW
EA, EAS8, 23A, EAS8_16, AM(L), GR-AW, GR-WOP, GR-WOP, GR-UW, GR-WOP, GR-WOP, GR-UW
EA, EAS8, 23A, EAS8_17, AM(L), GR-AW, GR-WOP, GR-WOP, GR-AW, GR-WOP, GR-WOP, GR-AW
EA, EAS8, 23A, EAS8_18, AM(L), GR-AW, UW, GR-AW
EA, EAS8, 21A, EAS8_19, AGR, AGR(L), MODC(H), MODC(H), AC(H)
EA, EAS8, 21A, EAS8_20, AGR, AGR(L), MODC(H)(L), AC(H)
EA, EAS8, 21A, EAS8_21, AGR, AGR(L), AC(H)(L), AC(H)
EA, EAS8, 21A, EAS8_22, AGR, AGR(L), MODC(H)(L), AC(H)
EA, EAS8, 21A, EAS8_23, AGR(L), AGR(L), MODC(H)(L), AC(H)
EA, EAS8, 22A, EAS8_25, AGR, AGR(L), MODC, DGR, BP, BP, GT, BP, GT, BP, DGR, BP, SQ, GT, BP, GT, BP, GT, BP, GT, BP, GT, BP
EA, EAS8, 22A, EAS8_26, DGR, DGR, SQ, SQ, GT, BP, GT, BP, GT, BP, GT, BP, DGR, SQ, SQ, GT, BP, GT, BP, GT, BP, GT, BP
EA, EAS8, 22B, EAS8_27, DGR, DGR, NGR-GT, NGR-GT, NGR-GT, NGR-GT, DGR, NGR-GT, NGR-GT, NGR-GT, NGR-GT
EA, EAS8, 22B, EAS8_28, MODGR, DGR, NGR-GT, NGR-GT, NGR-GT, NGR-GT, DGR, NGR-GT, NGR-GT, NGR-GT, NGR-GT
EA, EAS8, 22B, EAS8_29, MODGR(L), DGR, NGR(S), NGR(S), NGR(S), DGR, NGR(S), NGR(S), NGR(S), GR-AW
EA, EAS8, 23A, EAS8_30, AM(L), GR-AW, GR-WOP, GR-WOP, GR-AW, GR-WOP, GR-WOP, GR-AW
EA, EAS8, 23A, EAS8_31, AM(L), GR-AW, WOP(L), WOP(L), GR-AW, WOP(L), WOP(L), GR-AW
EA, EAS8, 23A, EAS8_32, AM(L), GR-AW, WOP(L), WOP(L), GR-AW, WOP(L), WOP(L), GR-AW
EA, EAS8, 21A, EAS8_35, AGR, AGR(L), AC(H)(L), AC(H)
EA, EAS8, 21A, EAS8_36, AGR, AGR(L), MODC(H)(L), AC(H)
EA, EAS8, 21A, EAS8_37, AGR, AGR(L), AC(H)(L), NC(H)
EA, EAS8, 21A/22A, EAS8_38, AGR, P-AGR(L), AC(L), DGR, GT, GT, GT, GT, DGR, GT, GT, GT, GT, GT, GT
EA, EAS8, 22A, EAS8_39, MODGR, DGR, BP, GT, GT, GT, GT, DGR, GT, GT, GT, GT, GT
EA, EAS8, 22A, EAS8_40, MODGR, DGR, NGR-GT, NGR-GT, NGR(S), DGR, NGR(S), NGR(S), NGR(S), NGR(S)
EA, EAS8, 22A, EAS8_41, MODGR, NGR, NGR(S), NGR(S), NGR(S), DGR, NGR(S), NGR(S), NGR(S), NGR(S)
EA, EAS8, 22A, EAS8_42, MODGR(L), DGR, NGR(S), NGR(S), NGR(S), NGR(S), DGR, NGR(S), NGR(S), NGR(S), GR-AW
EA, EAS8, 23A, EAS8_43, AM(L), GR-AW, GR-WOP, GR-WOP, GR-UW, GR-WOP, GR-WOP, GR-UW
EA, EAS8, 23A, EAS8_44, AM(L), GR-AW, WOP(L), WOP(L), GR-AW, WOP(L), WOP(L), GR-AW
EA, EAS8, 23A, EAS8_45, AM(L), GR-AW, WOP(L), WOP(L), GR-AC, WOP(L), WOP(L), GR-AW
EA, EAS8, 23A, EAS8_46, AM(L), GR-UW
EA, EAS8, 21A, EAS8_47, AGR, AGR(L), MODC(H)(L), AC(H)
EA, EAS8, 21A, EAS8_48, AGR, GR(L), AC(H)(L), AC(H)
EA, EAS8, 21A, EAS8_49, AGR, GR(L), AC(H)(L), AC(H)
EA, EAS8, 21A, EAS8_50, AGR, GR(L), AC(H)(L), AC(H)
KI, KI01S1, 1A, KI01S1_1, M, TI(A), TI(A), TI(A), TI(A), TI(A), TI(A)
KI, KI01S1, 1A, KI01S1_2, M, TI(A), TI(A), TI(A)(S), TI(A), TI(A), TI(A), TI(A)
KI, KI01S1, 1B, KI01S1_4, M, P(A), P(A), P(A)(S), P(A), P(A), P(A), P(A)
KI, KI01S1, 2A, KI01S1_5, M, AGR(S)-DW, BA(H), BA(H), BA(H), AGR(S)-DW, BA(H), BA(H), BA(H), AGR(S)-DS, BA(H), BA(H), BA(H), AGR(S)-DW
KI, KI01S1, 2A, KI01S1_6, AGR(S)-MODW, BA(H), BA(H), BA(H), AGR(S)-DW, BA(H), BA(H), BA(H), AGR(S)-MODW, BA(H), BA(H), BA(H), AGR(S)-MODW
KI, KI01S1, 2A, KI01S1_7, M, AGR(S)-DS, BA(H), BA(H), BA(H), AGR(S)-MODW, BA(H), BA(H), BA(H), AGR(S)-MODW
KI, KI01S1a, 3B, KI01S1a_5, M, SC, SC, SC, SC, SC, SC, SC
KI, KI01S1a, 3B, KI01S1a_6, M, SC, SC, SC, SC, SC, SC, SC
KI, KI01S1a, 4B, KI01S1a_7, M, SC-E, SC-E, SC-E, SC-E, SC-E, SC-E, SC-E, SC-E, SC-E, SC-E, SC-E, SC-E, SC-E, SC-E, SC-E, SC-E, SC-E, E, E, E, E, E, E, E, E, E, E, E, E, E, E, E, E, E
KI, KI01S1a, 2A, KI01S1a_9, AGR(S)-DW, BA, BA, BA, AGR(S)-DW, BA, BA, BA
KI, KI01S1a, 2B, KI01S1a_13, M, AGR(S)-DS, WOP, WOP, AGR(S)-MODS, WOP, WOP, AGR(S)-DS
KI, KI01S1a, 2B, KI01S1a_14, M, AGR(S)-DS, BA(P), BA(P), AGR(S)-DS, BA(P), BA(P), AGR(S)-DS
KI, KI01S1a, 2B, KI01S1a_15, M, AGR(S)-DS, BA(P), BA(P), AGR(S)-DS, BA(P), BA(P), AGR(S)-US
KI, KI01S1a, 2B, KI01S1a_16, M, AGR(S)-DS, BA(P), BA(P), AGR(S)-DS, BA(P), BA(P), AGR(S)-DS
KI, KI01S1a, 6A, KI01S1a_17, M, AM, AM, AM(S), AM, AM
KI, KI01S1a, 6B, KI01S1a_18, M, PE-MM, PE-MM, MM(S), AM(P), AM(P)
KI, KI01S1a, 6B, KI01S1a_19, M, PE-AM, PE-AM, PE-AM, AM(P)
KI, KI01S1a, 1A/3B, KI01S1a_20, M, TI(A), TI(A), TI(A), TI(A), SC, SC, SC, SC
KI, KI01S1a, 3B, KI01S1a_21, M, SC, SC, SC, SC, SC, SC, SC, SC
KI, KI01S1a, 3B, KI01S1a_22, M, SC, SC, SC, SC, SC
KI, KI01S1a, 3B, KI01S1a_23, M, SC, SC(S), SC, SC, SC(S), SC
KI, KI01S1a, 3B, KI01S1a_24, M, SC, SC(MOD), SC, SC(MOD)
KI, KI01S1b, 6B, KI01S1b_1, M, PE-AM, PE-AM, PE-AM, PE-AM, PE-AM, PE-AM
KI, KI01S1b, 6B, KI01S1b_2, M, PE-AM, PE-AM, PE-AM, PE-AM, AM, AM
KI, KI01S1b, 6B, KI01S1b_3, M, PE-AM, PE-AM, PE-AM, AM(P), PE-AM, AM(P)
KI, KI01S1b, 6C, KI01S1b_4, M, AM(P), AM(P), AM(P), AM(P), AM(P), AM(P), AM(P)
KI, KI01S1b, 1A, KI01S1b_5, M, TI(A), TI(A), TI(A), TI(A), TI(A), TI(A)
KI, KI01S1b, 1B, KI01S1b_6, M, P(A), P(A), P(A), P(A), P(A), P(A)
KI, KI01S1b, 3A, KI01S1b_7, M, GW, GW, GW, GW, GW, GW
KI, KI01S1b, 3A, KI01S1b_8, M, GW, GW, GW, GW, GW, GW
KI, KI01S2, 2B, KI01S2_1, M, AGR(S)-DS, WOP(L), WOP(L), WOP(L), AGR(S)-DS, WOP(L), WOP(L), WOP(L), AGR(S)-DS
KI, KI01S2, 2B, KI01S2_3, M, AGR(S)-DS, WOP(L), WOP(L), AGR(S)-DS, WOP(L), WOP(L), AGR(S)-DS
KI, KI01S2, 2B, KI01S2_4, M, AGR(S)-DS, BA(P), BA(P), AGR(S)-DS, BA(P), BA(P), AGR(S)-DS
KI, KI01S3, 6A, KI01S3_2, M, AM, AM, AM(S), AM, AM, AM(S), AM, AM, PE-AM(S)
KI, KI02S1, 2B, KI02S1_1, M, AGR(S)-DS, BA(P), BA(P), AGR(S)-DS, BA(P), BA(P), AGR(S)-DS, BA(P), BA(P), AGR(S)-DS
KI, KI02S1a, 6B, KI02S1a_1, M, PE-AM, PE-AM, PE-AM, PE-AM, AM(P), AM(P)
KI, KI02S1a, 6B, KI02S1a_2, M, PE-AM, PE-AM, AM(P), AM(P), SC, SC, SC
KI, KI02S1a, 3A, KI02S1a_3, M, GW, GW, GW(L), GW, GW, GW, GW
KI, KI02S1a, 3A, KI02S1a_4, M, GW, GW, GW, GW, SC, SC
KI, KI02S1a, 3A, KI02S1a_5, M, GW, GW, GW, SC, SC, SC
KI, KI02S1a, 3B, KI02S1a_6, M, SC, SC(L), SC, SC, SC
KI, KI02S1a, 2B, KI02S1a_8, M, AGR(S)-MODS, BA(P), BA(P), AGR(S)-DS, BA(P), BA(P), AGR(S)-MODS
KI, KI02S1a, 6A, KI02S1a_9, M, AM, AM, AM, AM, AM, AM
KI, KI02S1a, 6A, KI02S1a_10, M, AM, AM, AM, AM, AM, AM
KI, KI02S2, 3A, KI02S2_1, M, GW, GW, GW, GW, GW, GW
KI, KI02S2, 3A, KI02S2_2, M, GW, GW, GW, GW, GW, GW
KI, KI02S2, 3A, KI02S2_3, M, GW, GW, GW, GW, GW, GW
KI, KI02S2, 3A, KI02S2_4, M, GW, GW, GW, GW, GW, GW
KI, KI02S2, 3A, KI02S2_5, M, GW, GW, GW(L)
KI, KI02S2, 3A, KI02S2_6, M, GW, GW, GW(L)
KI, KI02S2, 3A, KI02S2_7, M, SC, GW, GW(L)
KI, KI02S2, 3C, KI02S2_8, M, GW(L), GW(L)
KI, KI02S2, 3C, KI02S2_9, M, GW(L), GW(L)
KI, KI02S2, 3C, KI02S2_10, M, GW(L), GW(L)
KI, KI02S3, 3A, KI02S3_1, M, GW, GW, GW-SC, GW, GW, GW-SC
KI, KI02S3, 2A, KI02S3_2, M, AGR(S)-DS, BA(H), BA(H), BA(H), AGR(S)-MODS, BA(H), BA(H), BA(H), AGR(S)-DS, BA(H), BA(H), BA(H), AGR(S)-DS
KI, KI02S3, 2A, KI02S3_3, AGR(S)-DS, BA(H), BA(H), BA(H), AGR(S)-DS, BA(H), BA(H), BA(H), AGR(S)-DS
KI, KI02S3, 2B, KI02S3_4, M, AGR(S)-DS, BA(P), BA(P), AGR(S)-DS, BA(P), BA(P), AGR(S)-DS
KI, KI02S3, 2B, KI02S3_5, M, AGR(S)-DS, BA(P), BA(P), AGR(S)-MODS, BA(P), BA(P), AGR(S)-MODS
KI, KI02S3, 6A, KI02S3_6, M, AM, AM, AM(S), AM, AM, AM(S)
KI, KI02S3, 6A, KI02S3_7, M, AM, AM, AM, AM, AM, AM
KI, KI02S3, 6A, KI02S3_8, M, AM, MM, AM, MM
KI, KI03S1, 4B, KI03S1_1, M, SC-E, SC-E, SC-E, SC-E, SC-E, SC-E, SC-E, SC-E, SC-E, SC-E, SC-E, SC-E, SC-E, SC-E, SC-E, SC-E, SC-E, SC-E, SC-E, SC-E, SC-E
KI, KI03S1, 4B, KI03S1_2, M, SC-E, SC-E, SC-E, SC-E, SC-E, SC-E, SC-E, SC-E, SC-E, SC-E, SC-E, SC-E, SC-E, SC-E, SC-E, SC-E, SC-E, SC-E, SC-E, SC-E
KI, KI03S1, 4B, KI03S1_3, M, SC-E, SC-E, SC-E, SC-E, SC-E, SC-E, SC-E, SC-E, SC-E, SC-E, SC-E, SC-E, SC-E, SC-E, SC-E, SC-E, SC-E, SC-E, SC-E, SC-E
KI, KI03S2, 2B, KI03S2_1, M, AGR(S)-DS, BA(P), BA(P), AGR(S)-DS, BA(P), BA(P), AGR(S)-DS
KI, KI03S2, 2B, KI03S2_2, M, AGR(S)-DS, BA(P), BA(P), AGR(S)-DS, BA(P), BA(P), AGR(S)-DS
KI, KI03S2, 2B, KI03S2_3, M, AGR(S)-DS, BA(P), BA(P), AGR(S)-MODS, BA(P), BA(P), AGR(S)-DS
KI, KI03S2, 2B, KI03S2_4, M, AGR(S)-DS, BA(P), BA(P), AGR(S)-DS, BA(P), BA(P), AGR(S)-MODS
KI, KI03S2, 2B, KI03S2_5, M, AGR(S)-MODS, BA(P), BA(P), AGR(S)-MODS, BA(P), BA(P), AGR(S)-DS
KI, KI03S2, 2B, KI03S2_6, M, AGR(S)-DS, BA(P), BA(P), AGR(S)-MODS, BA(P), BA(P), AGR(S)-MODS
KI, KI03S2, 2B, KI03S2_7, M, AGR(S)-MODS, BA(P), BA(P), AGR(S)-MODS, BA(P), BA(P), AGR(S)-MODS
KI, KI03S2, 2B, KI03S2_8, M, AGR(S)-MODS, BA(P), BA(P), AGR(S)-MODS, BA(P), BA(P), AGR(S)-MODS
KI, KI03S2, 2B, KI03S2_9, M, AGR(S)-DS, BA(P), BA(P), AGR(S)-DS, BA(P), BA(P), AGR(S)-MODS
KI, KI03S2, 2B, KI03S2_10, M, AGR-DS, WOP(L), WOP(L), AGR-DS, WOP, WOP, AGR-DS
KI, KI03S3, 3A, KI03S3_1, M, GW(L), GW, GW, GW
KI, KI03S3, 3A, KI03S3_2, M, GW, GW, GW, GW, GW, GW
KI, KI03S3, 3A, KI03S3_3, M, GW, GW, GW, GW, GW, GW
KI, KI03S3, 3A/4A, KI03S3_4, M, GW, GW, GW, GW, SC-E, SC-E, SC-E, SC-E, SC-E, SC-E, SC-E, SC-E, SC-E, SC-E
KI, KI03S3, 2A, KI03S3_5, M, AGR(S)-MODW, BA(H), BA(H), BA(H), AGR(S)-MODW, BA(H), BA(H), BA(H), AGR(S)-MODW, BA(H), BA(H), BA(H)
KI, KI03S3, 2B, KI03S3_6, AGR(S)-MODW, BA(P), BA(P), AGR(S)-MODW, BA(P), BA(P), AGR(S)-MODW, BA(P), BA(P), AGR(S)-DS
KI, KI03S3, 2B, KI03S3_8, M, AGR(S)-DW, WOP, WOP, AGR(S)-DS, WOP, WOP, AGR(S)-MODW
KI, KI03S3, 2B, KI03S3_9, M, AGR(S)-MODW, BA(P), BA(P), AGR(S)-DW, BA(P), BA(P), AGR(S)-MODW, BA(P), BA(P), AGR(S)-MODW
KI, KI03S3, 2B, KI03S3_10, M, AGR(S)-MODW, BA(P), BA(P), AGR(S)-DW, BA(P), BA(P), AGR(S)-MODW, BA(P), BA(P), AGR(S)-MODW
KI, KI03S3, 6A, KI03S3_11, M, AM, AM, AM, AM, AM, AM
KI, KI03S3, 6B, KI03S3_12, M, PE-AM, PE-AM, PE-AM(S), PE-AM, PE-AM, PE-AM
KI, KI03S3, 6B, KI03S3_13, M, PE-AM, PE-AM, PE-AM(S), PE-AM, PE-AM, PE-AM
KI, KI03S4, 5A, KI03S4_1, M, BE, BE
KI, KI03S4, 4B, KI03S4_2, M, SC-E, SC-E, SC-E, SC-E, SC-E, SC-E, SC-E, SC-E, SC-E, SC-E, SC-E, SC-E, SC-E, SC-E, SC-E, SC-E, SC-E, SC-E, SC-E, SC-E
KI, KI03S4, 4B, KI03S4_3, M, SC-E, SC-E, SC-E, SC-E, SC-E, SC-E, SC-E, SC-E, SC-E, SC-E, SC-E, SC-E, SC-E, SC-E, SC-E, SC-E, SC-E, SC-E, SC-E, SC-E, SC-E, SC-E
KI, KI03S4, 2B, KI03S4_4, M, AGR(S)-MODW, BA(P), BA(P), AGR(S)-MODW, BA(P), BA(P), AGR(S)-MODW, BA(P), BA(P), AGR(S)-MODW, BA(P), BA(P), AGR(S)-DW
KI, KI03S4, 2B, KI03S4_5, M, AGR(S)-MODS, BA(P), BA(P), AGR(S)-MODS, BA(P), BA(P), AGR(S)-MODS, BA(P), BA(P), AGR(S)-MODS
KI, KI03S4, 2B, KI03S4_6, MM, AGR(S)-DS, BA(P), BA(P), AGR(S)-MODS, BA(P), BA(P), AGR(S)-MODS, BA(P), BA(P), AGR(S)-DS
KI, KI03S4, 2B, KI03S4_7, M, AGR(S)-MODS, BA(P), BA(P), AGR(S)-MODS, BA(P), BA(P), AGR(S)-DS
KI, KI03S4, 2B, KI03S4_8, MM, AGR(S)-MODS, BA(P), BA(P), AGR(S)-MODS, BA(P), BA(P), AGR(S)-DS
KI, KI03S4, 6A, KI03S4_9, MM, AM, AM, AM(S), AM, AM, AM(S)
KI, KI03S4, 6A, KI03S4_10, MM, AM, AM, AM(S), MM, MM, AM
KI, KI03S4, 6A, KI03S4_11, MM, AM, MM, NC, PE-AM, AM(P), AM(P), AM(P)
KI, KI03S4, 3B, KI03S4_12, MM, SC, SC, SC, SC, SC, SC
KI, KI03S4, 3A, KI03S4_13, MM, GW, GW, GW, GW, GW, GW, GW
KI, KI03S4, 3A, KI03S4_14, M, GW, GW, GW, GW, GW, GW
KI, KI03S5, 3A, KI03S5_1, M, GW, GW, GW(L)
KI, KI03S5, 3C, KI03S5_2, M, GW(L), GW(L)
KI, KI03S5, 3C, KI03S5_3, M, GW(L), GW(L)
KI, KI03S6, 6A, KI03S6_1, M, AM, AM, AM, AM, AM
KI, KI03S6, 6A, KI03S6_2, M, AM, MM, AM, M, AM
KI, KI03S6, 6A, KI03S6_3, M, AM, AM, AM(S), PE-AM, PE-AM, PE-AM
KI, KI04S1, 2C, KI04S1_2, MM, GR(S), NW, WOP, AGR(S)-NW, WOP, AGR(S)-NW
KI, KI04S1a, 3B, KI04S1a_2, M, SC(H), SC(H), SC(H), SC(H), SC(H), SC(H)
KI, KI04S1a, 3B, KI04S1a_3, M, SC(H), SC(H), SC(H), SC(H), SC(H), SC(H), SC(H), SC(H)
KI, KI04S1b, 2B, KI04S1b_3, M, AGR(S)-S, WOP, WOP, AGR(S)-MODS, WOP, WOP, AGR(S)-NS
KI, KI04S1b, 2B, KI04S1b_4, M, AGR(S)-DS, WOP, WOP, WOP, GR(S)-DS, WOP, WOP, WOP, GR-DW
KI, KI04S1b, 2C, KI04S1b_6, M, AGR(S)-DS, WOP, P, WOP, AGR(S)-DS, WOP, AGR(S)-DS
KI, KI04S1b, 6A, KI04S1b_9, M, NM, AM, AM, AM, NM, M
KI, KI04S2, 6A, KI04S2_1, MM(L), AM, AM, AM(S), MM(S), M
KI, KI04S2, 6B, KI04S2_2, MM, AM, PE-AM, AM(P), AM(P), AM(P), AM(P)
KI, KI04S2, 1B, KI04S2_4, MM, P(A), P(A), P(A), P(A), P(A), P(A)
KI, KI04S2, 1B, KI04S2_5, MM, P(A), P(A), P, P(A)(S), P
KI, KI04S2, 1B, KI04S2_6, M, P(A), P(A)(S), P(A)(S), P(MOD)(L)
KI, KI04S2, 1B, KI04S2_7, M, P(A), P(MOD)(L), P(A)(S), P(A)(S), P(S), P
KI, KI04S3, 3D, KI04S3_1, M, SC(MOD)(L), SC(MOD)(L)
KI, KI04S3, 3D, KI04S3_2, M, SC(MOD)(L), SC-E(L)
KI, KI04S3, 4B, KI04S3_3, M, SC-E(L), SC-E(L)
KI, KI05S1, 6A, KI05S1_1, M, AM, AM, AM(S), AM, AM, AM
KI, KI05S1, 1A, KI05S1_2, MM, TI(A), TI(A), TI(A), TI(A)
KI, KI05S1, 1A, KI05S1_3, M, TI(A), TI(A), TI(A), TI(A)
KI, KI05S1, 1B, KI05S1_4, M, P(A), P(A), P(A), P(A), P(A)
KI, KI05S1, 1B, KI05S1_5, MM, P(A), P(A), P(A), P(A), P
KI, KI05S1, 1B, KI05S1_6, M, P, P, P(A), P
KI, KI05S2, 2A, KI05S2_1, MM, AGR(S)-DW, BA(H), BA(H), BA(H), AGR(S)-DW, BA(H), BA(H), BA(H), AGR(S)-MODW, BA(H), BA(H), BA(H), AGR(S)-MODW
KI, KI05S2, 2A, KI05S2_2, M, AGR(S)-DW, BA(H), BA(H), BA(H), AGR(S)-DW, BA(H), BA(H), BA(H), AGR(S)-DW
KI, KI05S2, 6A, KI05S2_8, M, AM, AM, AM, MM, AM(S)
KI, KI05S2, 6A, KI05S2_9, M, AM, AM(S), AM, MM, AM(S), UC(S), NC(S)
KI, KI05S2, 6B, KI05S2_10, M, AM, PE-AM, PE-AM, PE-MM
KI, KI05S2, 3B, KI05S2_11, M, SC, SC, SC, SC, SC, SC, SC, SC
KI, KI05S2, 3B, KI05S2_12, M, SC, SC, SC, SC, SC
KI, KI05S2, 3B/4B, KI05S2_13, M, SC(L), SC-E, SC-E, SC-E, SC-E, SC-E, SC-E, SC-E, SC-E, SC-E, SC-E
KI, KI05S2, 4A, KI05S2_14, M, E, E, E, E, E, E, E, E, E, E, E, E, E, E, E, E, E, E, E, E
KI, KI05S2, 4A, KI05S2_15, M, E, E, E, E, E, E, E, E, E, E, SC-E, SC-E, SC-E, SC-E, SC-E, SC-E, SC-E, SC-E, SC-E, SC-E
KI, KI05S2, 4A, KI05S2_16, M, E, E, E, E, E, E, E, E, E, E, E, E, E, E, E, E, E, E, E, E
KI, KI05S2, 4A, KI05S2_17, M, E, E, E, E, E, E, E, E, E, E, E, E, E, E, E, E, E, E, E, E
KI, KI05S2, 2A, KI05S2_18, M, AGR(S)-DW, BA(H), BA(H), BA(H), AGR(S)-DW, BA(H), BA(H), BA(H), AGR(S)-DW, BA(H), BA(H), BA(H), AGR(S)-DW
KI, KI05S2, 2A, KI05S2_19, AGR(S)-DW, BA(H), BA(H), BA(H), AGR(S)-DW, BA(H), BA(H), BA(H), AGR(S)-DW, BA(H), BA(H), BA(H), AGR(S)-DW
KI, KI05S2, 2A, KI05S2_20, AGR(S)-MODW, BA(H), BA(H), BA(H), AGR(S)-DW, BA(H), BA(H), BA(H), AGR(S)-DW, BA(H), BA(H), BA(H), AGR(S)-MODW
KI, KI05S2, 2B, KI05S2_21, M, AGR(S)-DW, BA(P), BA(P), AGR(S)-MODW, BA(P), BA(P), AGR(S)-MODW
KI, KI05S2, 2B, KI05S2_22, M, AGR(S)-MODW, BA(P), BA(P), AGR(S)-MODW, BA(P), BA(P), AGR(S)-MODW
KI, KI05S2, 2B, KI05S2_23, M, AGR(S)-MODW, BA(P), BA(P), AGR(S)-MODW, BA(P), BA(P), AGR(S)-MODW
KI, KI05S2, 2C, KI05S2_24, M, AGR(S)-MODW, BA(P), AGR(S)-MODW, BA(P), BA(P), AGR(S)-MODW
KI, KI05S2, 2B, KI05S2_26, AGR(S)-MODW, BA(P), BA(P), AGR(S)-MODW, BA(P), BA(P), AGR(S)-MODW
KI, KI05S2, 2B, KI05S2_29, M, AGR(S)-MODW, BA(P), BA(P), AGR(S)-MODW, BA(P), BA(P), AGR(S)-MODW
KI, KI05S2, 6A, KI05S2_32, MM, AM, AM, PE-AM, AM, AM(S), AM(P)
KI, KI05S2, 6B, KI05S2_33, MM, PE-AM, PE-MM, PE-AM, PE-AM(S), PE-AM
KI, KI05S2, 6B, KI05S2_34, MM, PE-AM, PE-MM, PE-AM(S), PE-MM, PE-MM, AM(S), AM(P)
KI, KI05S2, 6B, KI05S2_35, M, PE-AM, PE-AM, PE-AM(S), PE-AM(S), PE-MM, PE-AM(S)
KI, KI05S2, 6B, KI05S2_36, M, PE-AM, PE-MM, PE-AM(S), AM
KI, KI05S2, 6B, KI05S2_37, M, PE-AM, PE-AM, PE-AM, PE-AM(S), PE-AM
KI, KI05S2, 3A, KI05S2_38, M, GW, GW, GW, GW, GW, GW
KI, KI05S2, 3A, KI05S2_39, M, GW, GW, GW, GW, GW
KI, KI05S2, 3B, KI05S2_40, M(L), SC, SC, SC, SC, SC, SC, SC
KI, KI05S2, 4B, KI05S2_41, M, SC-E, SC-E, SC-E, SC-E, SC-E, SC-E, SC-E, SC-E, SC-E, SC-E, SC-E, SC-E, SC-E, SC-E, SC-E, SC-E, SC-E, SC-E, SC-E, SC-E, SC-E, SC-E, SC-E, SC-E, SC-E, SC-E, SC-E, SC-E
KI, KI05S2, 2A, KI05S2_42, M, AGR(S)-MODW, BA, BA, BA, AGR(S)-DW, BA, BA, BA, AGR(S)-DW, BA, BA, BA, AGR(S)-DW
KI, KI05S2, 2B, KI05S2_43, M, AGR(S)-DW, BA(P), BA(P), AGR(S)-DW, BA(P), BA(P), AGR(S)-DW, BA(P), BA(P), AGR(S)-DW
KI, KI05S2, 2B, KI05S2_44, M, AGR(S)-DW, BA(P), BA(P), AGR(S)-DW, BA(P), BA(P), AGR(S)-MODW
KI, KI05S2, 2B, KI05S2_45, M, AGR(S)-DW, BA(P), BA(P), AGR(S)-DW, BA(P), BA(P), AGR(S)-DW
KI, KI05S2, 2B, KI05S2_46, M, AGR(S)-DW, BA(P), BA(P), AGR(S)-DW, BA(P), BA(P), AGR(S)-DW
KI, KI05S2, 6A, KI05S2_47, M, AM, MM, AM(S), AM, MM, MM
KI, KI05S2, 6A, KI05S2_48, M, AM, AM, AM(S), AM, MM, AM(S)
KI, KI05S2, 6A, KI05S2_49, M, AM(P), AM(P), AM(P)(S), AM(P), AM(S), AM(P)
KI, KI05S2, 3A, KI05S2_50, M, GW, GW, GW, GW, GW
KI, KI05S2, 3A, KI05S2_51, M, GW, GW, GW, GW, GW, GW
KI, KI05S2, 3B, KI05S2_52, M, SC, SC, SC, SC, SC
KI, KI05S2, 3B, KI05S2_53, M, SC, SC, SC, SC, SC(L), SC, SC(L)
KI, KI05S2, 2B, KI05S2_54, M, AGR(S)-MODW, BA(P), BA(P), AGR(S)-MODW, BA(P), BA(P), AGR(S)-MODW, BA(P), BA(P), AGR(S)-NW
KI, KI05S2, 2B, KI05S2_55, M, AGR(S)-DW, BA(P), BA(P), AGR(S)-MODW, BA(P), BA(P), AGR(S)-MODW
KI, KI05S2, 2B, KI05S2_56, M, AGR(S)-MODS, BA(P), BA(P), AGR(S)-MODW, BA(P), BA(P), AGR(S)-MODW
KI, KI05S2, 2B, KI05S2_57, M, AGR(S)-S, BA(P), BA(P), AGR(S)-MODW, BA(P), BA(P), AGR(S)-UW
KI, KI05S2, 2B, KI05S2_58, M, AGR(S)-MODW, BA(P), BA(P), AGR(S)-MODW, BA(P), BA(P), AGR(S)-MODW
KI, KI05S2, 6A, KI05S2_59, M, AM, AM, AM, AM(S), AM, AM, AM
KI, KI05S2, 6C, KI05S2_60, M, AM(P), AM(P), AM(P)(S), AM(P), AM(P), AM(P), AM(P)
KI, KI05S2, 6C, KI05S2_61, M, AM(P), AM(P), AM(P)(S), AM(P), AM(P), AM(P)
KI, KI05S2, 6C, KI05S2_62, M, AM(P), AM(P), AM(P), AM(P), AM(P), AM(P)
KI, KI05S2, 6C/1A, KI05S2_63, MM, AM(P), AM(P)(S), AM(P), AM(P)(S), TI(A), TI(A), TI(A)
KI, KI05S2, 1A, KI05S2_64, MM, TI(A), TI(A), TI(A), TI(A), TI(A), TI(A)
KI, KI05S2, 3A, KI05S2_65, MM, GW(A), GW(A), GW, GW, GW, GW
KI, KI05S2, 3A, KI05S2_66, M, GW(L), GW(S), GW, GW(S), GW, GW(S)
KI, KI05S3, 6A, KI05S3_2, M, AM, MM, AM, MM, MM
KI, KI05S3, 6A, KI05S3_3, MM, AM, MM(L), MM, MM
KI, KI05S3, 6A, KI05S3_4, M, MM, MM(L), MM, AM
KI, KI05S3, 2B, KI05S3_5, M, AGR(S)-MODS, BA(P), BA(P), AGR(S)-DS, BA(P), BA(P), AGR(S)-DS, BA(P), BA(P), AGR(S)-DS
KI, KI05S3, 2B, KI05S3_6, M, AGR(S)-DW, BA(P), BA(P), AGR(S)-DW, BA(P), BA(P), AGR(S)-DW, BA(P), BA(P), AGR(S)-MODW
KI, KI05S3, 2B, KI05S3_7, M, AGR(S)-DS, BA(P), BA(P), AGR(S)-MODW, BA(P), BA(P), AGR(S)-DS
KI, KI05S3, 2B, KI05S3_8, M, AGR(S)-MODS, BA(P), BA(P), AGR(S)-DW, BA(P), BA(P), AGR(S)-MODW
KI, KI05S3, 6B, KI05S3_9, MM, AM, PE-AM, PE-AM(S), PE-AM, MM, PE-AM
KI, KI05S3, 6B, KI05S3_10, M, PE-AM, PE-AM, AM(P), AM(P), PE-AM, AM(P)(S)
KI, KI05S3, 6B, KI05S3_11, M(L), PE-AM, PE-AM, PE-AM(S), AM(P), MM, PE-MM
KI, KI05S3, 6A, KI05S3_12, MM, AM(P), MM, MM, MM(P), AM(S)
KI, KI05S3, 6C, KI05S3_13, M, MM(P), AM(P), AM(P)(S), AM(P), AM(P), PE-AM
KI, KI05S3, 2A, KI05S3_14, M, AGR(S)-MODW, BA, BA, BA, AGR(S)-NW, BA, BA, BA, AGR(S)-NW, BA(P), BA(P), AGR(S)-DW
KI, KI05S3, 2B, KI05S3_15, AGR(S)-MODW, BA(P), BA(P), AGR(S)-MODW, BA(P), BA(P), AGR(S)-MODW, BA(P), BA(P), AGR(S)-MODW
KI, KI05S3, 2B, KI05S3_16, DM, AGR(S)-MODW, WOP(L), WOP(L), AGR(S)-DW, WOP(L), WOP(L), AGR(S)-UW, MW
KI, KI05S3, 2B, KI05S3_17, M, AGR(S)-MODW, WOP(L), WOP(L), AGR(S)-MODW, WOP(L), WOP(L), AGR(S)-MODW
KI, KI05S3, 2B, KI05S3_18, M, AGR(S)-MODW, WOP(L), WOP(L), AGR(S)-MODW, WOP(L), WOP(L), AGR(S)-MODW
KI, KI05S4, 14A, KI05S4_1, DGR, WP, AW, DW, WP, AW, AW
KI, KI05S4, 14A, KI05S4_2, DGR, WP, AW, UW, WP, AW, UW
KI, KI06S1, 2B, KI06S1_2, M, AGR(S)-MODS, WOP, WOP, AGR(S)-MODS, WOP, WOP, AGR(S)-S, WOP, WOP, AGR(S)-MODS
KI, KI06S1, 6A, KI06S1_3, M, AM, AM, AM(S), AM, MM, AM, AM(P), AM(P), TI(A)
KI, KI06S1, 1A, KI06S1_4, M, AM(P), TI(A), TI(A), TI(A), TI(A), TI(A)
KI, KI06S1, 1A, KI06S1_5, M, TI(A), TI(A), TI(A), TI(A), TI(A), TI(A)
KI, KI06S1, 1A, KI06S1_6, M, TI(A), TI(A), TI(A), TI(A), TI(A), TI(A)
KI, KI06S1, 1A, KI06S1_7, M, TI(A), TI(A), TI(A), P(A), P(A), P(A)
KI, KI06S1, 1B, KI06S1_8, M, P(A), P(A), P(A), P(A), P(A), P(A)
KI, KI06S1, 1B, KI06S1_9, M, P(A), P(A), P(A), P, P, P(A)
KI, KI06S1, 4C, KI06S1_10, M, E, E, E, E, E, E, E, E, E, E, E, E, E, E, E, E, E, E, E, E, E, E, E, E, E, E, E, E, E, E
KI, KI06S1, 2A, KI06S1_11, M, AGR(S)-DW, BA, BA, BA, AGR(S)-DW, BA, BA, BA, AGR(S)-DW, BA(H), BA(H), BA(H), AGR(S)-MODW
KI, KI06S1, 2A, KI06S1_12, M, AGR(S)-DW, BA(H), BA(H), BA(H), AGR(S)-DW, BA(H), BA(H), BA(H), AGR(S)-DW, BA(H), BA(H), BA(H), AGR(S)-DW, C(H)
KI, KI06S1, 2A, KI06S1_13, M, AGR(S)-MODW, BA(H), BA(H), AGR(S)-DW, C(H), BA(H), BA(H), AGR(S)-W, C(H)
KI, KI06S1, 6A, KI06S1_14, M, AM, AM, AM(S), AM, AM, AM
KI, KI06S1, 6A, KI06S1_15, MM, AM, AM, AM, MM
KI, KI06S1, 6A, KI06S1_16, MM, AM, AM, MM(L)
KI, KI06S1, 6A, KI06S1_17, MM, MM, MM, AM, AM
KI, KI06S1, 4A, KI06S1_18, MM(L), E, E, E, E, E, E, E, E, E, E, E, E, E, E, E, E, E, E, E, E, E, E, E, E, E, E, E, E, E, E, E
KI, KI06S1, 2A, KI06S1_19, MM, GR(S)-DW, BA(H), BA(H), BA(H), AGR(S)-MODW, BA(H), BA(H), BA(H)
KI, KI06S1, 2A, KI06S1_23, M, AGR(S)-DW, BA(H), BA(H), AGR(S)-MODW, BA(H), BA(H), AGR(S)-MODW
KI, KI06S1, 2A, KI06S1_24, M, AGR(S)-MODW, BA(P), BA(H), AGR(S)-MODW, BA, BA, AGR(S)-MODW
KI, KI06S1, 6A, KI06S1_25, M, AM, AM, AM, AM, AM(S)
KI, KI06S1, 6A, KI06S1_26, M, AM, AM, AM(P), AM(P), AM(P)
KI, KI06S1, 4B, KI06S1_27, M, SC-E, SC-E, SC-E, SC-E, SC-E, SC-E, SC-E, SC-E, SC-E, SC-E, SC-E, SC-E, SC-E, SC-E, SC-E, SC-E, SC-E, SC-E, SC-E, SC-E, SC-E, SC-E, SC-E, SC-E, SC-E, SC-E, SC-E, SC-E, SC-E
KI, KI06S1, 3B, KI06S1_28, M, SC, SC, SC, SC, SC, SC
KI, KI06S1, 2B, KI06S1_33, M, AGR(S)-DW, WOP, WOP, AGR(S)-DW, WOP, WOP, AGR(S)-DW, WOP, WOP, AGR(S)-DW, WOP, WOP, AGR(S)-DS
KI, KI06S1, 1A, KI06S1_34, MM, TI(A), TI(A), TI(A), TI(A), TI(A), TI(A)
KI, KI06S1, 1A, KI06S1_35, M, TI(A), TI(A), TI(A), TI(A), TI(A), TI(A)
KI, KI06S1, 1B, KI06S1_36, M, P(A), P(A), P(A)(S), P(A), P(A), P(A)
KI, KI06S1, 1B, KI06S1_37, M, P(A), P, P, P, P, P
KI, KI06S1, 5B, KI06S1_38, M, P, P, BE
KI, KI06S1, 4A, KI06S1_39, M, E, E, E, E, E, E, E, E, E, E, E, E, E, E, E, E, E, E, SQ, E, E, E, E, E, E, E, E, E, E, E, E, E, E, E, E, E, E, E, E
KI, KI06S1, 4A, KI06S1_40, M, E, E, E, E, E, E, E, E, E, E, E, E, E, E, E, E, E, E, E, E, E, E, E, E, E, E, E, E, E, E, E, E, E, E, E, E, E, E, E, E, E
KI, KI10S1, 1B, KI10S1_1, MM, P, P, P(S), P, P
KI, KI10S1, 1B, KI10S1_2, M, P, P(S), P(A), P
KI, KI10S1, 4B, KI10S1_3, MM, P, P, SC-E, SC-E, SC-E, SC-E, SC-E, SC-E, SC-E, SC-E, SC-E, SC-E, SC-E, SC-E, SC-E, SC-E, SC-E, SC-E, SC-E, SC-E, SC-E, SC-E, SC-E, SC-E
KI, KI10S1, 4B, KI10S1_4, M, SC-E, SC-E, SC-E, SC-E, SC-E, SC-E, SC-E, SC-E, SC-E, SC-E, SC-E, SC-E, SC-E, SC-E, SC-E, SC-E, SC-E, SC-E, SC-E, SC-E, SC-E, SC-E, SC-E, SC-E, SC-E, SC-E
KI, KI10S1, 4A, KI10S1_5, MM, E, E, E, E, E, E, E, E, E, E, E, E, E, E, E, E, E, E, E, E, E, E
KI, KI10S1, 4A, KI10S1_6, MM, E, E, E, E, E, E, E, E, E, E, E, E, E, E, E, E, E, E, E, E, E, E, E, E, E, E, E, E, E, E, E, E
KI, KI10S1, 4C, KI10S1_7, MM, E, E, E, E, E, E, E, E, E, E, E, E, E, E, E, GW, E, E, E, E, E, E, E, E, E, E, E, E, E, E, E, E, E, E
KI, KI10S1, 4B, KI10S1_8, MM, SC, SC-E, SC-E, SC-E, SC-E, SC-E, SC-E, SC-E, SC-E, SC-E, SC-E, E, E, E, E, E, E, E, E, E, E, E, E, E, E, E, E, E, E, E
KI, KI10S1, 4B, KI10S1_9, MM, SC-E, SC-E, SC-E, SC-E, SC-E, SC-E, SC-E, SC-E, SC-E, SC-E, SC-E, SC-E, SC-E, SC-E, SC-E, SC-E, SC-E, SC-E, SC-E, SC-E, SC-E, SC-E, SC-E, SC-E, SC-E, DS
KI, KI10S1, 4A, KI10S1_10, MM, E, E, E, E, E, E, E, E, E, E, E, E, E, E, E, E, E, E, E, E, E, E, E, E, E, E, E, E, E, E, E
KI, KI10S1, 6B, KI10S1_11, MM, AM, PE-AM, PE-AM, AM
KI, KI10S2b, 6B, KI10S2b_2, MM(L), PE-AM, PE-AM, PE-NM(S), PE-AM, PE-MM, PE-MM
KI, KI10S2b, 6B, KI10S2b_3, MM(L), AM, PE-AM, PE-AM, PE-MM
KI, KI10S2b, 6B, KI10S2b_4, MM, PE-AM, PE-AM(S), PE-DM(S), PE-AM, PE-MM(L)
KI, KI10S2b, 6B, KI10S2b_5, M, PE-AM, PE-AM, PE-MM, PE-AM
KI, KI10S2b, 6B, KI10S2b_6, MM(L), PE-AM, PE-MM, PE-AM, MM, PE-MM
KI, KI10S2b, 6C, KI10S2b_7, MM(L), AM(P), MM(P), AM(P)
KI, KI11S1, 5A, KI11S1_1, M, BE, BE
KI, KI11S1, 5A, KI11S1_2, M, BE, BE
KI, KI11S1, 6A, KI11S1_5, M, AM, AM, MM(S), AM, AM, AM
KI, KI11S1, 6A, KI11S1_6, M, AM, AM, AM(S), AM
KI, KI11S1, 6A, KI11S1_7, M, AM, AM, AM(S)
KI, KI12S1, 2B, KI12S1_1, M, AGR(S)-DW, BA(P), BA(P), AGR(S)-MODW, BA(P), BA(P), AGR(S)-DW
KI, KI12S1, 6A, KI12S1_2, M, AM, AM, AM, AM, NM(S)
KI, KI12S1, 6A, KI12S1_3, M, AM, AM, AM(S), AM, AM
KI, KI12S1, 3A, KI12S1_4, M, GW, GW, GW, GW, GW, GW
KI, KI12S1, 3A, KI12S1_5, M, GW, GW, GW, GW, GW, GW, GW
KI, KI12S1, 3A, KI12S1_6, M, GW, GW, GW, GW, GW, GW
KI, KI12S2, 6A, KI12S2_1, M, AM, AM, AM, AM, PE-AM, PE-AM
KI, KI12S2, 1A, KI12S2_3, M, TI(A), TI(A), TI(A), TI(L)
KI, KI12S2, 5A, KI12S2_4, M, BE, BE
KI, KI12S2, 5A, KI12S2_5, M, BE, BE
KI, KI12S2, 5A, KI12S2_6, M, BE, BE
KI, KI12S2, 5C, KI12S2_7, M, TI(A)(L), TI(A)(L)
KI, KI12S3, 6A, KI12S3_1, M, AM, AM, AM(S), AM, MM
KI, KI12S3, 6A, KI12S3_2, M, MM, MM, AM, MM
KI, KI12S3, 6B, KI12S3_3, M, PE-AM, PE-AM, PE-AM, AM(P), AM(P), AM(P)
KI, KI12S3, 1A, KI12S3_4, M, TI(A), TI(A), TI(A), TI(A), TI(A), TI(A)
KI, KI12S3, 1A, KI12S3_5, M, TI(A), TI(A), TI(A), P(A), P(A)
KI, KI12S3, 1B, KI12S3_6, M, P(MOD)(L), P(A), P(A), P(A)
KI, KI12S3, 3B, KI12S3_7, M, SC, SC, SC, SC, SC
KI, KI12S3, 3B, KI12S3_8, M, SC, SC, SC, SC, SC, SC(S)
KI, KI12S3, 2A, KI12S3_9, M, AGR(S)-DW, BA, BA, BA, AGR(S)-DW, BA, BA, AGR(S)-MODW, BA, BA, AGR(S)-DW, BA, BA, AGR(S)-DW
KI, KI12S3, 2A, KI12S3_10, M, AGR(S)-DW, BA, BA, BA, AGR(S)-DW, BA, BA, BA, AGR(S)-DW, BA, BA, BA, AGR(S)-DW
KI, KI12S3, 6A, KI12S3_13, M, AM, AM, AM(S), PE-AM, PE-AM, PE-AM
KI, KI12S3, 6A, KI12S3_14, M, AM, AM, AM(P), AM, MM(P), AM(S)
KI, KI12S3, 6C, KI12S3_15, M, MM(P), AM(P), AM(P), AM(P), AM(P)
KI, KI12S3, 6C, KI12S3_16, M, AM(P), AM(P), AM(P)(S), AM(P), AM(P), AM(P)
KI, KI12S3, 6C, KI12S3_17, M, AM(P), AM(P), AM(P)(S), AM(P), AM(P)
KI, KI12S4, 1A, KI12S4_1, M, TI(A), TI(A), TI(A)(S), TI(A), TI(A), TI(A)
KI, KI12S4, 1A, KI12S4_2, M, TI(A), TI(A), TI(A), TI
KI, KI12S4, 1A, KI12S4_3, M, TI(A), TI, TI(A)(S), TI(MOD)(L)
KI, KI12S4, 3A, KI12S4_4, M, GW, GW-SC, GW-SC
KI, KI12S4, 3B, KI12S4_5, M, GW-SC, SC, SC, SC
KI, KI12S4, 2A, KI12S4_6, MM, AGR(S)-DS, BA, BA, BA, AGR(S)-MODW, BA, BA, BA, AGR(S)-MODW, BA, BA, AGR(S)-DW
KI, KI12S4, 2B, KI12S4_7, AGR(S)-DW, BA, BA, AGR(S)-DW, WOP, WOP, AGR(S)-DW, WOP, WOP, AGR(S)-MODW, WOP, WOP, AGR(S)-DW
KI, KI12S4, 2B, KI12S4_8, M, AGR(S)-US, WOP(L), WOP(L), AGR(S)-DS, WOP(L), WOP(L), AGR(S)-DS, WOP(L), WOP(L), AGR(S)-DS, WOP(L), WOP(L), AGR(S)-DS
KI, KI12S4, 2B, KI12S4_9, M, AGR(S)-MODS, WOP(L), WOP(L), AGR(S)-DS, WOP(L), WOP(L), AGR(S)-DS, WOP(L), WOP(L), AGR(S)-DS
KI, KI12S4, 2B, KI12S4_11, M, AGR(S)-MODS, BA(P), BA(P), AGR(S)-MODS, BA(P), BA(P), AGR(S)-MODS, BA(P), BA(P), AGR(S)-MODS
KI, KI12S4, 6A, KI12S4_13, M, AM, AM, AM, MM, MM, AM(S), AM(S)
KI, KI12S4, 6C, KI12S4_14, M, AM(P), AM(P), AM(P), AM(P), AM(P), AM(P)
KI, KI12S4, 1A, KI12S4_15, M, TI(A), TI(A), TI(A), TI(A), TI(A), TI(A)
KI, KI12S4, 1B, KI12S4_16, M, P(A), P(A), P(A), P(A)
KI, KI12S4, 1A, KI12S4_17, M, TI(A), TI(A), TI(A), TI(A)(S), TI(A)
KI, KI12S4, 1A, KI12S4_18, M, TI(A), TI(A), TI(A)(S), TI(A), TI(A), TI(A)
KI, KI12S4, 5B, KI12S4_19, M, P, P, P, P
KI, KI12S4, 5B, KI12S4_20, M, P, P, P, P
KI, KI12S4, 5A, KI12S4_21, M, BE, BE
KI, KI12S4, 2B, KI12S4_22, M, AGR-DW, BA(P), BA(P), AGR(S)-DW, BA(P), BA(P), AGR(S)-DW, BA(P), BA(P), AGR(S)-DW
KI, KI12S4, 2B, KI12S4_23, M, AGR(S)-MODW, WOP, WOP, AGR(S)-DW, WOP, WOP, AGR(S)-DW, WOP, WOP, AGR(S)-DW
KI, KI12S4, 2B, KI12S4_24, M, AGR(S)-DW, WOP, WOP, AGR(S)-DW, WOP, WOP, AGR(S)-DW, WOP, WOP, AGR(S)-DW
KI, KI12S4, 2B, KI12S4_25, M, AGR(S)-MODW, WOP, WOP, AGR(S)-DW, WOP, WOP, AGR(S)-MODW, WOP, WOP, AGR(S)-DW
KI, KI12S5, 1B, KI12S5_1, M, P(A), P(A), P(A), P, P
KI, KI12S5, 5B, KI12S5_2, GR, P(MOD)(L), P, P
KI, KI12S5, 5B, KI12S5_3, GR, P(MOD)(L), P, P
KI, KI12S5, 1B, KI12S5_4, GR, P(A), P, P(A), P
KI, KI12S5, 6A, KI12S5_9, M, AM, AM, AM, AM(S), PE-AM, PE-AM, AM(S)
KI, KI12S5, 6A, KI12S5_10, M, AM, AM, AM, AM(S), MM, AM, AM(S)
KI, KI12S5, 6A, KI12S5_11, M, AM, AM, AM, AM(S), AM
KI, KI12S5, 6B, KI12S5_12, M, AM, AM(P), PE-AM, MM
KI, KI12S5, 6C, KI12S5_13, M, PE-AM, PE-AM, AM(S), AM(P), AM(P), AM(P)(S)
KI, KI12S5, 1A, KI12S5_14, M, TI(A), TI(A), TI(A), TI(A), TI(A), TI(A)
KI, KI12S5, 3B, KI12S5_15, M, SC, SC, SC, SC, SC, SC
KI, KI12S5, 4B, KI12S5_16, M, SC-E, SC-E, SC-E, SC-E, SC-E, SC-E, SC-E, SC-E, SC-E, SC-E, SC-E, SC-E, SC-E, SC-E, SC-E, SC-E, SC-E, SC-E, SC-E, SC-E
KI, KI12S5, 4B, KI12S5_17, M, SC-E, SC-E, SC-E, SC-E, SC-E, SC-E, SC-E, SC-E, SC-E, SC-E, SC-E, SC-E, SC-E, SC-E, SC-E, SC-E, SC-E, SC-E, SC-E, SC-E
KI, KI12S5, 4A, KI12S5_18, M, E, E, E, E, E, E, E, E, E, E, E, E, E, E, E, E, SC-E(L)
KI, KI12S5, 4A, KI12S5_19, M, E, E, E, E, E, E, E, E, E, E, E, E, E, E, E, E, E, E, E, E, E, E, E, E, E, E, E, E, E, E, E
KI, KI12S5, 4A, KI12S5_20, MM, E, E, E, E, E, E, E, E, E, E, E, E, E, E, E, E, E, E, E, E, E, E, E, E, E, E, E, E, E, E, E, E, E, E, E, E, E, E, E, E
KI, KI12S6, 6A, KI12S6_1, MM, AM, AM, AM(S), AM, MM
KI, KI12S6, 6A, KI12S6_2, MM, AM, MM, AM(S), MM, AM
KI, KI12S6, 6A, KI12S6_3, MM, AM, AM, AM(S), AM, AM
KI, KI12S6, 6C, KI12S6_4, M, AM(P), AM(P), AM(P), AM(P), TI(A), TI(A)(S)
KI, KI12S6, 3B, KI12S6_5, MM, SC(A), SC, SC, SC, SC, SC
KI, KI12S6, 3B, KI12S6_6, MM, SC, SC(MOD), SC, SC
KI, KI12S6, 3B, KI12S6_7, MM, SC, SC, SC, SC(MOD)
KI, KI12S6, 3B, KI12S6_8, M, SC, SC(MOD), SC, SC
KI, KI12S6, 3B, KI12S6_9, M, SC, SC, SC(S), SC, SC
KI, KI12S6, 3A, KI12S6_10, M, GW, GW, GW(S), GW, SC(MOD)
KI, KI12S6, 3D, KI12S6_11, M, SC, SC(MOD), SC(MOD)(L)
KI, KI12S6, 3C, KI12S6_12, M, GW-SC(L), GW(MOD)
KI, KI12S7, 3A, KI12S7_1, MM, GW, GW, GW, GW(A)
KI, KI12S7, 1A, KI12S7_2, MM, TI(A), TI(A), TI(A)(S), TI(A), TI(A), TI(A)(S)
KI, KI12S7, 1B, KI12S7_3, MM, P(A), P(A), P(MOD), P(A)
KI, KI12S7, 1B, KI12S7_4, MM, P(A), P(A), P(A), P(A)
KI, KI12S7, 1B, KI12S7_5, MM, P(A), P, BE(MOD)
KI, KI12S7, 5A, KI12S7_6, MM, BE(MOD), BE(MOD)
KI, KI12S7, 4A, KI12S7_7, MM, E, E, E, E, E, E, E, E, E, E, E, E, E, E, E, E, E, E, E, E
KI, KI13S1, 2A, KI13S1_1, M, AGR(S)-DW, BA(H), BA(H), BA(H), AGR(S)-DS, BA(H), BA(H), BA(H), AGR(S)-DW, BA(H), BA(H), BA(H), AGR(S)-NS
KI, KI13S1, 2A, KI13S1_2, M, AGR(S)-DW, BA(H), BA(H), BA(H), AGR(S)-DS, BA(H), BA(H), BA(H), AGR(S)-DW, BA(H), BA(H), BA(H), AGR(S)-MODW
KI, KI13S1, 2A, KI13S1_3, MM, AGR(S)-MODS, BA, BA, BA, AGR(S)-DW, BA, BA, BA, AGR(S)-DS, BA, BA, BA, AGR(S)-DS
KI, KI13S1, 2B, KI13S1_4, MM, AGR(S)-DW, BA(P), BA(P), AGR(S)-DS, BA(P), BA(P), AGR(S)-MODW
KI, KI13S1, 2B, KI13S1_5, MM, AGR(S)-DS, BA(P), BA(P), AGR(S)-MODS, BA(P), BA(P), AGR(S)-MODW
KI, KI13S1, 2B, KI13S1_6, MM, AGR(S)-MODW, BA(P), BA(P), AGR(S)-DW, BA(P), BA(P), AGR(S)-MODW
KI, KI13S1, 2B, KI13S1_7, MM, AGR(S)-DS, BA(P), BA(P), AGR(S)-MODS, BA(P), BA(P), AGR(S)-MODS
KI, KI13S1, 2B, KI13S1_8, MM, AGR(S)-DS, BA(P), BA(P), AGR(S)-MODS, BA(P), BA(P), AGR(S)-DS
KI, KI13S1, 6A, KI13S1_9, M, PE-AM, AM, AM, AM, AM, AM
KI, KI13S1, 6B, KI13S1_10, M, PE-AM, PE-AM(L), PE-AM, AM, AM(P)
KI, KI13S1, 4A, KI13S1_11, M, E, E, E, E, E, E, E, E, E, E, E, E, E, E, E, E, E, E, E, E, E, E, E, E, E
KI, KI13S1, 4A, KI13S1_12, M, E, E, E, E, E, E, E, E, E, E, E, E, E, GW-E, GW-E, GW-E, GW-E, GW-E, GW-E, GW-E, GW-E, GW-E
KI, KI13S1, 4A, KI13S1_13, MM, E, E, E, E, E, E, E, E, E, E, E, E, E, E, E, E, E, E, E, E, E, E, E, E, E, E
KI, KI13S1, 4B, KI13S1_14, MM, SC-E, SC-E, SC-E, SC-E, SC-E, SC-E, SC-E, SC-E, SC-E, SC-E, SC-E, SC-E, SC-E, SC-E, SC-E, SC-E, SC-E
KI, KI13S1, 4B, KI13S1_15, MM, SC-E, SC-E, SC-E, SC-E, SC-E, SC-E, SC-E, SC-E, SC-E, SC-E, SC-E, SC-E, SC-E, SC-E, SC-E, SC-E, SC-E
KI, KI13S1, 2B, KI13S1_16, MM, AGR(S)-MODW, WOP, WOP, AGR(S)-UW, WOP, WOP, AGR(S)-DW
KI, KI13S1, 2B, KI13S1_17, MM, AGR(S)-DW, WOP, WOP, AGR(S)-DS, WOP, WOP, AGR(S)-DS
KI, KI13S1, 2B, KI13S1_18, MM, AGR(S)-DS, BA(P), BA(P), AGR(S)-DS, BA(P), BA(P), AGR(S)-DW
KI, KI13S1, 2B, KI13S1_19, MM, AGR(S)-NW, BA(P), BA(P), AGR(S)-DS, BA(P), BA(P), AGR(S)-MODS
KI, KI13S1, 2B, KI13S1_20, MM, AGR(S)-DS, BA(P), BA(P), AGR(S)-MODS, WOP(L), WOP(L), AGR(S)-DS
KI, KI13S1, 2B, KI13S1_21, M, AGR(S)-DS, WOP(L), WOP(L), AGR(S)-S, WOP(L), WOP(L), AGR(S)-MODS
KI, KI13S1, 2B, KI13S1_22, M, AGR(S)-NS, BA(P), BA(P), AGR(S)-DS, BA(P), BA(P), AGR(S)-DS, BA(P), BA(P), AGR(S)-DS
KI, KI13S1, 2B, KI13S1_23, M, AGR(S)-MODS, BA(P), BA(P), AGR(S)-DS, BA(P), BA(P), AGR(S)-DS, BA(P), BA(P), AGR(S)-MODS
KI, KI13S1, 6B, KI13S1_28, MM, PE-AM, MM, AM(S), AM, AM, AM(P)(S)
KI, KI13S1, 6B, KI13S1_29, MM, PE-AM, PE-AM, AM(S), AM(P), AM(P), AM(P)
KI, KI13S1, 6C, KI13S1_30, MM, AM(P), AM(P), AM(P)(S), AM(P), AM(P), AM(P)(S)
KI, KI13S1, 4A, KI13S1_31, M, E, E, E, E, E, E, E, E, E, E, E, E, E, E, E, E, E, E, E, E, E, E, E, E
KI, KI13S1, 4A, KI13S1_32, M, E, E, E, E, E, E, E, E, E, E, E, E, E, E, E, E, E, E, E, E, E, E, E, E, E, E, E
KI, KI13S1, 4A, KI13S1_33, MM, E, E, E, E, E, E, E, E, E, E, E, E, E, E, E, E, E, E, E, E, E, E
KI, KI13S1, 4B, KI13S1_34, MM, SC-E, SC-E, SC-E, SC-E, SC-E, SC-E, SC-E, SC-E, SC-E, SC-E, SC-E, SC-E, SC-E, SC-E, SC-E, SC-E, SC-E, SC-E, SC-E, SC-E, SC-E, SC-E, SC-E, SC-E, SC-E, SC-E, SC-E
KI, KI13S1, 2A, KI13S1_35, MM, AGR(S)-DW, BA(H), BA(H), BA(H), AGR(S)-DW, BA(H), BA(H), BA(H), AGR(S)-DW, BA(H), BA(H), BA(H), AGR(S)-MODW
KI, KI13S1, 2B, KI13S1_36, M, AGR(S)-MODW, BA, BA, AGR(S)-DS, BA(P), BA(P), AGR(S)-DS
KI, KI13S1, 2B, KI13S1_37, MM, AGR(S)-DS, BA(P), BA(P), AGR(S)-DS, BA(P), BA(P), AGR-MODS, BA(P), BA(P), AGR-MODS
KI, KI13S1, 2B, KI13S1_38, MM, AGR(S)-DS, WOP(L), WOP(L), AGR(S)-DW, WOP(L), WOP(L), AGR-MODS
KI, KI13S1, 2B, KI13S1_39, MM, AGR-MODS, WOP(L), WOP(L), AGR-MODS, WOP(L), WOP(L), AGR(S)-MODS
KI, KI13S1, 2B, KI13S1_40, MM, AGR(S)-MODS, BA(P), BA(P), AGR-DS, BA(P), BA(P), AGR(S)-DS, BA(P), BA(P), AGR(S)-MODS
KI, KI13S1, 2B, KI13S1_41, MM, AGR(S)-MODS, BA(P), BA(P), AGR-MODS, BA(P), BA(P), AGR(S)-MODS
KI, KI13S1, 2B, KI13S1_42, M, AGR(S)-DS, BA(P), BA(P), AGR(S)-DS, BA(P), BA(P), AGR(S)-MODS
KI, KI13S1, 6B, KI13S1_43, MM, PE-AM, PE-AM, PE-AM(S), PE-AM, PE-AM, PE-MM, PE-AM
KI, KI13S1, 6B, KI13S1_44, MM, PE-AM, PE-AM, AM(P), PE-AM, AM(P), AM(P)
KI, KI13S1, 6C, KI13S1_45, M, PE-AM, AM(P), AM(P)(S), AM(P), AM(P), AM(P)
KI, KI13S1, 1A, KI13S1_46, M, TI(A), TI(A), TI(A), TI(A), TI(A), TI(A)
KI, KI13S1, 1A, KI13S1_47, M, TI(A), TI(A), TI(A), TI(A), TI(A), TI(A)
KI, KI13S1, 4B, KI13S1_48, MM, SC-E, SC-E, SC-E, SC-E, SC-E, SC-E, SC-E, SC-E, SC-E, E, E, E, E, E, E, E, E, E, E, E, E, E
KI, KI13S1, 4B, KI13S1_49, MM, SC-E, SC-E, SC-E, SC-E, SC-E, SC-E, SC-E, SC-E, SC-E, SC-E, SC-E, SC-E, E, E, E, E, E, E, E, E, E, E, E, E, E
KI, KI13S1, 4B, KI13S1_50, M, SC-E, SC-E, SC-E, SC-E, SC-E, SC-E, SC-E, SC-E, SC-E, SC-E, SC-E, SC-E, SC-E, SC-E, SC-E, SC-E, SC-E, SC-E, SC-E, SC-E, SC-E, SC-E, SC-E, SC-E, SC-E, SC-E, SC-E
KI, KI13S1, 4B, KI13S1_51, MM, SC-E, SC-E, SC-E, SC-E, SC-E, SC-E, SC-E, SC-E, SC-E, SC-E, SC-E, SC-E, SC-E, SC-E, SC-E, SC-E, SC-E, SC-E, SC-E, SC-E, SC-E, SC-E, SC-E, SC-E, SC-E
KI, KI13S1, 4B, KI13S1_52, MM, SC-E, SC-E, SC-E, SC-E, SC-E, SC-E, SC-E, SC-E, SC-E, SC-E, SC-E, SC-E, SC-E, SC-E, SC-E, SC-E, SC-E, SC-E, SC-E, SC-E, SC-E, SC-E
KI, KI13S1, 4B, KI13S1_53, MM, SC-E, SC-E, SC-E, SC-E, SC-E, SC-E, SC-E, SC-E, SC-E, SC-E, SC-E, SC-E, SC-E, SC-E, SC-E, SC-E, SC-E, SC-E, SC-E, SC-E, SC-E, SC-E, SC-E, SC-E
KI, KI13S1, 4B, KI13S1_54, MM, SC-E, SC-E, SC-E, SC-E, SC-E, SC-E, SC-E, SC-E, SC-E, SC-E, SC-E, SC-E, SC-E, SC-E, SC-E, SC-E, SC-E, SC-E, SC-E, SC-E, SC-E
KI, KI13S1, 2A, KI13S1_55, M, AGR(S)-DW, BA, BA, AGR(S)-DW, BA, BA, AGR-DW
KI, KI13S1, 2A, KI13S1_56, M, AGR(S)-DW, BA, BA, AGR(S)-DW, BA(P), BA(P), AGR(S)-DW, BA(P), BA(P), AGR(S)-DW
KI, KI13S1, 2B, KI13S1_57, M, AGR-DW, BA(P), BA(P), AGR-DS, BA(P), BA(P), AGR-DS, BA(P), BA(P), AGR-DS
KI, KI13S1, 2B, KI13S1_58, M, AGR-DW, BA(P), BA(P), AGR-MODW, BA(P), BA(P), AGR-MODW, MODW
KI, KI13S1, 2A, KI13S1_59, MM, AGR(S)-MODW, BA(H), BA(H), BA(H), AGR(S)-NW, BA(H), BA(H), BA(H), AGR(S)-NW, BA(H), BA(H), BA(H), AGR(S)-DS
KI, KI13S1, 2B, KI13S1_60, MM, AGR(S)-MODW, BA(P), BA(P), AGR(S)-DW, BA(P), BA(P), AGR(S)-DW, BA(P), BA(P), AGR(S)-UW
KI, KI13S1, 2B, KI13S1_61, M, AGR(S)-US, BA(P), BA(P), AGR(S)-DS, BA(P), BA(P), AGR(S)-DS, BA(P), BA(P), AGR(S)-MODS
KI, KI13S1, 2B, KI13S1_62, MM, AGR(S)-US, BA(P), BA(P), AGR-MODS, BA(P), BA(P), AGR(S)-MODS
KI, KI13S1, 2B, KI13S1_63, MM, AGR(S)-MODS, BA(P), BA(P), AGR(S)-DS, BA(P), BA(P), AGR(S)-MODS
KI, KI13S1, 6A, KI13S1_64, MM, AM, AM, AM, AM, AM(S), MM(S), AM(S), AM(S)
KI, KI13S1, 6B, KI13S1_65, M, PE-AM, PE-MM, PE-AM(S), PE-AM, PE-AM, PE-MM
KI, KI13S1, 6C, KI13S1_66, M, AM(P), AM(P), AM(P), AM(P), TI(A), TI(A)
KI, KI13S1, 1A, KI13S1_67, MM, TI(A), TI(A), TI(A), TI(A), TI(A), TI(A)
KI, KI13S1, 1A, KI13S1_68, MM, TI(A), TI(A), TI(A), TI(A), TI(A), TI(A)
KI, KI13S1, 1A, KI13S1_69, MM, TI(A), TI(A), TI, TI(A), TI(A), TI
KI, KI13S1, 1A, KI13S1_70, MM, TI(A), TI(A), TI(A), TI(A), TI(A), TI(A)
KI, KI13S1, 1A, KI13S1_71, M, TI(A), TI(A), TI(A), TI(A), TI(A), TI(A)
KI, KI13S1, 1A, KI13S1_72, MM, TI(A), TI(A), TI(A), TI(A), TI, TI
KI, KI13S1, 4B, KI13S1_73, M, SC-E, SC-E, SC-E, SC-E, SC-E, SC-E, SC-E, SC-E, SC-E, SC-E, SC-E, SC-E, SC-E, SC-E, SC-E, SC-E, SC-E, SC-E, SC-E, SC-E, SC-E, SC-E, SC-E, SC-E, SC-E
KI, KI13S1, 3B, KI13S1_74, SC, SC, SC, SC, SC, SC
KI, KI13S1, 3B, KI13S1_75, SC, SC, SC, SC, SC, SC
KI, KI13S1, 3B, KI13S1_76, SC, SC, SC, GW(L)
KI, KI13S1, 2B, KI13S1_78, M, AGR(S)-UW, BA(P), BA(P), AGR(S)-MODW, BA(P), BA(P), AGR(S)-DW, BA(P), BA(P), AGR(S)-DW
KI, KI13S1, 2B, KI13S1_79, M, AGR(S)-DS, BA(P), BA(P), AGR(S)-MODS, BA(P), BA(P), AGR(S)-DS, BA(P), BA(P), ARG(S)-DS
KI, KI13S1, 2B, KI13S1_80, MM, AGR(S)-DW, BA(P), BA(P), AGR(S)-DS, BA(P), BA(P), AGR(S)-DS
KI, KI13S1, 2B, KI13S1_81, M, AGR(S)-MODW, BA(P), BA(P), AGR(S)-MODS, BA(P), BA(P), AGR(S)-MODS
KI, KI13S1, 6A, KI13S1_82, MM, AM, AM(S), AM(S), AM(S), AM(S), AM, AM(S), AM(P), AM(P)
KI, KI13S1, 6B, KI13S1_83, MM, AM, AM(P), AM(P), AM(P), AM(P), AM(P)
KI, KI13S1, 2A, KI13S1_84, MM, AGR(S)-DW, BA(H), BA(H), BA(H), AGR(S)-DW, BA(H), BA(H), BA(H), AGR(S)-NW, BA(H), BA(H), BA(H), AGR(S)-MODW
KI, KI13S1, 2A, KI13S1_85, M, AGR(S)-DW, BA(H), BA(H), BA(H), AGR(S)-UW, BA(H), BA(H), BA(H), AGR(S)-DW, BA(H), BA(H), BA(H), AGR(S)-MODW
KI, KI13S1, 2B, KI13S1_86, M, AGR(S)-DW, BA(P), BA(P), AGR(S)-US, BA(P), BA(P), AGR(S)-DW, BA(P), BA(P), AGR(S)-MODW
KI, KI13S1, 2B, KI13S1_87, M, AGR(S)-DS, BA(P), BA(P), AGR(S)-MODS, BA(P), BA(P), AGR(S)-DS, BA(P), BA(P), AGR(S), DW
KI, KI13S1, 2B, KI13S1_88, M, AGR(S)-DS, BA(P), BA(P), AGR(S)-DS, BA(P), BA(P), AGR(S)-NS
KI, KI13S1, 6A, KI13S1_89, MM, AM, AM, AM(S), PE-AM(S), PE-MM, PE-AM
KI, KI13S1, 6B, KI13S1_90, M, PE-AM, PE-MM, PE-AM, PE-AM, PE-AM
KI, KI13S1, 6B, KI13S1_91, M, PE-AM, PE-AM, PE-AM, PE-AM, PE-AM, AM(P)
KI, KI13S1, 6C, KI13S1_92, M, AM(P), AM(P), AM(P), AM(P), AM(P), AM(P)
KI, KI13S1, 1A, KI13S1_93, M, TI(A), TI(A), TI(A), TI(A), TI(A), TI
KI, KI13S1, 1B, KI13S1_94, M, P(A), P(A), P(A), P(A), P(MOD)
KI, KI13S1, 1B, KI13S1_95, M, P(A), P(A), P(A), P(A), P(A), P
KI, KI13S1, 1B, KI13S1_96, M, P(A), P(A), P(A), P(A), P, P(A)
KI, KI13S1, 1B, KI13S1_97, MM, P(A), P, P, P, P, P
KI, KI13S1, 5B, KI13S1_98, M, P, P(MOD), P(A), P, P(A)
KI, KI13S1, 5B, KI13S1_99, M, P, P, P, P, P, P(A)
KI, KI13S1, 5B, KI13S1_100, M, P(MOD)(L), P(L)
KI, KI14S1, 6A, KI14S1_2, M, AM, AM, AM(S), AM, AM, AM(S)
KI, KI14S1, 6A, KI14S1_3, M, AM, AM, AM(S), PE-AM, PE-AM, TI(A)
KI, KI14S1, 6C/1A, KI14S1_4, M, AM(P), AM(P), AM(P), TI(A), TI(A), AM(S)
KI, KI14S1, 1A, KI14S1_5, M, TI, TI, TI(A), TI, TI
KI, KI14S1, 5B, KI14S1_6, MM, P, P, P(MOD)(L)
KI, KI14S1, 5B, KI14S1_7, MM, P(MOD)(L), P(L)
KI, KI14S1, 5B, KI14S1_8, M, P, P, P(MOD)(L)
KI, KI14S1, 5B, KI14S1_9, M, P(MOD)(L), P(MOD)(L)
KI, KI14S1, 2A, KI14S1_10, M, AGR(S)-DW, BA, BA, BA, AGR(S)-UW, BA, BA, BA, AGR(S)-DW, BA, BA, BA, AGR(S)-DW, BA, BA, AGR-DW
KI, KI14S1, 2A/2B, KI14S1_11, M, AGR-DW, BA, BA, AGR-DW, BA, BA, AGR, DW, BA, BA, AGR, UW
KI, KI14S1, 2B, KI14S1_12, M, AGR-DW, BA, WOP, AGR-DW, WOP, WOP, AGR-DW, WOP, WOP, AGR-DW
KI, KI14S1, 2B, KI14S1_13, M, AGR, MODW, WOP, WOP, AGR-DW, WOP, WOP, AGR-MODW, WOP, WOP, AGR, DW
KI, KI14S1, 2B, KI14S1_14, M, AGR-DW, WOP, WOP, AGR, MODS, WOP, WOP, AGR, DW, WOP, WOP, AGR, DW
KI, KI14S1, 2B, KI14S1_15, M, AGR, DW, WOP, WOP, AGR-DW, WOP, WOP, AGR, DW
KI, KI14S1, 2B, KI14S1_16, M, AGR-DW, WOP, WOP, AGR-DW, WOP, WOP, AGR, MODW, WOP, WOP, AGR-MODW
KI, KI14S1, 2B, KI14S1_17, M, AGR(S)-MODW, WOP, WOP, AGR-DS, WOP, WOP, AGR-MODS, WOP, WOP, AGR-DS, NS
KI, KI14S1, 2B, KI14S1_18, M, AGR(S)-MODS, WOP, WOP, AGR-DS, WOP, WOP, AGR-DW
KI, KI14S1, 2B, KI14S1_19, M, AGR(S)-MODW, BA(P), BA(P), AGR-MODW, BA(P), BA(P), AGR, DW
KI, KI14S1, 2B, KI14S1_20, M, AGR, DW, BA(P), BA(P), AGR-DW, BA(P), BA(P), AGR-UW
KI, KI14S1, 2B, KI14S1_21, M, AGR, UW, BA(P), BA(P), GR-UW, BA(P), BA(P), GR-UW
KI, KI14S1, 2B, KI14S1_22, M, AGR-MODW, BA(P), BA(P), AGR-MODW, BA(P), BA(P), AGR-MODW
KI, KI14S1, 2B, KI14S1_23, M, AGR, UW, BA(P), BA(P), AGR-DW, BA(P), BA(P), AGR-UW
KI, KI14S1, 2B, KI14S1_24, M, AGR, DW, BA(P), BA(P), AGR-DW, BA(P), BA(P), AGR-DW
KI, KI14S1, 2B, KI14S1_25, M, AGR-UW, BA(P), BA(P), AGR-UW, BA(P), BA(P), AGR-DW
KI, KI14S1, 2B, KI14S1_26, M, AGR-DW, BA(P), BA(P), AGR-MODW, BA(P), BA(P), AGR-UW
KI, KI14S1, 2B, KI14S1_27, MM, AGR-DW, BA(P), BA(P), AGR-S, BA(P), BA(P), AGR-MODW
KI, KI14S1, 2B, KI14S1_28, M, AGR-MODS, BA(P), BA(P), AGR-MODS, BA(P), BA(P), AGR-MODS
KI, KI14S1, 6B, KI14S1_29, M, PE-AM, PE-AM, PE-AM, PE-AM, PE-AM
KI, KI14S1, 6B, KI14S1_30, M, PE-AM, AM, PE-AM, PE-AM
KI, KI14S1, 6C, KI14S1_31, M, PE-AM, AM(P), AM(P)(S), AM(P), AM(P), AM(P)(S)
KI, KI14S1, 3B, KI14S1_32, M, GW, SC, SC, SC, SC, SC
KI, KI14S1, 3A, KI14S1_33, MM(L), GW, GW, SC, SC, SC, SC
KI, KI14S1, 3A, KI14S1_34, M, GW, GW, SC, GW, GW, GW
KI, KI14S1, 3B, KI14S1_35, M, GW, GW, SC, SC, SC, SC
KI, KI14S1, 3B, KI14S1_36, M, SC, SC, SC, SC, SC, SC
KI, KI14S1, 3B, KI14S1_37, M, SC, SC, SC, GW(L)
KI, KI14S1, 4A, KI14S1_38, M, E, E, E, E, E, E, E, E, E, E, E, E, E, E, E, E, E, E, E, E, E, E, E, E, E, E, E, E, E, E, E
KI, KI14S1, 4A, KI14S1_39, M, E, E, E, E, E, E, E, E, E, E, E, E, E, E, E, E, E, E, E, E, E, E, E, E, E, E, E, E, E, E, E, E, E, E, E, E
KI, KI14S1, 2A, KI14S1_40, M, AGR(S)-DS, BA, BA, BA, AGR(S)-DS, BA, BA, BA, AGR(S)-DW, BA, BA, BA, AGR(S)-DW, BA, BA, BA, AGR(S)-DS, BA, BA, BA, AGR(S)-DW, BA, BA, BA, AGR(S)-DW
KI, KI14S1, 2A, KI14S1_41, M, AGR(S)-DS, BA, BA, BA, AGR(S)-NW, BA, BA, BA, AGR(S)-DW
KI, KI14S1, 2A, KI14S1_42, M, AGR(S)-DS, BA, BA, AGR(S)-DS, BA, BA, AGR(S)-NS
KI, KI14S1, 2A, KI14S1_43, M, AGR(S)-MODS, BA, BA, AGR(S)-DS, BA, BA, AGR(S)-MODS
KI, KI14S1, 2B, KI14S1_44, M, AGR(S)-DS, BA(P), BA(P)
KI, KI14S1a, 2B, KI4S1a_1, M, AGR-DS, BA(P), BA(P), AGR-DS, BA(P), BA(P), AGR-DS
KI, KI14S1a, 2B, KI4S1a_2, M(L), AGR-DS, BA(P), BA(P), AGR-MODS, BA(P), BA(P), AGR-MODS
KI, KI14S1a, 6A, KI4S1a_3, M(L), AM, AM, AM(S), AM, AM
KI, KI14S1a, 6A, KI4S1a_4, M, AM, MM, AM, PE-MM
KI, KI14S1a, 6B, KI4S1a_5, MM, PE-AM, PE-AM, PE-AM(S), PE-AM, PE-AM, PE-AM(S)
KI, KI14S1a, 8C, KI4S1a_6, MM, PE-AM, PE-AM, BP(A), BP(A), PE-AGR(H), PE-AGR(H), BP, BP(A)
KI, KI14S1a, 8C, KI4S1a_7, PE-AGR(H), PE-AGR(H), BP, BP(A), PE-AGR(H), PE-AGR(H), BP(A), BP(A)
KI, KI14S1a, 8C, KI4S1a_8, PE-AGR(H), AGR(H), BP, BP(A), AGR(H), AGR(H), BP, BP(A)
KI, KI14S1a, 8C, KI4S1a_9, AGR(H), AGR(H), SQ, BP, AGR(H), AGR(H), SQ, BP(H)
KI, KI14S1a, 8C, KI4S1a_10, AGR(H), AGR(H), BP, BP, AGR(H), AGR(H), BP, BP(D)
KI, KI14S1a, 8C, KI4S1a_11, AGR(H), AGR(H), BP, BP, AGR(H), AGR(H), BP(A), BP(A)
KI, KI14S1a, 8C, KI4S1a_12, AGR(H), AGR(H), SQ, BP(A), AGR(H), AGR(H), BP(H), BP(H)
KI, KI14S1a, 8C, KI4S1a_13, AGR(H), AGR(H), BP, BP(A), AGR(H), AGR(H), BP, BP(A)
KI, KI14S1a, 8C, KI4S1a_14, AGR(H), AGR(H), BP, BP(A), AGR(H), AGR(H), BP, BP(A)
KI, KI14S1a, 8C, KI4S1a_15, AGR(H), AGR(H), BP, BP(A), AGR(H), BP, BP(A)
KI, KI14S1a, 2A, KI4S1a_16, M, AGR(S)-DW, BA(H), BA(H), BA(H), AGR(S)-UW, BA(H), BA(H), BA(H), AGR(S)-MODW, BA(H), BA(H), AGR(S)-DW
KI, KI14S1a, 2A, KI4S1a_17, M, AGR(S)-DW, BA, BA, AGR(S)-DS, BA, BA, AGR(S)-UW
KI, KI14S1a, 2A, KI4S1a_18, M, AGR(S)-DW, BA, BA, AGR(S)-W, BA, BA, AGR(S)-UW
KI, KI14S1a, 2B, KI4S1a_19, M, AGR(S)-DW, BA(P), BA(P), AGR(S)-NW, BA(P), BA(P), AGR(S)-MODS
KI, KI14S1a, 6A, KI4S1a_20, M, AM, AM, AM, AM
KI, KI14S1a, 6B, KI4S1a_21, M, AM, PE-MM, PE-AM, PE-AM
KI, KI14S1a, 6B, KI4S1a_22, M, PE-AM, AM, AM(S), PE-AM, AM
KI, KI14S1a, 1A, KI4S1a_23, M, TI(A), TI(A), TI(A), TI(A), TI(A)
KI, KI14S1a, 1A/8C, KI4S1a_24, MM, TI(A), TI(A), BP, BP, AGR(H), BP, BP
KI, KI14S1a, 8C, KI4S1a_25, AGR(H), AGR(H), BP, BP, AGR(H), AGR(H), BP, BP
KI, KI14S1a, 8C, KI4S1a_26, AGR(H), AGR(H), SQ, BP, AGR(H), AGR(H), BP, BP
KI, KI14S1a, 8C, KI4S1a_27, AGR(H), AGR(H), SQ, BP, AGR(H), AGR(H), AGR(H), BP, BP
KI, KI14S1a, 8C, KI4S1a_28, AGR(H), AGR(H), BP, BP(A), AGR(H), AGR(H), BP, ASQ
KI, KI14S1a, 2A, KI4S1a_30, M, AGR, UW, BA(H), BA(H), AGR-DW, BA(H), BA(H), AGR-DS
KI, KI14S1a, 2B, KI4S1a_32, M, AGR-DS, WOP, WOP, AGR-DS, WOP, WOP, AGR-DS
KI, KI14S1a, 2B, KI4S1a_33, M, AGR(S)-DW, BA(P), BA(P), AGR-DS, BA(P), BA(P), AGR-DW
KI, KI14S1a, 2B, KI4S1a_34, M, AGR-MODW, BA(P), BA(P), AGR-DS, BA(P), BA(P), AGR-MODW
KI, KI14S1a, 2B, KI4S1a_35, M, AGR-MODW, BA(P), BA(P), AGR-DW, BA(P), BA(P), AGR-DW
KI, KI14S1a, 2B, KI4S1a_36, M, AGR-MODW, BA(P), BA(P), AGR-DW, BA(P), BA(P), AGR-DW
KI, KI14S1a, 2B, KI4S1a_37, M, AGR-DW, BP(P), BA(P), AGR-MODW, BA(P), BA(P), AGR-MODW
KI, KI14S1a, 2B, KI4S1a_38, M, AGR-DW, BP(P), BA(P), AGR-MODW, BA(P), BA(P), AGR-MODW
KI, KI14S1a, 6B, KI4S1a_39, M, PE-AM, PE-AM, AM(S), PE-AM, AM
KI, KI14S1a, 6A, KI4S1a_40, M, AM, AM, PE-AM, PE-AM
KI, KI14S1a, 8C, KI4S1a_41, M, AGR(H), AGR(H), BP, BP, AGR(H), AGR(H), BP, BP
KI, KI14S1a, 8C, KI4S1a_42, AGR(H), AGR(H), BP, BP, AGR(H), AGR(H), BP, BP(A)
KI, KI14S1a, 8C, KI4S1a_43, AGR(H), AGR(H), BP, BP(A), AGR(H), AGR(H), BP, BP
KI, KI14S1a, 8C, KI4S1a_44, AGR(H), AGR(H), BP, BP(A), AGR(H), AGR(H), BP, BP(A)
KI, KI14S1a, 8C, KI4S1a_45, AGR(H), AGR(H), BP, BP(A), AGR(H), AGR(H), BP, BP(A)
KI, KI14S1a, 8C, KI4S1a_46, AGR(H), AGR(H), BP, BP(A), AGR(H), AGR(H), BP, BP(A)
KI, KI14S1a, 8C, KI4S1a_47, AGR(H), AGR(H), BP, BP(A), AGR(H), AGR(H), BP, BP(A)
KI, KI14S1a, 2A, KI4S1a_48, M, AGR(S)-DS, BA(H), BA(H), AGR(S)-DS, BA(H), BA(H), AGR(S)-MODS
KI, KI14S1a, 2A, KI4S1a_49, M, AGR(S)-MODW, BA, BA, BA, AGR(S)-DW, BA, BA, BA, AGR(S)-DW
KI, KI14S1a, 2C, KI4S1a_50, M, AGR(S)-MODW, BA(P), AGR(S)-MODW, BA(P), AGR(S)-NW
KI, KI14S1a, 2B, KI4S1a_51, M, AGR(S)-MODW, BA(P), BA(P), AGR(S)-MODW, BA(P), BA(P), AGR(S)-UW, NW
KI, KI14S1a, 2B, KI4S1a_52, M, AGR(S)-C, BA(P), BA(P), AGR(S)-C, BA(P), BA(P), AGR(S)-C
KI, KI14S1a, 2B, KI4S1a_53, M, AGR(S)-C, BA(P), BA(P), AGR(S)-C, BA(P), BA(P), AGR(S)-MODS
KI, KI14S2, 14A, KI14S2_1, DGW, WP, AW, MODW, WP, MODW
KI, KI14S2, 14A, KI14S2_2, DGW, WP, W, MODW, WP, DW, MODW, UW
KI, KI14S2, 14A, KI14S2_3, DGW, WP, MODW, WP, MODW, MODW
KI, KI14S2, 14A, KI14S2_4, DGW, WP, DW, MODW, WP, MODW, DW
KI, KI14S2, 14A, KI14S2_5, DGW, WP, DW, NW, WP, AW, DW
KI, KI14S2, 14A, KI14S2_6, DGW, WP, MODW, DW, UC(S)-AW, C(H)
KI, KI14S2, 7A, KI14S2_7, BE, UC(S)-W, C(S), AC(H), C(H)
KI, KI14S2, 7A, KI14S2_8, P, UC(S)-MODW, C(S), AW
KI, KI14S2, 7A, KI14S2_9, P, MODW, DC(S), W
KI, KI14S2, 7A, KI14S2_10, BE, AC(S)-MODW, MODW, C(S), AW
KI, KI14S2, 7A, KI14S2_11, P, W(L), C(S), UW
KI, KI14S2, 7A, KI14S2_12, BE, UC(S), MODW(L), C(H)(S), AW
KI, KI14S2, 7A, KI14S2_13, BE, AC(H), W(L), DC(S), C(S), MODW
KI, KI14S2, 7A, KI14S2_14, DGW(L), UC(S)-C(H), UC(H), UC(H), MODC
KI, KI14S2, 12B, KI14S2_15, DGR, MODC, NSQ, MODC, NSQ, MODC, NSQ, DSQ-MODC
KI, KI14S2, 12B, KI14S2_16, DGR, DSQ-MODC, GR(S), NSQ, MODC, DSQ-MODC, GR(S), NSQ, MODC
KI, KI14S2, 12B, KI14S2_17, DGR, GR(S)-SQ-MODC, DSQ, MODGR, SQ, DGR, SQ, MODGR
KI, KI14S2, 12B, KI14S2_18, DGR, MODGR, SQ, MODGR
KI, KI14S2, 12B, KI14S2_19, DGR, GR(S)-SQ, MODGR, GR(S)-SQ, MODGR
KI, KI14S2, 12B, KI14S2_20, DGR, SQ, MODGR, C(S), SQ, MODGR
KI, KI14S2, 12B, KI14S2_21, DGR, GR(S), SQ, MODGR, GR(S), GR(S)-SQ, MODGR, GR(S), GR(S), MODGR
KI, KI14S2, 12B, KI14S2_22, DGR, GR(S)-SQ, AGR, GR(S), GR(S)-SQ, MODGR, GR(S), GR(S), MODGR
KI, KI14S2, 12B, KI14S2_23, DGR, NGR, GR(S)-SQ, GR(S)-SQ, MODGR, GR(S), GR(S)-SQ, NGR, GR(S), GR(S)-SQ, NGR, GR(S), GR(S)-SQ, MODGR
KI, KI14S2, 14A, KI14S2_24, DGW, SQ, WP, AW, WP, AW, AW
KI, KI14S2, 14A, KI14S2_25, DGW(L), WP, DW, WP, DW
KI, KI14S2, 12B, KI14S2_27, DGR, GR(S)-SQ-MODC, GR(S), GR(S)-SQ-MODC, GR(S)-SQ, GR(S)-SQ-MODC
KI, KI14S2, 12B, KI14S2_28, DGR, SQ, GR(S)-SQ-MODC, GW(S), DC(H)(S), GR(S)-SQ, MODC, GR(S)-SQ-MODC
KI, KI14S2, 12B, KI14S2_29, DGR, GR(S)-SQ-MODGR, DGR, GR(S)-ASQ, MODC, DGR, GR(S)-ASQ, MODC
KI, KI14S2, 12B, KI14S2_30, DGR, GR(S)-SQ-MODGR, DGR, GR(S)-SQ-MODGR, DGR, GR(S)-ASQ, MODC
KI, KI14S2, 12B, KI14S2_31, DGR, GR(S)-ASQ, MODC, DGR, GR(S)-DSQ-MODC, DGR, GR(S)-ASQ-AC
KI, KI14S2, 12B, KI14S2_32, DGR, GR(S)-SQ-MODGR, DGR, GR(S)-DSQ-AC, DGR, GR(S)-SQ, MODC
KI, KI14S2, 12B, KI14S2_33, DGR, GR(S)-DSQ-MODC, DGR, GR(S), GR(S)-DSQ-MODC, WOP(L), GR(S)-NSQ, MODC
KI, KI14S2, 12B, KI14S2_34, DGR, GR(S)-DSQ-MODC, DGR, SQ, GR(S)-SQ-MODC, DGR, GR(S)-DSQ-MODC
KI, KI14S2, 12B, KI14S2_35, DGR, AGR(S)-DC, DGR, GR(S)-SQ-MODC, DGR, GR(S)-SQ-MODC
KI, KI14S2, 12B, KI14S2_36, DGR, GR(S)-DSQ-MODC(S), DGR, GR(S), NSQ, AC(S), DGR, GR(S)-SQ-MODC
KI, KI14S2, 12B, KI14S2_37, DGR, GR(S)-SQ-MODGR, DGR, GR(S)-SQ-MODC, DGR, GR(S), MODC
KI, KI14S2, 12B, KI14S2_38, DGR, GR(S), NSQ-DC, DGR, GR(S)-SQ-MODC, DGR, GR(S)-SQ-MODC, DGR, GR(S)-SQ-MODC
KI, KI14S2, 12B, KI14S2_39, DGR, GR(S)-SQ-MODC, DGR, GR(S)-DSQ-MODC, DGR, GR(S)-NSQ-MODC, MODC
KI, KI14S2, 12B, KI14S2_40, DGR, GR(S)-NSQ-MODC, DGR, GR(S)-SQ-MODGR, DGR, GR(S)-SQ-MODC
KI, KI14S2, 12B, KI14S2_41, DGR, GR(S)-SQ-MODC, DGR, GR(S)-SQ-AC, DGR, GR(S), SQ-MODC, MODC
KI, KI14S2, 12B, KI14S2_42, DGR, GR(S)-SQ-DC, DGR, GR(S)-SQ-DC, DGR, GR(S)-SQ-MODC
KI, KI14S2, 14A, KI14S2_43, DGW, WP, AW, DW, WP, AW, MODW
KI, KI14S2, 14A, KI14S2_44, DGW, DW, WP, AW, WP, MODW, MODW
KI, KI14S2, 14A, KI14S2_45, DGW, WP, AW, WP, AW, DW(L)
KI, KI14S2, 14A, KI14S2_46, DGW, WP, UW, MODW, WP, AW, DW(L)
KI, KI14S2, 14A, KI14S2_47, DGW, WP, AW, DW(L), WP, AW, DW(L)
KI, KI14S2, 14A, KI14S2_48, DGW, WP, DW(L), WP, AW, DW
KI, KI14S2, 7A, KI14S2_49, DGW, UC(S), C(H), UC(S), AC(S)-AW
KI, KI14S2, 7A, KI14S2_50, DGW, UC(S)-C(H), UC(S)-MODC(H), AC(H)
KI, KI14S2, 7A, KI14S2_51, DGW, UC(S)-C(H), MODC, GR(S)-SQ-MODC, GR(S)-SQ, MODC
KI, KI14S2, 12B, KI14S2_52, DGW, GR(S)-MODC, MODC, ASQ, MODC(L)
KI, KI14S2, 12B, KI14S2_53, GR, MODGR, SQ, MODGR, NSQ, MODGR(L)
KI, KI14S2, 12B, KI14S2_54, GR, MODGR, DSQ, MODGR(L)
KI, KI14S2, 12B, KI14S2_55, DGR, MODGR, SQ, MODGR
KI, KI14S2, 12B, KI14S2_56, DGR, GR(S)-SQ, MODGR, GR(S)-DSQ, MODGR
KI, KI14S2, 12B, KI14S2_57, DGR, GR(S)-SQ, MODGR, GR(S), MODGR
KI, KI14S2, 12B, KI14S2_58, DGR, GR(S)-SQ, MODGR, SQ, MODGR, GR(S), GR(S)-SQ, MODGR
KI, KI14S2, 12B, KI14S2_59, DGR, GR(S)-SQ, MODGR, GR(S), GR(S)-SQ, MODGR, GR(S), GR(S), MODGR
KI, KI14S2, 12B, KI14S2_60, DGR, GR(S)-SQ, MODGR, GR(S), GR(S), MODGR, GR(S), GR(S)-SQ, MODGR
KI, KI14S2, 12B, KI14S2_61, DGR, GR(S)-SQ, MODGR, GR(S), GR(S)-SQ, MODGR, GR(S), GR(S), MODGR
KI, KI14S2, 12B, KI14S2_62, DGR, GR(S)-SQ, MODGR, GR(S), GR(S), MODGR, GR(S), GR(S)-SQ, MODGR
KI, KI14S2, 12B, KI14S2_63, DGR, GR(S), MODGR, GR(S), GR(S)-ASQ, MODGR, GR(S), GR(S)-DSQ, MODGR
KI, KI14S2, 12B, KI14S2_64, DGR, GR(S)-SQ, MODGR, GR(S), GR(S)-DSQ, MODGR, GR(S), GR(S)-ASQ, MODGR
KI, KI14S2, 12B, KI14S2_65, DGR, GR(S)-SQ, MODGR, GR(S), GR(S)-ASQ, MODGR, GR(S), GR(S)-ASQ, MODGR
KI, KI14S2, 14A, KI14S2_66, DGW, WP, MODW, WP, UW
KI, KI14S2, 14A, KI14S2_67, DGW, WP, AW, DW, WP, UW, MODW
KI, KI14S2, 14A, KI14S2_68, DGW, WP, AW, MODW, WP, AW, UW
KI, KI14S2, 14A, KI14S2_69, DGW, WP, UW, DW, WP, UW, NW, DW
KI, KI14S2, 14A, KI14S2_70, DGW, WP, UW, DW, WP, AW, DW(L)
KI, KI14S2, 7A, KI14S2_71, DGW, UC(S)-C(H), AC, MODC
KI, KI14S2, 7A, KI14S2_72, DGW(L), UC(S)-C(H), UC(S)-C(H)
KI, KI14S2, 7A, KI14S2_73, P, UC(S)-AC(H), UC(S), AW
KI, KI14S2, 7A, KI14S2_74, BE, UC(S)-MODW(L), AW, MODW
KI, KI14S2, 7A, KI14S2_75, BE, AC(S), AW(L), AC(S), AC(S)-MODW
KI, KI14S2, 7A, KI14S2_76, P, MODW(L), UC(S)-MODW
KI, KI14S2, 7A, KI14S2_77, P, UC(S)-W(L), UC(S), MODW
KI, KI14S2, 7A, KI14S2_78, P, AC(S)-MODW(L), UC(S)-C(H), GR(S)-SQ-MODC
KI, KI14S2, 12B, KI14S2_79, DGR, GR(S)-SQ-MODC, GR(S), GR(S)-SQ-MODC, GR(S), GR(S)-SQ-MODC, GR(S), GR(S)-NSQ-MODC
KI, KI14S2, 12B, KI14S2_80, DGR, GR(S)-NSQ-MODC, GR(S), GR(S)-SQ-MODC, GR(S)-NSQ-MODC
KI, KI14S2, 12B, KI14S2_81, DGR, GR(S)-NSQ-MODC, DGR, GR(S)-SQ-MODC, DGR, GR(S)-SQ-MODC, DGR, GR(S)-SQ-MODC, DGR, GR(S)-SQ-MODC, GR(S), GR(S)-SQ-MODC
KI, KI14S2, 12B, KI14S2_82, DGR, GR(S)-SQ-MODC, DGR, GR(S)-SQ-MODC, DGR, GR(S)-SQ-MODC
KI, KI14S2, 12B, KI14S2_83, DGR, GR(S)-SQ, MODC, DGR, GR(S)-SQ-MODC, DGR, GR(S)-SQ-MODC
KI, KI14S2, 12B, KI14S2_84, DGR, GR(S)-SQ-MODC, DGR, GR(S)-SQ-MODC, DGR, GR(S)-MODC
KI, KI14S2, 12B, KI14S2_85, DGR, GR(S)-SQ, DC(S), DGR, GR(S), DC, DGR, GR(S)-UC
KI, KI14S2, 12B, KI14S2_86, DGR, GR(S)-SQ-MODC, DGR, GR(S)-SQ-NC, DGR, GR(S)-SQ-MODC
KI, KI14S2, 14A, KI14S2_87, DGW, WP, AW, MODW, WP, UW
KI, KI14S2, 14A, KI14S2_88, DGW, WP, UW, MODW, WP, UW, NW
KI, KI14S2, 14A, KI14S2_89, DGW, WP, AW, AW, WP, AW, MODW
KI, KI14S2, 14A, KI14S2_90, DGW, WP, UW, MODW, WP, MODW
KI, KI14S2, 14A, KI14S2_91, DGW, WP, AW, DW, WP, DW, MODW
KI, KI14S2, 14A, KI14S2_92, DGW, WP, UW, WP, AW, DW
KI, KI14S2, 14A, KI14S2_93, DGW, WP, DW, UW, W(L), UC(S)-C(H)
KI, KI14S2, 14A/12B, KI14S2_94, DGW, UC(S)-C(H), UC(S)-C(H), GR(S)-ASQ-DC, GR(S)-ASQ-DC
KI, KI14S2, 12B, KI14S2_95, DGW, GR(S)-SQ-MODC, GR(S), SQ, GR(S)-SQ-MODC, ASQ, GR(S)-SQ-MODC, SQ, SQ, GR(S)-MODC
KI, KI14S2, 12B, KI14S2_96, DGW, GR(S)-MODC, SQ-MODC, GR(S)-SQ, SQ-MODC, GR(S), GR(S)-SQ-MODC
KI, KI14S2, 12B, KI14S2_97, DGR, GR(S)-SQ-MODC, GR(S)-SQ, GR(S)-SQ-MODC, GR(S)-NSQ, GR(S)-SQ-MODGR, GR(S)-DSQ, GR(S)-DSQ-MODC
KI, KI14S2, 12B, KI14S2_98, DGR, GR(S)-SQ, MODC, GR(S), GR(S)-SQ-MODC, GR(S), MODC
KI, KI14S2, 12B, KI14S2_99, DGR, GR(S)-SQ-MODC, GR(S)-SQ-MODGR, GR(S)-SQ-MODC
KI, KI14S2, 14A, KI14S2_100, DGW, AC, DW, WP, UW, DW


**Theme sequences grouped into song type (including transitional phrases) arranged by singer. N=150 theme strings**
KI, Song 2, KI01S1a*, KI01S1a*_1, 2, 6, 1/3, 3
KI, Song 2, KI02S1a*, KI02S1a*_1, 2, 6, 1
KI, Song 2, KI02S3*, KI02S3*_1, 2, 6
KI, Song 2, KI03S3*, KI03S3*_1, 2, 6
KI, Song 2, KI03S4*, KI03S4*_1, 2, 6, 3, 2
KI, Song 2, KI04S1, KI04S1_1, 2, 3
KI, Song 2, KI04S1b*, KI04S1b*_1, 2, 6
KI, Song 2, KI05S2, KI05S2_1, 2, 6, 3, 3/4, 4
KI, Song 2, KI05S2, KI05S2_2, 2, 6, 3, 4
KI, Song 2, KI05S2, KI05S2_3, 2, 6, 3
KI, Song 2, KI05S3, KI05S3_1, 2, 6, 2, 6
KI, Song 2, KI06S1, KI06S1_1, 2, 6, 1, 4
KI, Song 2, KI06S1, KI06S1_2, 2, 6, 4
KI, Song 2, KI06S1, KI06S1_3, 2, 6, 4, 3
KI, Song 2, KI06S1, KI06S1_4, 2, 1, 5, 4
KI, Song 2, KI12S1*, KI12S1*_1, 2, 6, 3
KI, Song 2, KI12S3*, KI12S3*_1, 2, 6
KI, Song 2, KI12S4, KI12S4_1, 2, 6, 1, 5
KI, Song 2, KI12S5*, KI12S5*_1, 2, 6, 1, 3, 4
KI, Song 2, KI13S1, KI13S1_1, 2, 6, 4
KI, Song 2, KI13S1, KI13S1_2, 2, 6, 4
KI, Song 2, KI13S1, KI13S1_3, 2, 6, 1, 4
KI, Song 2, KI13S1, KI13S1_4, 2, 6, 1, 4, 3
KI, Song 2, KI13S1, KI13S1_5, 2, 6
KI, Song 2, KI14S1, KI13S1_6, 2, 6, 3, 4
KI, Song 2, KI14S1a, KI14S1a_1, 2, 6, 8
KI, Song 2, KI14S1a, KI14S1a_2, 2, 6, 1, 1/8, 8
KI, Song 2, KI14S1a, KI14S1a_3, 2, 6, 8
KI, Song 1b, KI14S2, KI14S2_1, 7, 12, 14, 12, 14
KI, Song 1b, KI14S2, KI14S2_2, 7, 12, 14
KI, Song 1b, KI14S2, KI14S2_3, 7, 12, 14, 14/12, 12, 14
NC, Song 2, NC01S1, NC01S1_1, 2, 6, 5, 5/2
NC, Song 2, NC01S1, NC01S1_2, 2, 6, 6/3, 3/4, 4
NC, Song 2, NC01S1, NC01S1_3, 2, 6, 6/3, 3
NC, Song 2, NC01S1, NC01S1_4, 2, 6, 1, 5
NC, Song 2, NC01S1, NC01S1_5, 2, 6, 3, 4
NC, Song 2, NC01S1, NC01S1_6, 2, 6, 1, 5
NC, Song 2, NC01S1, NC01S1_7, 2, 6, 3
NC, Song 2, NC02S1, NC02S1_1, 2, 6, 3
NC, Song 2, NC02S1, NC02S1_2, 2, 3
NC, Song 2, NC02S1, NC02S1_3, 2, 6, 4
NC, Song 2, NC02S1, NC02S1_4, 2, 6, 4
NC, Song 2, NC04S1, NC04S1_1, 2, 6, 1, 5
NC, Song 2, NC04S1, NC04S1_2, 2, 6, 3
NC, Song 2, NC04S1, NC04S1_3, 2, 6, 3
NC, Song 2, NC04S1, NC04S1_4, 2, 6, 3, 5
NC, Song 2, NC04S1, NC04S1_5, 2, 6, 4
NC, Song 2, NC05S1, NC05S1_1, 2, 6, 3, 4
NC, Song 2, NC05S1, NC05S1_2, 2, 6, 3, 4
NC, Song 2, NC05S1, NC05S1_3, 2, 6, 1, 5
NC, Song 2, NC05S1, NC05S1_4, 2, 6, 3, 4
NC, Song 2, NC05S1, NC05S1_5, 2, 6, 1, 5
NC, Song 2, NC05S1, NC05S1_6, 2, 6, 1, 5
NC, Song 2, NC06S1, NC06S1_1, 2, 6, 1, 5, 4
NC, Song 2, NC06S1, NC06S1_2, 2, 6, 1
NC, Song 2, NC06S1, NC06S1_3, 2, 6
NC, Song 2, NC06S1, NC06S1_4, 2, 6, 1, 4
NC, Song 2, NC06S1, NC06S1_5, 2, 6, 1, 4
NC, Song 2, NC06S2, NC06S1_6, 2, 6, 4
NC, Song 2, NC06S2, NC06S1_7, 2, 6, 1, 4
NC, Song 2, NC06S2, NC06S1_8, 2, 6, 1, 4
NC, Song 1b, NC07S1, NC07S1_1, 7, 7/12, 12, 11, 14
NC, Song 1b, NC07S1, NC07S1_2, 7, 7/12, 12, 12/11, 11, 14
NC, Song 1b, NC07S1, NC07S1_3, 7, 7/12, 12, 12/11, 11, 14
NC, Song 1b, NC07S1, NC07S1_4, 7, 7/12, 12, 12/11, 11, 14
NC, Song 1b, NC07S1, NC07S1_5, 7, 7/12, 12, 12/11, 11, 14
NC, Song 1b, NC07S1, NC07S1_6, 7, 7/12, 12, 12/11, 11, 14
NC, Song 1b, NC08S1, NC08S1_2, 7, 7/12, 12
NC, Song 1b, NC08S1, NC08S1_3, 7, 7/12, 12
NC, Song 1b, NC08S1, NC08S1_4, 7, 7/12, 12
NC, Song 1b, NC08S1, NC08S1_5, 7, 7/12, 12
NC, Song 1b, NC09S1, NC09S1_2, 7, 9, 9/12, 12
NC, Song 1b, NC09S1, NC09S1_3, 7, 7/9, 9, 9/12, 12
NC, Song 1b, NC09S1, NC09S1_4, 7, 9, 9/12, 12
TO, Song 2, TOO2S1, TOO2S1_1, 2, 6, 6/1, 1
TO, Song 2, TO03S1, TO03S1_1, 2, 6, 1, 5, 4
TO, Song 2, TO03S1, TO03S1_2, 2, 6, 6/1, 1, 3
TO, Song 2, TO03S1, TO03S1_3, 2, 6, 1, 5, 3
TO, Song 2, TO03S2, TO03S1_4, 2, 6, 6/1, 1, 4
TO, Song 2, TO04S1, TO04S1_1, 2, 6, 3
TO, Song 1a, TO05S1*, TO05S1*_1, 7, 7/10, 10, 10/11, 9
TO, Song 2, TO06S1, TO06S1_1, 2, 6, 1, 5
TO, Song 2, TO06S1, TO06S1_2, 2, 3, 3/4, 4
TO, Song 2, TO06S1, TO06S1_3, 2, 6, 3, 3/4, 4
TO, Song 2, TO07S1, TO07S1_1, 2, 6, 1, 5
NI, Song 2, NI01S1, NI01S1_1, 2, 6, 6/3, 4
NI, Song 2, NI01S1, NI01S1_2, 2, 6, 1, 5, 1, 4
NI, Song 2, NI01S1, NI01S1_3, 2, 6, 3/4, 4
NI, Song 2, NI01S1, NI01S1_4, 2, 6, 6/1, 1, 5, 1
NI, Song 2, NI02S1, NI01S1_5, 2, 6, 3, 1
NI, Song 2, NI05S2, NI05S2_1, 2, 6, 5, 1, 4
NI, Song 2, NI06S2, NI06S2_1, 2, 6, 1, 5, 3/4, 4
NI, Song 2, NI06S3, NI06S3_1, 2, 6
NI, Song 2, NI08S1, NI08S1_1, 2, 6, 1, 5, 1
CI, Song 1a, CI01S1, CI01S1_1, 7, 7/10, 10, 8, 8/7
CI, Song 1a, CI01S1, CI01S1_2, 7, 7/10, 11, 9, 7/10, 8, 8/7
CI, Song 1a, CI01S1, CI01S1_3, 7, 7/10, 10, 8, 8/7, 7/10, 10, 8, 8/7
CI, Song 1a, CI01S1, CI01S1_4, 7, 7/10, 10, 11, 9, 7/10, 10, 8, 8/7
CI, Song 1a, CI01S1, CI01S1_5, 7, 7/10, 10, 8, 8/7
CI, Song 1a, CI01S1, CI01S1_6, 7, 7/10, 10, 11, 9, 7/10, 10, 8, 8/7
CI, Song 1a, CI01S1, CI01S1_7, 7, 7/10, 10, 8, 8/7
CI, Song 1b, CI02S1, CI02S1_1, 7, 7/12, 12, 14
CI, Song 1b, CI02S1, CI02S1_2, 7, 9, 12, 12/14, 13
CI, Song 1b, CI03S1, CI03S1_1, 7, 7/12, 12, 13, 14
CI, Song 1b, CI03S1, CI03S1_2, 7, 7/10, 12, 14
CI, Song 2, CI04S1, CI04S1_1, 2, 6
CI, Song 1b, CI05S1, CI05S1_1, 7, 12, 14
CI, Song 1b, CI05S1, CI05S1_2, 7, 9, 12, 13, 14
CI, Song 1b, CI05S1, CI05S1_3, 7, 12, 13, 14
CI, Song 2, CI07S1, CI07S1_1, 2, 1, 3
FP, Song 1a, FP01S1, FP01S1_1, 7, 7/10, 10, 11, 9, 7/10, 10, 10/7
FP, Song 1a, FP01S1, FP01S1_2, 7, 7/10, 10, 10/7
FP, Song 1a, FP01S1, FP01S1_3, 7, 10/7
FP, Song 1a, FP01S1, FP01S1_4, 7, 7/10, 10, 8, 8/7
FP, Song 1a, FP01S1, FP01S1_5, 7, 7/10, 10, 8, 8/7
FP, Song 1a, FP02S1, FP02S1_1, 7, 7/10, 10, 11, 7/10, 10, 8
FP, Song 1a, FP02S1, FP02S1_2, 7, 7/10, 10
FP, Song 1a, FP03S1, FP03S1_1, 7, 7/10, 10, 8, 8/10, 10, 8, 10, 8, 8/10, 10, 8, 8/7, 7/10, 10, 10/8, 8, 10, 8, 7/10
FP, Song 1a, FP04S1, FP04S1_1, 7, 7/10, 10, 10/7
FP, Song 1a, FP04S1, FP04S1_2, 7, 7/10, 10, 8, 8/7
FP, Song 1a, FP04S1, FP04S1_3, 7, 7/10, 10, 10/8, 8, 8/7
FP, Song 1a, FP04S1, FP04S1_4, 7, 7/10, 10, 10/11, 11, 11/8, 8, 10, 8/7
FP, Song 1a, FP04S1, FP04S1_5, 7, 7/10, 10, 10/8, 8, 8/7
FP, Song 1a, FP04S1, FP04S1_6, 7, 7/10, 10, 10/8, 8, 8/7
FP, Song 1a, FP04S1, FP04S1_7, 7, 7/10, 10, 8, 8/7, 10, 8, 8/7
FP, Song 1a, FP04S1, FP04S1_8, 7, 7/10, 10, 10/8, 11, 11/8, 8, 8/7
FP, Song 1a, FP04S1, FP04S1_9, 7, 7/10, 10, 8, 8/7
FP, Song 1a, FP04S1, FP04S1_10, 7, 7/10, 10, 11, 10, 8
FP, Song 1a, FP08S1, FP08S1_1, 7, 7/10, 11, 9, 10/8, 8
FP, Song 1a, FP08S1, FP08S1_2, 7, 7/10, 10, 8, 8/7
FP, Song 1a, FP08S1, FP08S1_3, 7, 7/10, 10, 8, 8/7
FP, Song 1a, FP08S1, FP08S1_4, 7, 7/10, 10, 11, 9, 7/10, 10, 8, 8/7
FP, Song 1a, FP08S1, FP08S1_5, 7, 7/10, 10, 10/11, 11, 11/8, 8, 8/7
FP, Song 1a, FP09S1, FP09S1_1, 7, 7/10, 10, 11, 9, 7/10, 10, 8, 8/7
FP, Song 1a, FP09S1, FP09S1_2, 7, 7/10, 10, 10/8, 8, 8/7
EA, Song 3, EAS1, EAS1_1, 21, 21/22, 22, 22/23, 23
EA, Song 3, EAS1, EAS1_2, 21, 21/22, 22, 23
EA, Song 3, EAS1, EAS1_3, 21, 21/22, 22, 22/23, 23
EA, Song 3, EAS1, EAS1_4, 21, 21/21, 23
EA, Song 3, EAS1, EAS1_5, 21, 23
EA, Song 3, EAS1, EAS1_6, 21, 21/22, 22, 23
EA, Song 3, EAS3, EAS3_1, 21, 22, 23
EA, Song 3, EAS3, EAS3_2, 21, 22, 23
EA, Song 3, EAS4, EAS4_1, 21, 21/22, 22, 22/23, 23
EA, Song 3, EAS6, EAS6_1, 21, 21/22, 22, 22/23, 23
EA, Song 3, EAS7, EAS7_1, 21, 21/22, 22, 23
EA, Song 3, EAS7, EAS7_2, 21, 22, 23
EA, Song 3, EAS8, EAS8_1, 21, 21/22, 22, 23
EA, Song 3, EAS8, EAS8_2, 21, 21/22, 22, 23
EA, Song 3, EAS8, EAS8_3, 21, 21/22, 22, 23
