# Supplementary material for: Migratory convergence facilitates cultural transmission of humpback whale song
Source: R Soc Open Sci. 2019 Sep 4;6(9):190337. doi: 10.1098/rsos.190337 (PMC6774987; doi:10.1098/rsos.190337)
Supplement: Unit measurements [file rsos190337supp3.txt]

Sound	PeakF	HighF	LowF	Range	StartF	EndF	Trend	Inflec	PRR	Dur	BW
M(L)	495.3	604.7	357.8	1.690050307	516	486	1.061728395	0	0	3.142	246.9
GR(S)	129.2	191.3	42.6	148.7	58	185	0.313513514	0	0	0.19	148.7
E	129.2	289.9	95	194.9	261	165	1.581818182	3	0	0.496	194.8
E	150.7	209.9	102.7	107.2	206	185	1.113513514	1	0	0.186	107.3
E	150.7	230.9	103.8	127.1	180	185	0.972972973	1	0	0.181	127.1
E	150.7	235.3	90.7	144.6	201	201	1	1	0	0.168	144.7
E	193.8	251.8	121.3	130.5	227	222	1.022522523	0	0	0.103	130.5
E	172.3	256.5	134.8	121.7	227	222	1.022522523	3	0	0.273	121.7
E	172.3	246.9	109.4	137.5	222	190	1.168421053	1	0	0.206	137.5
E	150.7	238.2	100.7	137.5	233	212	1.099056604	1	0	0.207	137.5
E	150.7	218.9	102.5	116.4	196	180	1.088888889	1	0	0.216	116.4
E	150.7	218	112.1	105.9	196	196	1	1	0	0.223	105.8
E	150.7	225.2	113.7	111.5	212	196	1.081632653	1	0	0.134	111.5
E	172.3	226.3	112.6	113.7	169	174	0.971264368	1	0	0.5	113.7
GR(S)	86.1	155.9	34.2	121.7	148	32	4.625	0	0	0.213	121.7
GR(S)	129.2	204.4	44.1	160.3	79	159	0.496855346	0	0	0.223	160.3
E	129.2	261.3	90.2	171.1	196	190	1.031578947	2	0	0.244	171.1
E	150.7	228.5	101.6	126.9	217	201	1.07960199	0	0	0.292	127
E	129.2	249.3	89.6	159.7	222	153	1.450980392	9	0	0.806	159.7
E	150.7	221.9	99.4	122.5	212	153	1.385620915	0	0	0.292	122.5
E	150.7	205.8	89.3	116.5	201	164	1.225609756	0	0	0.186	116.4
E	150.7	200	104.3	95.7	185	159	1.163522013	0	0	0.191	95.7
E	150.7	220.6	109.5	111.1	206	153	1.346405229	0	0	0.282	111.1
E	150.7	208.8	95	113.8	190	159	1.194968553	0	0	0.744	113.7
E	150.7	216.3	78.8	137.5	217	169	1.284023669	0	0	0.186	137.6
GR(S)	150.7	221.9	90.7	131.2	148	116	1.275862069	0	0	0.179	131.2
M	236.9	295.8	174.2	121.6	266	235	1.131914894	0	0	2.736	121.6
AGR(S).MODW	1141.3	1534.9	125.2	1409.7	169	577	0.292894281	4	0	1.093	1409.6
BA(H)	366.1	4701.1	105.5	4595.6	2406	2406	1	0	0	0.139	4595.6
BA(H)	150.7	3575	78.3	3496.7	1824	1824	1	0	0	0.126	3496.6
BA(H)	323	4169	100.6	4068.4	2146	2146	1	0	0	0.147	4068.3
AGR(S).MODW	1442.7	1663.2	141.1	1522.1	180	725	0.248275862	3	0	1.019	1522
BA(H)	323	3958.6	95.9	3862.7	1991	1991	1	0	0	0.161	3862.7
BA(H)	344.5	4008.1	85.4	3922.7	2016	2016	1	0	0	0.159	3922.7
BA(H)	150.7	4169	97.8	4071.2	2127	2127	1	0	0	0.153	4071.2
AGR(S).MODW	1636.5	1947.3	97.8	1849.5	127	910	0.13956044	3	0	0.899	1849.6
BA(H)	409.1	4540.2	86.3	4453.9	2313	2313	1	0	0	0.13	4453.9
BA(H)	409.1	4713.4	16.3	4697.1	2366	2366	1	0	0	0.133	4697.1
BA(H)	129.2	4218.5	51.3	4167.2	2121	2121	1	0	0	0.28	4167.2
AGR(S).DW	1722.7	2409.4	68.8	2340.6	104	463	0.22462203	6	0	0.985	2340.6
MM	452.2	589.6	385	204.6	493	448	1.100446429	5	0	2.586	204.6
AGR.MODW	172.3	1820	105	1715	149	468	0.318376068	3	0	1.917	1715
BA(P)	107.7	2156.9	39.4	2117.5	1098	1098	1	0	0	0.506	2117.5
BA(P)	86.1	1203.1	23.4	1179.7	608	608	1	0	0	0.626	1179.7
AGR.DW	1270.5	1920.6	56.9	1863.7	70	538	0.130111524	1	0	1.944	1863.7
BA(P)	172.3	1583.7	24	1559.7	801	801	1	0	0	0.637	1559.7
BA(P)	150.7	1798.1	25	1773.1	906	906	1	0	0	0.771	1773.1
AGR.MODW	172.3	1933.7	87.5	1846.2	151	501	0.301397206	7	0	1.984	1846.2
MM(L)	452.2	563	383.6	179.4	427	495	0.862626263	2	0	3.142	179.4
PE.AM	1012.1	1754.4	54.9	1699.5	74	748	0.098930481	2	0	0.98	1699.4
PE.AM	1076.7	1789.4	37.6	1751.8	48	773	0.062095731	2	0	1.224	1751.8
PE.AM	1055.1	1701.9	35	1666.9	70	809	0.086526576	1	0	1.564	1666.9
PE.AM	1033.6	1155	48.1	1106.9	79	796	0.099246231	3	0	1.503	1106.9
PE.AM	1055.1	1281.9	7.5	1274.4	70	665	0.105263158	1	0	1.393	1274.3
M(L)	236.9	297.5	170.6	126.9	281	223	1.260089686	0	0	2.278	126.9
GW(L)	107.7	166.2	70	96.2	116	116	1	3	0	3.841	96.2
GW(L)	107.7	167.1	48.1	119	78	102	0.764705882	0	0	3.916	119
M	236.9	310.6	182.4	128.2	297	280	1.060714286	0	0	2.561	128.2
SC(L)	753.7	11235	24.7	11210.3	755	792	0.953282828	0	0	4.566	11210.3
SC(L)	753.7	9660	70.4	9589.6	892	752	1.186170213	0	0	4.688	9589.6
MM	236.9	297.4	166.4	131	184	232	0.793103448	1	0	2.72	131
AM	1012.1	1259.2	717.5	541.7	735	752	0.977393617	3	0	1.629	541.7
AM	1119.7	1286.2	684.3	601.9	700	844	0.829383886	2	0	1.384	601.9
AM	1033.6	1400.4	787.5	612.9	968	1222	0.792144026	3	0	1.657	612.9
AM	1313.5	1369.4	800.6	568.8	818	892	0.917040359	3	0	1.829	568.7
M	215.3	283.7	180.1	103.6	261	213	1.225352113	0	0	2.186	103.6
GT	947.5	1036.9	616.9	420	836	836	1	0	0	0.157	420
SC.E	193.8	292.7	114.8	177.9	288	115	2.504347826	0	0	0.273	177.9
SC.E	172.3	254.5	119.3	135.2	226	144	1.569444444	0	0	0.181	135.1
SC.E	150.7	211.7	110.3	101.4	247	158	1.563291139	2	0	0.245	101.3
SC.E	150.7	195.9	112.6	83.3	240	161	1.49068323	0	0	0.226	83.3
SC.E	150.7	229.7	96.8	132.9	230	165	1.393939394	0	0	0.236	132.9
SC.E	150.7	222.2	102.1	120.1	206	168	1.226190476	3	0	0.259	120.1
SC.E	150.7	198.2	105.8	92.4	199	192	1.036458333	0	0	0.17	92.3
SC.E	150.7	213.2	93.1	120.1	189	148	1.277027027	0	0	0.207	120.1
SC.E	150.7	224.8	121.9	102.9	189	154	1.227272727	0	0	0.184	102.9
SC.E	150.7	231.6	101.7	129.9	209	141	1.482269504	0	0	0.226	130
SC.E	150.7	210.2	114.1	96.1	192	161	1.192546584	0	0	0.174	96.1
SC.E	150.7	202.9	103.4	99.5	178	158	1.126582278	0	0	0.202	99.5
SC.E	150.7	213.9	101.4	112.5	196	154	1.272727273	0	0	0.174	112.5
SC.E	150.7	222.8	94.6	128.2	196	165	1.187878788	4	0	0.366	128.3
SC.E	882.9	1208.4	124.6	1083.8	168	172	0.976744186	0	0	0.172	1083.8
SC.E	258.4	318.5	175.2	143.3	100	141	0.709219858	0	0	0.2	143.3
SC.E	150.7	226.1	118.5	107.6	233	165	1.412121212	0	0	0.252	107.6
SC.E	172.3	248.4	101.9	146.5	240	220	1.090909091	0	0	0.273	146.5
SC.E	150.7	245.2	92.4	152.8	220	175	1.257142857	0	0	0.319	152.9
SC.E	129.2	201.9	95.5	106.4	144	165	0.872727273	0	0	0.193	106.4
SC.E	129.2	192.2	79	113.2	154	165	0.933333333	0	0	0.216	113.2
SC.E	129.2	186.5	93.8	92.7	141	141	1	0	0	0.228	92.7
SC.E	129.2	197.4	82.8	114.6	134	124	1.080645161	0	0	0.207	114.6
SC.E	150.7	200.6	98.7	101.9	151	165	0.915151515	0	0	0.221	101.9
SC.E	129.2	187.9	90	97.9	144	161	0.894409938	0	0	0.176	97.8
SC.E	150.7	197.7	101.6	96.1	148	137	1.080291971	0	0	0.237	96.1
SC.E	129.2	188.2	92.1	96.1	144	141	1.021276596	0	0	0.17	96.1
SC.E	150.7	190.9	108.5	82.4	172	144	1.194444444	0	0	0.202	82.4
SC.E	150.7	194.3	105	89.3	168	158	1.063291139	0	0	0.17	89.3
SC.E	150.7	192.4	100.6	91.8	141	165	0.854545455	0	0	0.164	91.8
SC.E	150.7	187.3	101.5	85.8	143	143	1	0	0	0.146	85.8
DC	710.6	1001.2	99.1	902.1	987	318	3.103773585	0	0	0.207	902.1
M	236.9	279.2	166.6	112.6	230	218	1.055045872	0	0	2.335	112.6
AM(P)	538.3	734.1	67.6	666.5	90	603	0.149253731	0	0	1.125	666.5
AM(P)	538.3	764.4	162.1	602.3	162	374	0.43315508	2	27	1.556	602.2
NM(P)	538.3	608	103.6	504.4	113	446	0.253363229	1	0	0.519	504.4
NM(P)	581.4	698.1	126.1	572	167	563	0.296625222	0	20	0.979	572
AM(P)	538.3	689.1	117.7	571.4	162	594	0.272727273	0	2.7	1.676	571.4
M	236.9	299.3	157.6	141.7	252	212	1.188679245	0	0	2.841	141.7
TI(A)	538.3	734.1	103.6	630.5	104	703	0.147937411	0	30	1.214	630.5
TI(A)	538.3	729.6	153.1	576.5	162	515	0.314563107	0	27	1.524	576.5
TI(A)(S)	969	1044.5	363	681.5	408	974	0.41889117	0	0	0.668	681.5
TI(A)	409.1	598.7	107.9	490.8	229	261	0.877394636	0	0	1.438	490.8
TI(A)	538.3	761.1	161	600.1	171	558	0.306451613	0	30	1.351	600.1
MM	236.9	292.7	148.2	144.5	270	230	1.173913043	2	0	2.401	144.5
TI(MOD)(L)	430.7	3774.1	136.4	3637.7	165	573	0.287958115	2	27	4.474	3637.7
TI(MOD)(L)	430.7	4636.7	162.1	4474.6	165	597	0.27638191	2	23	4.061	4474.6
PE.MM	646	785.9	62.9	723	78	320	0.24375	2	0	1.831	723
PE.AM(S)	602.9	906.4	74.4	832	180	461	0.390455531	1	0	1.052	832.1
AGR(S).US	1765.7	2954.9	113.9	2841	213	727	0.292984869	3	0	1.118	2841
BA	107.7	2056.2	48.1	2008.1	1050	1050	1	0	0	0.626	2008.1
BA	107.7	2266.2	67.3	2198.9	1159	1159	1	0	0	0.426	2199
WOP(L)	107.7	2213.7	17.5	2196.2	1107	1107	1	0	0	1.052	2196.2
WOP(L)	107.7	3403.7	13.1	3390.6	1715	1715	1	0	0	0.932	3390.6
GR(S).GW(L)	129.2	179.5	58.2	121.3	102	131	0.778625954	0	0	3.615	121.3
GR(S).SC(L)	753.7	8579.4	0	8579.4	936	814	1.14987715	0	0	4.411	8579.4
SC.GW	667.5	5285	70	5215	814	805	1.011180124	0	0	3.71	5215
WOP	64.6	645.4	43.7	601.7	78	611	0.127659574	0	0	0.293	601.7
WOP	172.3	645.4	29.1	616.3	97	582	0.166666667	0	0	0.392	616.3
AGR(S).NW	1636.5	1828.7	105	1723.7	155	597	0.259631491	3	0	1.278	1723.7
GW(L).NC.GW	624.5	5469.5	86.6	5382.9	621	612	1.014705882	0	0	4.07	5382.9
GW.NC.GW.NC.GW	581.4	4193.3	148.5	4044.8	652	679	0.960235641	0	0	3.041	4044.8
AM(S)	925.9	1006.2	612.5	393.7	621	857	0.72462077	1	0	0.339	393.7
PE.NM(S)	1033.6	1102.5	599.4	503.1	726	621	1.169082126	1	0	1.054	503.1
AM(L)	473.7	718.5	161.9	556.6	197	398	0.494974874	1	0	2.391	556.6
AM(L)	624.5	784.6	317.9	466.7	336	556	0.604316547	1	0	2.599	466.7
NC	624.5	675.6	135.1	540.5	144	513	0.280701754	1	0	0.311	540.4
NC	624.5	680.7	207.2	473.5	225	297	0.757575758	1	0	0.33	473.5
MODGR.MODW	215.3	1486.2	135.1	1351.1	1943	549	3.539162113	5	0	2.099	1351.1
GR.DW	215.3	1373.6	132.4	1241.2	178	467	0.381156317	1	0	2.51	1241.3
GR.MODW	172.3	1443.5	85.6	1357.9	90	486	0.185185185	6	0	2.241	1357.9
PE.AM(L)	538.3	752.1	76.6	675.5	99	504	0.196428571	1	0	2.608	675.6
DS	818.3	876.3	551.2	325.1	843	556	1.51618705	0	0	0.174	325.1
NS	775.2	989.4	490	499.4	509	565	0.900884956	1	0	0.184	499.4
WOP(L)(P)	64.6	1552.6	22.4	1530.2	792	792	1	0	0	0.928	1530.2
WOP(L)(P)	64.6	1120	13.1	1106.9	560	560	1	0	0	0.907	1106.9
DC(S)	667.5	704.2	495.4	208.8	509	570	0.892982456	1	0	0.254	208.8
AGR(S)	107.7	160.1	47	113.1	42	113	0.371681416	0	0	0.225	113.1
AGR.DS	172.3	1640.5	77.3	1563.2	110	447	0.246085011	2	0	2.063	1563.2
PE.AM(S)	452.2	596.5	15.6	580.9	33	453	0.072847682	1	0	0.565	580.9
P(A)	344.5	8243.9	102.4	8141.5	144	436	0.330275229	2	0	2.422	8141.5
TI(S)	366.1	5069.2	154.7	4914.5	160	444	0.36036036	1	0	0.604	4914.5
P(MOD)(L)	344.5	4902.8	128	4774.8	171	370	0.462162162	4	37	4.028	4774.8
BE	215.3	4915.6	138.1	4777.5	177	326	0.542944785	2	23	5.359	4777.5
AGR(S).NS	1227.4	1321.6	86	1235.6	110	1154	0.095320624	1	0	0.808	1235.6
AGR(S).MODS	1098.2	1259.4	93.9	1165.5	90	638	0.141065831	3	0	1.014	1165.5
AGR(S).DS	172.3	1281.5	63.4	1218.1	81	475	0.170526316	1	0	1.085	1218.1
BA	150.7	914.2	45.3	868.9	484	484	1	0	0	0.237	869
BA	172.3	1090.7	40.7	1050	566	566	1	0	0	0.184	1050
WOP(S)	193.8	537.6	5.5	532.1	38	422	0.090047393	0	0	0.423	532.1
AM(S)	495.3	733.2	9.1	724.1	42	697	0.06025825	1	0	0.493	724.1
AM(S)	21.5	496	0	496	36	367	0.098092643	1	0	0.5	496
GW.AM	559.9	896.1	58.6	837.5	82	422	0.194312796	1	0	1.136	837.5
GW.SC	689.1	753.8	74.2	679.6	121	473	0.255813953	4	0	1.812	679.6
GW	538.3	796.6	46.9	749.7	148	398	0.371859296	1	0	1.387	749.7
NC	495.3	652.3	125	527.3	152	224	0.678571429	1	0	0.423	527.3
AC(S)	473.7	691.3	300.8	390.5	379	652	0.581288344	0	0	0.301	390.4
GW(S)	602.9	4224.4	66.4	4158	595	595	1	0	0	0.237	4158
DS	150.7	214.8	101.5	113.3	172	137	1.255474453	0	0	0.246	113.3
GW.DS	538.3	627.3	25.6	601.7	55	250	0.22	1	0	1.31	601.7
GW(S).DS(S)	559.9	659.3	44.2	615.1	61	275	0.221818182	1	0	0.571	615.1
WOP(L)(S)	21.5	491.6	0	491.6	28	453	0.061810155	0	0	0.411	491.6
AM(P)(S)	409.1	546.8	81.5	465.3	91	348	0.261494253	0	0	0.417	465.3
P	323	3904.3	153.6	3750.7	315	376	0.837765957	0	0	2.057	3750.7
P(L)	301.5	4147.5	176.8	3970.7	226	309	0.731391586	0	20	3.457	3970.7
GW(S)	107.7	162.9	49.7	113.2	68	109	0.623853211	0	0	1.157	113.2
GW(S).SC	667.5	6245.7	77.3	6168.4	72	652	0.110429448	0	0	1.388	6168.4
SC	624.5	7549.1	82.9	7466.2	36	634	0.056782334	0	0	1.38	7466.2
GW(S)	667.5	5107.6	99.4	5008.2	141	691	0.204052098	0	0	0.293	5008.2
AGR(S)	129.2	204.4	71.8	132.6	105	171	0.614035088	0	0	0.272	132.6
AGR(S)	172.3	243	44.2	198.8	55	210	0.261904762	0	0	0.341	198.8
GW(S).TI(A)	366.1	5666.4	11.7	5654.7	23	434	0.052995392	0	0	1.916	5654.7
TIA(S)	21.5	3331	15.6	3315.4	21	560	0.0375	0	0	0.53	3315.4
TI	366.1	4032.3	243.2	3789.1	269	371	0.725067385	0	33	2.126	3789.1
TI	366.1	4019.5	281.6	3737.9	371	391	0.948849105	0	0	1.509	3737.9
TI(L)	387.6	5069.2	203.1	4866.1	238	402	0.592039801	0	0	3.513	4866.1
P(S)	21.5	2649.8	11	2638.8	16	74	0.216216216	0	0	0.258	2638.8
GW.SC(S)	624.5	5485.3	35.2	5450.1	102	602	0.169435216	0	0	1.829	5450.1
GW(MOD)(L)	86.1	4145.7	27.3	4118.4	51	579	0.088082902	7	0	4.134	4118.4
GW(MOD)(L)	64.6	4815.5	27.3	4788.2	109	616	0.176948052	5	0	3.983	4788.2
SC(S)	473.7	2226.7	359.3	1867.4	488	441	1.106575964	0	0	0.348	1867.4
SC(MOD)(L)	775.2	6855.4	81.3	6774.1	704	626	1.124600639	5	0	3.108	6774.1
SC(L)	538.3	7127.6	64.2	7063.4	468	626	0.747603834	4	0	4.137	7063.4
P(L)	387.6	2520	166.2	2353.8	464	429	1.081585082	0	0	1.622	2353.7
BE(MOD)	279.9	2590	102.7	2487.3	116	531	0.218455744	5	33	3.613	2487.3
BE	279.9	3132.5	86.6	3045.9	278	338	0.822485207	0	23	3.322	3045.9
NM(S)	452.2	680.5	141.2	539.3	167	445	0.375280899	1	0	0.62	539.3
PE.NM	516.8	736.1	111.3	624.8	150	141	1.063829787	3	0	1.934	624.8
SC.AM(S)	667.5	5407.6	89.9	5317.7	141	503	0.280318091	3	0	1.068	5317.7
GW.SC(L)	667.5	8290.8	77	8213.8	146	612	0.238562092	3	0	3.545	8213.8
GW.SC(MOD)(L)	581.4	8715	72.8	8642.2	682	643	1.060653188	3	0	4.094	8642.2
NM	473.7	697.6	235.4	462.2	270	368	0.733695652	1	0	0.843	462.2
AC(S)	430.7	607.7	385.2	222.5	445	559	0.796064401	0	0	0.35	222.5
GW.AM(S)	473.7	2598.6	68.5	2530.1	90	535	0.168224299	1	0	1.9	2530.1
MODGR.MODS	172.3	1403.8	72.8	1331	90	817	0.110159119	5	0	1.391	1331
BA(P)	43.1	432.3	25.7	406.6	227	398	0.570351759	2	23	0.795	406.6
MODGR.DS	193.8	1861.8	89.9	1771.9	103	702	0.146723647	3	0	1.434	1771.9
AM(S)	538.3	689.1	64.2	624.9	107	642	0.166666667	0	0	0.501	624.9
NM	495.3	817.5	149.8	667.7	197	531	0.370998117	1	0	1.565	667.7
P.AGR(S).DW	430.7	1733.6	52.7	1680.9	75	562	0.133451957	5	0	1.852	1680.9
MM(P)	646	978.7	177.2	801.5	215	751	0.286284953	5	0	1.717	801.5
AM(S)	646	769.5	466.4	303.1	494	623	0.7929374	1	0	0.331	303.1
GW.DC	646	697.8	70.2	627.6	97	351	0.276353276	1	0	0.65	627.6
GW(MOD)	796.7	9140.9	79	9061.9	105	476	0.220588235	4	0	2.141	9061.9
GW(MOD).SC	796.7	4590.5	79	4511.5	101	686	0.147230321	5	0	3.76	4511.5
DGR(S)	839.8	916.8	672.7	244.1	785	660	1.189393939	1	0	0.564	244
GW(MOD)(L).SC	818.3	5409.9	65.8	5344.1	88	793	0.110970996	4	0	4.113	5344.1
GW(L).SC	150.7	7281.4	52.7	7228.7	75	140	0.535714286	1	0	3.914	7228.7
AGR(S)	129.2	179.9	65.8	114.1	70	176	0.397727273	0	0	0.27	114.1
MODGR.DW	409.1	1654.6	48.3	1606.3	79	645	0.12248062	1	0	1.988	1606.3
MODGR.UW	1313.5	1724.9	79	1645.9	97	865	0.112138728	5	0	1.938	1645.9
BP	775.2	1361.8	329.2	1032.6	379	379	1	0	0	0.09	1032.6
NM(S)	818.3	904.1	136.1	768	167	698	0.239255014	1	0	0.442	768
TI(MOD)	344.5	534.2	158	376.2	277	501	0.552894212	3	20	2.421	376.2
P(A)(S)	344.5	521	206.3	314.7	347	470	0.738297872	2	0	0.773	314.7
PE.MM	753.7	1027	140.4	886.6	167	698	0.239255014	4	0	0.999	886.6
GR	258.4	337.9	197.5	140.4	277	259	1.069498069	1	0	2.337	140.4
GR	236.9	302.8	188.7	114.1	250	250	1	0	0	2.221	114.1
AGR(S).US	452.2	1904.8	61.4	1843.4	75	1883	0.039830058	4	0	1.062	1843.4
GR(L)	236.9	294.1	193.1	101	255	241	1.058091286	0	0	2.57	101
P(A)(L)	387.6	3548.4	144.8	3403.6	399	421	0.947743468	3	33	3.834	3403.6
AGR(S).W	150.7	1406.5	39.3	1367.2	48	1380	0.034782609	2	0	1.885	1367.2
MODC	861.3	1070.2	781.9	288.3	996	808	1.232673267	2	0	0.311	288.3
BA(D)	129.2	305.8	52.4	253.4	293	118	2.483050847	0	0	0.253	253.4
BA(D)	129.2	292.7	61.2	231.5	284	105	2.704761905	0	0	0.242	231.5
AGR.MODS	129.2	1524.5	74.3	1450.2	135	1184	0.11402027	3	0	1.64	1450.2
DM(S)	559.9	712	384.4	327.6	616	419	1.470167064	1	0	0.505	327.6
AGR.S	129.2	1494.7	83	1411.7	144	1284	0.112149533	1	0	1.677	1411.7
GR	215.3	276.6	178.7	1.547845551	232	201	1.154228856	0	0	2.134	97.9
GW	64.6	7795.9	49.1	158.7759674	94	89	1.056179775	0	0	1.275	7746.8
GW	64.6	9787.5	30.2	324.089404	63	54	1.166666667	0	0	1.515	9757.3
GW	904.4	9303.8	22.3	417.2107623	54	49	1.102040816	0	0	1.044	9281.5
GW	904.4	4836.8	49.1	98.50916497	80	76	1.052631579	0	0	0.831	4787.7
GW	64.6	8507.2	35.7	238.2969188	67	73	0.917808219	0	0	1.227	8471.5
GW	925.9	13144.8	22.3	589.4529148	58	63	0.920634921	0	0	1.118	13122.5
GR	215.3	281.7	174.2	1.617106774	268	214	1.252336449	0	0	2.347	107.5
TI(A)	387.6	5548.1	120.6	46.00414594	143	424	0.337264151	0	0	1.3	5427.5
TI(A)	452.2	8877	111.7	79.47179946	152	469	0.324093817	0	0	1.627	8765.3
TI(A)	366.1	10100.5	138.5	72.92779783	170	162	1.049382716	0	0	1.365	9962
TI(A)	279.9	9531.4	98.3	96.96236012	116	509	0.227897839	0	17	1.499	9433.1
TI(A)	344.5	9446.1	120.6	78.32587065	237	433	0.547344111	0	15	1.534	9325.5
GR	236.9	285.9	183.2	1.56058952	255	214	1.191588785	0	0	2.139	102.7
P(A)	279.9	9858.1	134	73.56791045	161	407	0.395577396	0	30	1.395	9724.1
P(A)	279.9	10300.7	129.5	79.54208494	170	420	0.404761905	0	23	1.432	10171.2
P(A)	301.5	11507.8	120.7	95.34217067	205	384	0.533854167	0	30	1.104	11387.1
P(MOD)(L)	279.9	14485.4	142.9	101.3673898	165	353	0.467422096	2	30	3.58	14342.5
GR	215.3	281.4	169.8	1.657243816	250	210	1.19047619	0	0	1.885	111.6
AGR(S).NS	193.8	1492	125.1	11.92645883	138	545	0.253211009	1	0	0.878	1366.9
BA(P)	344.5	448.1	129	3.473643411	142	432	0.328703704	0	0	0.3	319.1
BA(P)	215.3	455.7	93.8	4.858208955	125	424	0.294811321	0	0	0.185	361.9
AGR(S).MODS	193.8	1594.8	107.2	14.87686567	138	585	0.235897436	3	0	0.928	1487.6
BA(P)	172.3	522.7	35.7	14.64145658	54	500	0.108	0	0	0.412	487
BA(P)	279.9	455.7	44.7	10.19463087	49	420	0.116666667	0	0	0.295	411
AGR(S).DW	193.8	1912	67	28.53731343	89	657	0.135464231	3	0	0.91	1845
GR	236.9	294.8	183.2	1.609170306	232	214	1.08411215	0	0	1.556	111.6
AGR(S).DW	193.8	2381	89.3	26.66293393	147	603	0.243781095	1	0	1.293	2291.7
WOP	129.2	486.9	80.4	6.055970149	89	545	0.163302752	0	0	0.448	406.5
AGR(S).MODW	150.7	2005.8	98.3	20.40488301	121	679	0.17820324	3	0	1.33	1907.5
WOP	64.6	513.7	31.3	16.41214058	54	478	0.112970711	0	0	0.558	482.4
AGR(S).DW	150.7	2054.9	67	30.67014925	94	630	0.149206349	3	0	1.414	1987.9
WOP(L)	64.6	379.7	22.3	17.02690583	40	326	0.122699387	0	0	0.619	357.4
DW	1765.7	2139.8	598.6	3.57467424	2100	621	3.381642512	0	0	0.559	1541.2
DS	1830.3	1920.9	567.3	3.386039133	1845	581	3.17555938	0	0	0.54	1353.6
BA(P)	86.1	473.5	53.6	8.833955224	71	447	0.158836689	0	27	0.764	419.9
AGR(S).MODW	215.3	1621.6	129.5	12.52200772	174	554	0.314079422	7	0	1.727	1492.1
MM	473.7	569	391.2	1.454498978	427	413	1.033898305	9	0	2.842	177.8
NM	495.3	889	111.7	7.958818263	125	563	0.222024867	1	0	1.377	777.3
NM	495.3	933.6	196.6	4.748728383	205	746	0.274798928	1	0	1.275	737
MM	495.3	822	116.1	7.080103359	130	558	0.23297491	1	0	1.307	705.9
NM	452.2	844.3	89.3	9.454647256	116	393	0.295165394	1	0	1.52	755
DC	624.5	777.3	254.6	3.053024352	719	264	2.723484848	0	0	0.324	522.7
MM	495.3	848.8	98.3	8.634791455	130	536	0.242537313	3	0	1.612	750.5
PE.NM(S)	602.9	772.8	89.3	8.653975364	107	634	0.168769716	1	0	0.569	683.5
M	495.3	569	391.2	1.454498978	533	462	1.153679654	0	0	2.293	177.8
PE.AM	538.3	772.8	178.7	4.324566312	197	670	0.294029851	0	0	1.699	594.1
PE.NM	602.9	826.4	192.1	4.30192608	214	429	0.498834499	3	0	1.842	634.3
PE.AM	495.3	763.9	134	5.700746269	268	661	0.405446293	0	0	1.502	629.9
PE.MM	602.9	759.4	178.7	4.249580302	192	402	0.47761194	3	0	2.293	580.7
PE.MODC(S)	495.3	732.6	58.1	12.60929432	80	567	0.141093474	4	0	0.601	674.5
MM(L)	236.9	300.4	197.6	1.520242915	237	246	0.963414634	0	0	2.43	102.8
AM(P)	495.3	634.3	80.4	7.889303483	107	599	0.178631052	1	0	1.266	553.9
AM(P)	495.3	607.5	125.1	4.856115108	143	563	0.253996448	0	0	0.762	482.4
GR	236.9	290.4	165.3	1.756805808	232	219	1.059360731	0	0	1.862	125.1
P(MOD)(L)	258.4	4936.4	134	36.83880597	152	460	0.330434783	2	30	3.41	4802.4
P(MOD)(L)	279.9	5491.2	156.4	35.10997442	170	433	0.3926097	4	20	3.848	5334.8
P(A)	258.4	5064.5	107.2	47.24347015	116	398	0.291457286	0	20	1.4	4957.3
P	301.5	5377.4	151.9	35.40092166	228	478	0.476987448	0	27	2.135	5225.5
GR	236.9	303.8	187.6	1.619402985	250	241	1.037344398	0	0	1.979	116.2
AGR(S).DS	1399.7	1572.4	75.9	20.71673254	103	384	0.268229167	3	0	0.973	1496.5
BA	107.7	160.8	53.6	3	67	130	0.515384615	0	0	0.183	107.2
BA	107.7	178.7	75.9	2.354413702	80	170	0.470588235	0	0	0.163	102.8
BA	150.7	187.6	84.9	2.209658422	85	170	0.5	0	0	0.222	102.7
AGR(S).DS	215.3	1724.3	125.1	13.7833733	130	639	0.203442879	1	0	0.797	1599.2
BA	150.7	201	75.9	2.648221344	80	183	0.43715847	0	0	0.209	125.1
BA	150.7	187.6	98.3	1.90844354	103	183	0.56284153	0	0	0.157	89.3
BA	150.7	192.1	93.8	2.047974414	94	174	0.540229885	0	0	0.163	98.3
AGR(S).DS	215.3	1853.9	147.4	12.57734057	156	558	0.279569892	1	0	0.777	1706.5
BA	150.7	187.6	89.3	2.100783875	103	165	0.624242424	0	0	0.183	98.3
BA	150.7	196.6	111.7	1.76007162	125	174	0.718390805	0	0	0.15	84.9
BA	129.2	178.7	84.9	2.104829211	107	174	0.614942529	0	0	0.17	93.8
AGR(S).MODW	215.3	2054.9	102.7	20.00876339	112	608	0.184210526	3	0	0.817	1952.2
AGR(H)	344.5	493.6	69.9	7.061516452	83	476	0.174369748	0	0	0.681	423.7
AGR(H)	279.9	511.1	69.9	7.311874106	96	472	0.203389831	0	0	0.539	441.2
BP	689.1	969.7	629	1.541653418	660	952	0.693277311	0	0	0.079	340.7
BP	689.1	1057.1	581	1.819449225	612	1022	0.598825832	0	0	0.076	476.1
AGR(H)	344.5	454.3	61.2	7.423202614	183	411	0.445255474	0	0	0.707	393.1
AGR(H)	344.5	484.9	65.5	7.403053435	135	432	0.3125	0	0	0.662	419.4
ASQ	689.1	1244.9	655.2	1.900030525	668	1219	0.547990156	0	0	0.168	589.7
BP	646	1074.5	550.4	1.95221657	642	1048	0.61259542	0	0	0.092	524.1
ASQ	969	1323.5	633.4	2.089516893	673	1315	0.511787072	0	0	0.251	690.1
BP	667.5	860.5	602.8	1.427504977	625	843	0.741399763	0	0	0.113	257.7
BP	667.5	1183.7	598.4	1.978108289	625	1162	0.537865749	0	0	0.092	585.3
AGR(H)	366.1	454.3	78.6	5.779898219	100	419	0.238663484	0	0	0.746	375.7
BP	667.5	1013.4	576.6	1.757544225	594	983	0.604272635	0	0	0.126	436.8
AGR(H)	344.5	467.4	78.6	5.946564885	83	463	0.179265659	0	0	0.582	388.8
AGR(H)	129.2	428.1	91.7	4.668484188	96	432	0.222222222	0	0	0.682	336.4
AC(H)	775.2	1127	554.7	2.031728862	550	1114	0.493716338	0	0	0.976	572.3
AGR(H)	366.1	489.2	170.4	2.870892019	188	450	0.417777778	0	0	0.645	318.8
AGR(H)	344.5	441.2	83	5.315662651	96	415	0.231325301	0	0	0.695	358.2
AC(H)	689.1	1323.5	567.8	2.330926383	577	1315	0.43878327	0	0	1.005	755.7
AS(S)	1313.5	1808.4	917.3	1.971437916	939	1773	0.529610829	0	0	0.373	891.1
AS(S)	1055.1	1686.1	768.8	2.193158169	778	1664	0.467548077	0	0	0.59	917.3
BP(A)	775.2	869.2	672.7	1.292106437	703	826	0.851089588	0	0	0.126	196.5
BE.TI(A)	732.1	1179.4	257.7	4.576639503	262	1127	0.232475599	0	20	3.694	921.7
UC(S).MODW	1184.3	1742.9	1083.3	1.608880273	1092	1712	0.637850467	2	0	1.131	659.6
SC.MODW	1292	1642.4	1214.3	1.352548794	1245	1321	0.942467827	5	0	1.106	428.1
SC.AW	1399.7	1585.6	1345.4	1.178534265	1358	1559	0.871071199	2	0	0.812	240.2
SC.MODW	1421.2	1686.1	1319.2	1.278123105	1345	1358	0.990427099	3	0	1.164	366.9
BE.TI(A)	753.7	1917.6	266.5	7.195497186	293	1861	0.157442235	0	23	4.222	1651.1
S	1378.1	1460.3	1145.4	1.27492579	1332	1812	0.735099338	1	0	0.806	314.9
DS	1507.3	1711.2	296.6	5.769386379	1328	315	4.215873016	1	0	0.421	1414.6
BE.P(A)	323	5111.2	232.3	22.00258287	269	625	0.4304	0	27	3.783	4878.9
UC(S).MODW	1227.4	1766	1177.3	1.50004247	1241	1734	0.715686275	0	0	1.524	588.7
AS(S).AW	1744.2	1784.3	826	2.160169492	1314	1771	0.741953698	3	0	0.607	958.3
S(H)	1313.5	1355.3	1245.8	1.087895328	1291	1314	0.982496195	0	0	1.005	109.5
BE	323	5201.5	255.5	20.35812133	287	479	0.599164927	0	20	3.702	4946
MODS(H)	947.5	1528.7	885.3	1.726759291	1273	1182	1.076988156	5	0	2.186	643.4
SC.MODS(H)	1571.9	1794.1	1031.3	1.739648987	1337	1492	0.896112601	3	0	1.417	762.8
SC.MODS(H)	1227.4	1703.7	739.3	2.304477208	844	1588	0.531486146	4	0	2.33	964.5
US.MODS(H)	1292	1364.4	711.9	1.916561315	730	1319	0.553449583	0	0	1.298	652.6
SC(A)	861.3	1223	739.3	1.65426755	762	862	0.883990719	1	0	0.553	483.7
MODS(H)(L)	1292	1779.7	789.5	2.254211526	803	1314	0.611111111	16	0	2.948	990.2
BE	323	6027.6	284	21.22394366	301	397	0.758186398	0	20	3.769	5743.6
SC(MOD)	796.7	1332.5	716.4	1.859994417	826	1282	0.644305772	2	0	1.901	616
SC(D)	796.7	1239.1	734.7	1.686538723	839	1104	0.759963768	0	0	0.793	504.4
SC(A)	796.7	1316.5	725.6	1.814360529	929	840	1.105952381	1	0	1.141	590.9
SC(MOD)	796.7	1515	711.9	2.12810788	821	794	1.034005038	7	0	2.431	803.1
GW(L)	129.2	3200.9	95.8	33.41231733	151	151	1	0	0	4.858	3105.1
AGR(L)	129.2	3007.3	68.4	43.96637427	137	183	0.74863388	0	0	3.853	2938.9
AGR(S).AC	323	474.6	150.6	3.151394422	169	447	0.378076063	1	0	0.955	324
BP	667.5	774.4	477.6	1.621440536	648	648	1	0	0	0.094	296.9
BP	689.1	921.8	567.9	1.623173094	735	735	1	0	0	0.111	353.9
AGR(L)	129.2	1936.1	68.4	28.30555556	141	237	0.594936709	0	0	2.576	1867.6
BP(A)	667.5	1118	593.2	1.884693189	684	1104	0.619565217	0	0	0.124	524.8
BP(A)	753.7	853.3	611.5	1.395421096	703	703	1	0	0	0.107	241.9
GR	150.7	255.5	82.1	3.112058465	110	237	0.464135021	0	0	1.06	173.4
P.GR	129.2	200.8	73	2.750684932	105	173	0.606936416	0	0	1.878	127.8
QK	150.7	182.5	77.6	2.351804124	141	132	1.068181818	0	0	0.469	105
P.GR	150.7	200.8	77.6	2.587628866	141	151	0.933774834	0	0	2.493	123.2
QK	236.9	305.7	173.4	1.762975779	224	233	0.961373391	0	0	0.278	132.3
BP(A)	710.6	967.4	602.4	1.605909695	625	940	0.664893617	0	0	0.089	365.1
BP(A)	753.7	949.2	666.2	1.424797358	748	917	0.815703381	0	0	0.107	282.9
GR	129.2	187.1	82.1	2.278928136	114	137	0.832116788	0	0	1.581	105
BP(A)	624.5	1026.7	488.3	2.10260086	698	1013	0.689042448	0	0	0.13	538.5
BP(A)	624.5	862.5	502	1.71812749	639	844	0.757109005	0	0	0.089	360.5
P.GR	129.2	219	68.4	3.201754386	110	192	0.572916667	0	0	1.524	150.6
P.GR	129.2	191.7	73	2.626027397	132	160	0.825	0	0	2.069	118.6
QK	236.9	337.7	100.4	3.363545817	110	315	0.349206349	0	0	0.563	237.3
P.GR	150.7	255.5	63.9	3.998435055	123	219	0.561643836	0	0	2.209	191.7
QK	323	351.4	255.5	1.375342466	306	297	1.03030303	0	0	0.23	95.8
BP(A)	559.9	930.9	479.1	1.943018159	543	913	0.594742607	0	0	0.101	451.8
GR	150.7	200.8	77.6	2.587628866	137	141	0.971631206	0	0	1.261	123.2
BP(A)	581.4	949.2	520.2	1.824682814	538	935	0.57540107	0	0	0.121	429
GW(L).EE	21.5	1670.2	9.1	183.5384615	21	30	0.7	0	17	7.756	1661.1
GW(L)	21.5	1674.7	0	1674.7	21	23	0.913043478	0	0	2.842	1674.7
EE(L)	21.5	1661.1	0	1661.1	23	30	0.766666667	0	30	4.915	1661.1
AC	710.6	1287.5	455	2.82967033	465	1268	0.366719243	0	0	1.248	832.5
AC	667.5	955.1	535.6	1.783233757	542	916	0.591703057	0	0	0.653	419.5
SQ	646	684.1	600.2	1.139786738	639	639	1	0	0	0.151	83.9
AC	646	1464.9	529.2	2.76814059	561	1433	0.391486392	0	0	1.122	935.8
DSQ	1012.1	1077.7	948.7	1.135975545	1026	1026	1	0	0	0.101	129.1
ASQ	1119.7	1381.1	1006.7	1.371908215	1026	1638	0.626373626	0	0	0.142	374.3
SC(S)	1593.5	4039.9	684.1	5.905423184	762	1471	0.518014956	0	0	0.536	3355.8
SC	1981.1	2452.3	477.6	5.134631491	671	891	0.75308642	0	0	0.737	1974.8
SC.AS(H)	1162.8	2232.9	748.6	2.982767833	1510	1458	1.035665295	1	0	1.734	1484.3
AGR	129.2	206.5	83.9	2.461263409	103	142	0.725352113	0	0	1.809	122.6
AGR	129.2	213	45.2	4.712389381	77	142	0.542253521	0	0	2.01	167.8
P.AGR	129.2	1925.7	63.9	30.13615023	91	192	0.473958333	0	0	2.672	1861.8
MODGR	129.2	219	86.7	2.525951557	141	169	0.834319527	3	0	1.191	132.3
LWP	43.1	533.9	22.8	23.41666667	41	516	0.079457364	0	0	0.539	511.1
P.LWP	21.5	483.7	9.1	53.15384615	192	452	0.424778761	0	13	1.706	474.6
GW(L).EE	236.9	1839	146	12.59589041	210	219	0.95890411	0	13	7.633	1693
GW(L)	753.7	1843.6	118.6	15.54468803	123	219	0.561643836	0	0	2.132	1724.9
EE(L)	236.9	1834.5	136.9	13.40029218	219	30	7.3	0	16	5.562	1697.6
GR(S)	150.7	229.8	118.2	1.944162437	218	140	1.557142857	0	0	0.44	111.6
E	150.7	223.8	119.4	1.874371859	209	167	1.251497006	0	0	0.242	104.5
E	172.3	244.7	137.3	1.782228696	218	218	1	1	0	0.195	107.4
UC	882.9	1316.2	796.9	1.651650144	934	1310	0.712977099	1	0	0.249	519.3
E	193.8	259.7	161.2	1.611042184	197	197	1	0	0	0.148	98.5
E	193.8	274.6	149.2	1.840482574	260	170	1.529411765	0	0	0.156	125.4
GR(S)	193.8	238.8	152.2	1.568988173	194	188	1.031914894	0	0	0.35	86.6
M(L)	473.7	570.1	408.9	1.394228418	498	469	1.061833689	1	0	2.335	161.2
PE.NC(H)	473.7	1983.8	198.4	9.998991935	249	1123	0.221727516	1	0	0.708	1785.4
GR(S).NC(H)	861.3	1464.7	139.3	10.51471644	190	625	0.304	3	0	0.607	1325.4
AC(H)(S)	904.4	1143.9	823.1	1.389746082	848	1135	0.747136564	0	0	0.163	320.8
DS	775.2	1536.4	561.4	2.736729605	1372	637	2.153846154	1	0	0.482	975
BA(H)	753.7	1175.9	107.4	10.94878957	639	639	1	0	0	0.187	1068.5
MM	495.3	585	388	1.507731959	507	466	1.087982833	3	0	2.256	197
AGR(S)	172.3	221.3	67.6	3.273668639	92	191	0.481675393	0	0	0.693	153.7
AGR(S).DC	172.3	1567.8	43	36.46046512	55	953	0.057712487	1	0	0.836	1524.7
P(MOD)	279.9	3811.9	209	18.23875598	307	320	0.959375	1	30	2.091	3602.8
BE	279.9	5877.6	123	47.78536585	246	344	0.715116279	3	30	3.835	5754.7
AGR.DS	172.3	1539	60.9	25.27093596	96	743	0.129205922	3	0	1.766	1478.1
WOP(L)	64.6	365.2	34.8	10.49425287	65	352	0.184659091	0	0	0.817	330.4
AGR.MODS	1335.1	1473.8	95.6	15.41631799	171	722	0.236842105	3	0	2.031	1378.1
GW.AM(S)	559.9	602.5	73.8	8.16395664	326	529	0.616257089	0	0	0.957	528.7
GW(A)	646	700.9	43	16.3	74	652	0.113496933	0	0	0.924	657.9
GW(A)	581.4	750.1	129.1	5.810224632	449	559	0.803220036	0	0	0.836	621
GW(MOD)(L)	559.9	2065.8	98.4	20.99390244	529	578	0.915224913	5	0	3.731	1967.4
NC	624.5	664	381.2	1.741867786	412	559	0.737030411	1	0	0.649	282.8
GW(A)	667.5	780.8	61.5	12.69593496	135	670	0.201492537	1	0	0.649	719.3
MODS	1830.3	2459.3	805.4	3.053513782	2398	812	2.95320197	2	0	0.517	1653.9
BA(H)	150.7	940.7	98.4	9.55995935	154	154	1	0	0	0.187	842.3
AM(P)(S)	473.7	632.6	210.9	2.999525842	231	608	0.379934211	0	0	0.64	421.7
P(MOD)	344.5	3152.4	251	12.55936255	276	377	0.732095491	2	23	1.978	2901.4
P(L)	344.5	5542.6	200.8	27.60258964	236	422	0.559241706	0	27	3.7	5341.8
SC.E	150.7	193.3	120.5	1.604149378	158	158	1	0	0	0.118	72.8
SC.E	839.8	979.8	617.7	1.586206897	937	859	1.09080326	0	0	0.192	362.1
SC.E	732.1	944.3	603.5	1.564705882	880	902	0.975609756	0	0	0.148	340.8
AM(S)	581.4	646.1	255.6	2.527777778	270	604	0.447019868	0	0	0.262	390.5
PE.AM	581.4	653.2	298.2	2.19047619	362	533	0.679174484	0	0	0.448	355
MM(S)	495.3	595.8	193.8	3.074303406	247	402	0.614427861	1	0	0.544	402.1
AM	753.7	3226.1	712.1	4.530403033	853	814	1.047911548	0	0	1.056	2514
SC	667.5	3846.2	620	6.203548387	794	862	0.921113689	0	0	1.129	3226.1
SC	495.3	726.6	358.5	2.026778243	465	562	0.827402135	0	0	1.007	368.1
AM(S)	516.8	620	213.1	2.909432191	242	572	0.423076923	0	0	0.528	406.9
MM	236.9	282.7	174.3	1.621916236	221	212	1.04245283	0	0	2.336	108.4
AGR(S).DW	150.7	4664.2	119.9	38.90075063	153	3537	0.043256997	1	0	1.475	4544.3
BA(P)	215.3	1099.4	106.6	10.31332083	160	1036	0.154440154	0	0	0.666	992.8
BA(P)	150.7	1086.1	119.9	9.058381985	153	1039	0.147256978	0	0	0.697	966.2
AGR(S).MODW	4069.8	4224.4	106.6	39.62851782	187	3851	0.048558816	3	0	1.551	4117.8
BA(P)	473.7	1119.4	106.6	10.50093809	200	1039	0.192492782	0	0	0.637	1012.8
BA(P)	172.3	1106.1	80	13.82625	173	1053	0.164292498	0	0	0.522	1026.1
AGR(S).MODW	193.8	4325.2	80	54.065	188	4071	0.0461803	2	0	1.847	4245.2
M(L)	452.2	556	358.1	1.552638928	452	442	1.022624434	1	0	3.375	197.9
AM	602.9	763.3	131.9	5.786959818	160	660	0.242424242	1	0	1.42	631.4
AM	559.9	730.3	150.8	4.842838196	176	617	0.285251216	1	0	1.84	579.5
PE.AM	495.3	753.8	164.9	4.571255306	188	674	0.278931751	1	0	1.941	588.9
PE.AM	969	1634.9	527.7	3.098161834	570	1484	0.384097035	5	0	3.043	1107.2
MM	452.2	532.4	395.8	1.3451238	504	443	1.137697517	2	0	2.366	136.6
PE.AM	516.8	678.5	348.7	1.945798681	372	575	0.646956522	1	0	1.639	329.8
PE.AM	602.9	720.9	282.7	2.55005306	297	481	0.617463617	3	0	2.192	438.2
PE.AM(L)	602.9	735	221.4	3.319783198	245	608	0.402960526	3	0	2.807	513.6
PE.AM	602.9	791.5	249.7	3.169803765	335	697	0.480631277	0	0	2.93	541.8
M	236.9	282.7	164.9	1.714372347	250	250	1	0	0	2.069	117.8
PE.AM	452.2	786.8	183.7	4.283070223	221	754	0.293103448	2	0	1.189	603.1
PE.AM	495.3	669	292.1	2.290311537	325	570	0.570175439	1	20	1.25	376.9
AM(P)	495.3	621.9	169.6	3.666863208	188	584	0.321917808	2	0	1.202	452.3
AM(P)	495.3	716.2	245	2.923265306	278	693	0.401154401	0	0	0.899	471.2
MM	236.9	287.4	169.6	1.694575472	240	221	1.085972851	0	0	1.762	117.8
E	172.3	269.9	116.6	2.314751286	253	243	1.041152263	0	0	0.112	153.3
E	193.8	309.8	119.9	2.58381985	293	177	1.655367232	0	0	0.199	189.9
E	193.8	313.2	153.3	2.043052838	297	180	1.65	0	0	0.095	159.9
E	193.8	329.8	146.6	2.249658936	316	190	1.663157895	0	0	0.119	183.2
E	172.3	296.5	123.3	2.404703974	277	277	1	1	0	0.261	173.2
E	172.3	296.5	103.3	2.870280736	280	207	1.352657005	0	0	0.203	193.2
E	193.8	273.2	146.6	1.863574352	250	193	1.295336788	0	0	0.072	126.6
E	215.3	329.8	146.6	2.249658936	316	277	1.140794224	0	0	0.09	183.2
E	215.3	333.2	159.9	2.083802376	316	277	1.140794224	0	0	0.105	173.3
E	193.8	303.2	153.3	1.977821265	270	233	1.158798283	0	0	0.109	149.9
E	236.9	293.2	173.2	1.692840647	270	263	1.02661597	0	0	0.116	120
E	172.3	279.9	126.6	2.210900474	243	233	1.042918455	0	0	0.156	153.3
E	215.3	249.9	106.6	2.344277674	270	230	1.173913043	0	0	0.232	143.3
E	236.9	299.8	183.2	1.636462882	267	233	1.145922747	0	0	0.072	116.6
E	193.8	259.9	133.3	1.949737434	190	230	0.826086957	0	0	0.174	126.6
E	193.8	333.2	139.9	2.381701215	307	180	1.705555556	0	0	0.171	193.3
E	193.8	293.2	136.6	2.146412884	280	190	1.473684211	0	0	0.29	156.6
E	172.3	213.2	146.6	1.454297408	180	180	1	0	0	0.094	66.6
E	193.8	239.9	143.3	1.674110258	220	213	1.03286385	0	0	0.189	96.6
E	193.8	233.2	149.9	1.555703803	193	193	1	0	0	0.152	83.3
E	193.8	243.2	136.6	1.780380673	203	203	1	0	0	0.12	106.6
E	193.8	236.5	146.6	1.613233288	193	193	1	0	0	0.131	89.9
E	172.3	263.2	133.3	1.974493623	230	243	0.946502058	0	0	0.105	129.9
E	172.3	309.8	123.3	2.512570965	293	177	1.655367232	2	0	0.21	186.5
E	172.3	253.2	136.6	1.853587116	203	183	1.109289617	0	0	0.152	116.6
E	172.3	253.2	116.6	2.171526587	237	180	1.316666667	0	0	0.203	136.6
E	193.8	329.8	136.6	2.414348463	310	173	1.791907514	0	0	0.134	193.2
E	193.8	299.8	163.2	1.837009804	287	167	1.718562874	0	0	0.127	136.6
E	172.3	296.5	136.6	2.17057101	247	170	1.452941176	0	0	0.137	159.9
E	172.3	266.5	119.9	2.222685571	247	190	1.3	0	0	0.152	146.6
E	172.3	246.5	136.6	1.804538799	227	163	1.392638037	0	0	0.268	109.9
E	172.3	299.8	139.9	2.142959257	293	220	1.331818182	0	0	0.16	159.9
E	172.3	329.8	133.3	2.47411853	310	220	1.409090909	1	0	0.2	196.5
E	172.3	293.2	146.6	2	217	217	1	0	0	0.159	146.6
E	193.8	339.8	146.6	2.31787176	330	207	1.594202899	0	0	0.105	193.2
E	193.8	256.5	153.3	1.673189824	210	210	1	0	0	0.087	103.2
E	193.8	306.5	136.6	2.243777452	183	217	0.843317972	0	0	0.178	169.9
E	215.3	246.5	156.6	1.574074074	197	190	1.036842105	0	0	0.199	89.9
E	193.8	296.5	156.6	1.893358876	250	197	1.269035533	2	0	0.203	139.9
BA(P)	150.7	751.7	102.9	7.305150632	161	685	0.235036496	0	20	0.601	648.8
BA	64.6	2467.8	63.3	38.98578199	1291	1291	1	0	0	0.225	2404.6
BA	646	1354.1	50.6	26.76086957	696	696	1	0	0	0.179	1303.5
M	236.9	297.4	170.9	1.740198947	272	228	1.192982456	0	0	1.999	126.6
P(A)	430.7	10398.6	152.1	68.36686391	179	546	0.327838828	0	27	0.971	10246.4
P(A)	344.5	9199.4	214.8	42.82774674	237	532	0.445488722	0	30	0.763	8984.7
P(A)	236.9	4993.5	138.7	36.00216294	175	362	0.483425414	0	30	0.922	4854.8
P	344.5	6282.1	214.8	29.24627561	237	362	0.654696133	0	23	1.058	6067.3
P	344.5	6067.3	179	33.89553073	371	394	0.941624365	0	27	0.822	5888.4
M	215.3	272.9	165.6	1.64794686	246	233	1.055793991	0	0	2.115	107.4
P(L)	323	5154.5	49.2	104.7662602	260	376	0.691489362	0	30	2.992	5105.3
P(L)	323	4847.1	75.9	63.86166008	190	342	0.555555556	0	34	3.309	4771.2
MM	215.3	272.9	170	1.605294118	237	206	1.150485437	2	0	1.934	102.9
SC.E	646	841.2	98.4	8.548780488	819	819	1	1	0	0.127	742.8
SC.E	624.5	814.3	80.5	10.11552795	671	770	0.871428571	1	0	0.127	733.8
SC.E	646	792	62.6	12.65175719	622	622	1	1	0	0.134	729.3
SC.E	129.2	792	76.1	10.40735874	161	121	1.330578512	0	0	0.221	715.9
SC.E	129.2	957.5	85	11.26470588	134	125	1.072	0	0	0.123	872.5
GW.SC	775.2	14604.6	379.7	38.46352383	709	709	1	0	0	0.804	14224.9
GW	689.1	13448.6	455.6	29.51843723	734	810	0.90617284	0	0	0.671	12993
GW	710.6	8403.3	455.6	18.44446883	607	823	0.737545565	1	0	0.758	7947.7
M	215.3	291.1	170.9	1.703335284	247	222	1.112612613	0	0	1.977	120.2
AGR(S).MODW	323	2463.9	101.4	24.29881657	160	611	0.261865794	3	0	0.871	2362.5
BA	129.2	1148.4	93.2	12.32188841	616	616	1	0	0	0.169	1055.2
BA	624.5	1313.9	114.8	11.44512195	701	701	1	0	0	0.169	1199.1
BA	150.7	1425.8	110.3	12.92656392	773	773	1	0	0	0.118	1315.5
AGR(S).DW	366.1	2642.9	146.1	18.08966461	182	723	0.251728907	3	0	0.763	2496.7
BA	129.2	1233.4	89.5	13.78100559	662	662	1	0	0	0.179	1143.9
BA	150.7	1328.9	101.4	13.10552268	716	716	1	0	0	0.102	1227.5
BA	882.9	1387.1	116.3	11.92691316	756	756	1	0	0	0.128	1270.7
AGR(S).DW	861.3	2353.9	139.2	16.91020115	277	868	0.319124424	4	0	0.698	2214.7
BA	129.2	1324.4	85	15.58117647	694	694	1	0	0	0.123	1239.4
BA	129.2	1346.8	102.9	13.08843537	734	734	1	0	0	0.13	1243.9
AGR(S).DW	193.8	2524.8	113.9	22.16681299	127	886	0.143340858	5	0	0.837	2410.9
BA(H)	473.7	1309.9	151.9	8.623436471	709	709	1	0	0	0.08	1158
HC	624.5	2657.8	80.5	33.01614907	1351	1351	1	0	0	0.062	2577.3
HC	538.3	2559.4	125.3	20.42617717	1333	1333	1	0	0	0.054	2434.1
AGR(S).MODW	172.3	2537.4	158.2	16.0391909	234	620	0.377419355	8	0	1.228	2379.3
HC	602.9	2550.4	125.3	20.35434956	1342	1342	1	0	0	0.065	2425.1
HC	646	2505.7	143.2	17.49790503	1333	1333	1	0	0	0.065	2362.5
P(S)	172.3	5405.1	116.3	46.47549441	233	188	1.239361702	0	23	0.572	5288.8
M	236.9	281.9	170	1.658235294	246	215	1.144186047	0	0	2.571	111.9
BE(MOD)	323	6174.7	116.3	53.09286328	215	331	0.649546828	2	30	3.057	6058.4
BE(MOD)	344.5	8089.8	107.4	75.32402235	278	354	0.785310734	2	30	3.506	7982.4
PE.MM	602.9	803.6	487.2	1.649425287	645	614	1.050488599	3	0	2.919	316.4
MM(P)	667.5	721.4	442.9	1.628810115	519	702	0.739316239	3	0	1.615	278.4
PE.MM	516.8	639.1	360.7	1.771832548	475	607	0.782537068	4	0	1.673	278.4
AM(P)(S)	753.7	1050.4	594.8	1.765971755	626	1000	0.626	0	0	0.384	455.6
AM(P)(S)	710.6	911.2	569.5	1.6	588	886	0.663656885	0	0	0.268	341.7
SC	624.5	8841.5	429.5	20.58556461	701	725	0.966896552	0	0	0.623	8411.9
SC.E(L)	646	5888.4	98.4	59.84146341	707	738	0.95799458	10	0	1.681	5789.9
PE.AM(S)	495.3	670.7	215.1	3.118084612	234	620	0.377419355	2	0	0.71	455.6
P(A)(S)	366.1	6239.2	177.2	35.20993228	291	658	0.44224924	0	27	0.565	6062
MM	452.2	532.5	380.3	1.40021036	488	434	1.124423963	3	0	1.818	152.1
MM(L)	452.2	572.7	393.7	1.454660909	550	438	1.255707763	3	0	2.802	179
M	236.9	291.1	163.2	1.78370098	238	207	1.149758454	0	0	2.205	127.9
AM	646	851.1	88.2	9.649659864	141	754	0.187002653	2	0	0.858	762.9
AM	667.5	798.2	123.5	6.463157895	150	653	0.229709035	1	0	0.918	674.7
AM	753.7	1005.5	83.8	11.99880668	141	736	0.191576087	2	0	0.875	921.7
AM	1485.8	1503.8	88.2	17.04988662	123	1283	0.095869057	3	0	0.944	1415.6
AM(S)	1248.9	1556.7	44.1	35.29931973	119	1539	0.077322937	3	0	0.755	1512.6
AM	1421.2	1490.6	83.8	17.7875895	137	825	0.166060606	7	0	0.995	1406.8
AM	1292	1393.6	88.2	15.80045351	110	1354	0.081240768	3	0	1.45	1305.4
AM(S)	1270.5	1362.7	123.5	11.0340081	137	1235	0.110931174	3	0	0.584	1239.2
M	215.3	295.5	163.2	1.810661765	265	216	1.226851852	0	0	2.162	132.3
PE.AM	473.7	820.3	207.3	3.957067053	229	785	0.291719745	0	0	1.089	613
PE.AM	409.1	652.7	154.3	4.23007129	229	622	0.368167203	0	0	1.116	498.4
PE.AM(S)	430.7	586.5	180.8	3.243915929	203	556	0.365107914	0	0	0.71	405.7
AM(P)	473.7	657.1	92.6	7.096112311	123	644	0.190993789	1	0	1.086	564.5
AM(P)	473.7	551.2	163.2	3.37745098	172	520	0.330769231	0	0	1.038	388
AM(P)	409.1	661.5	180.8	3.658738938	256	609	0.420361248	0	0	1.171	480.7
M	236.9	321.9	158.8	2.027078086	251	238	1.054621849	2	0	2.408	163.1
TI(A)	452.2	3592.3	96.7	37.14891417	474	555	0.854054054	0	27	1.055	3495.6
TI(A)	452.2	4053.8	158.8	25.52770781	234	525	0.445714286	0	17	1.13	3895
TI(A)	452.2	3228.1	194	16.63969072	326	529	0.616257089	0	23	1.004	3034.1
TI(A)	452.2	3677.9	149.9	24.53569046	291	573	0.507853403	0	20	1.246	3528
TI(A)	430.7	3779.4	199.6	18.93486974	229	548	0.417883212	0	27	1.095	3579.8
TI	452.2	3717.1	211.7	17.55833727	273	564	0.484042553	0	20	1.396	3505.4
M	215.3	308.7	163.2	1.891544118	256	207	1.236714976	0	0	2.645	145.5
TI(MOD)(L)	452.2	3554.9	109.1	32.58386801	240	568	0.422535211	5	0	3.779	3445.8
TI(MOD)(L)	473.7	3679.6	124.7	29.50761828	253	521	0.485604607	3	13	3.925	3554.9
M	215.3	282.2	158.8	1.777078086	243	203	1.197044335	0	0	1.541	123.4
AGR(S).DS	172.3	1900.7	79.4	23.93828715	106	1314	0.080669711	2	0	1.226	1821.3
BA(P)	215.3	957	52.9	18.09073724	322	895	0.359776536	1	0	0.545	904.1
BA(P)	215.3	996.7	35.3	28.23512748	309	975	0.316923077	1	0	0.503	961.4
AGR.DS	172.3	1983.3	75	26.444	97	587	0.165247019	6	0	1.334	1908.3
BA(P)	193.8	1314.2	30.9	42.53074434	269	1327	0.202712886	1	23	0.563	1283.3
BA(P)	236.9	1353.9	52.9	25.59357278	269	1301	0.206764028	1	23	0.498	1301
AGR.DS	150.7	2059.5	83.8	24.57637232	106	600	0.176666667	5	0	1.207	1975.7
BA(P)	301.5	1437.7	57.3	25.09075044	287	1416	0.202683616	1	23	0.667	1380.4
BA(P)	129.2	1565.5	57.3	27.32111693	268	1516	0.176781003	1	20	0.503	1508.2
AGR.DS	172.3	2257.7	87.3	25.86139748	162	387	0.418604651	5	0	1.326	2170.4
AGR.DW	172.3	1834.6	79.4	23.10579345	106	1332	0.07957958	6	0	1.235	1755.2
BA(P)	150.7	1067.2	44.1	24.19954649	238	570	0.41754386	1	0	0.497	1023.1
AGR.DW	150.7	2028.6	79.4	25.54911839	106	661	0.160363086	3	0	1.371	1949.2
BA(P)	193.8	1135.1	48.5	23.40412371	268	1110	0.241441441	1	0	0.486	1086.6
AGR.DW	150.7	1696.4	6.2	273.6129032	137	1363	0.100513573	5	0	1.256	1690.2
BA(P)	129.2	1072.7	56.1	19.12121212	262	1017	0.257620452	1	0	0.516	1016.6
AGR.DW	150.7	2020.7	99.8	20.24749499	131	437	0.299771167	2	0	1.413	1920.9
AGR.MODW	150.7	1777.5	74.8	23.76336898	87	1241	0.070104754	5	0	1.316	1702.7
AGR.MODS	150.7	1958.3	43.7	44.81235698	112	468	0.239316239	5	0	1.492	1914.6
AGR.MODS	172.3	1559.2	87.3	17.860252	87	1347	0.064587973	4	0	1.492	1471.9
M	215.3	273.4	163.2	1.675245098	207	203	1.019704433	0	0	2.129	110.2
AM	624.5	829.1	216.1	3.836649699	251	450	0.557777778	1	0	0.995	613
AM	624.5	762.9	277.8	2.746220302	282	401	0.703241895	1	0	1.074	485.1
AM	1033.6	1525.9	476.3	3.20365316	516	1058	0.487712665	1	0	1.098	1049.6
AM	624.5	754.1	251.4	2.999602228	282	732	0.385245902	3	0	1.328	502.7
AM	689.1	762.9	352.8	2.162414966	401	731	0.548563611	0	0	0.947	410.1
AM	1227.4	1384.7	573.3	2.415314844	622	1358	0.45802651	2	0	1.286	811.4
PE.AM	538.3	688	149.9	4.589726484	168	639	0.262910798	3	0	1.286	538.1
PE.AM(S)	538.3	652.7	154.3	4.23007129	176	353	0.498583569	1	0	0.746	498.4
M(L)	236.9	313.1	163.2	1.918504902	247	212	1.16509434	0	0	2.487	149.9
GW.AM	559.9	723.2	180.8	4	194	697	0.278335725	3	0	1.518	542.4
AM(P)(S)	279.9	657.1	238.1	2.759764805	282	566	0.498233216	3	0	0.678	419
MM(P)(L)	602.9	732.1	194	3.77371134	247	423	0.58392435	6	0	3.62	538.1
PE.MM(L)	1184.3	1420	723.2	1.963495575	754	886	0.851015801	13	0	2.994	696.8
AGR.MODS	150.7	1575.2	93.4	16.86509636	87	1282	0.067862715	6	0	1.381	1481.7
AGR.MODW	172.3	1541.8	86.8	17.76267281	160	1181	0.135478408	7	0	1.33	1455
AGR.UW	150.7	2943.5	86.8	33.91129032	113	2663	0.042433346	3	0	1.244	2856.7
MM	215.3	302.1	155.7	1.94026975	269	222	1.211711712	4	0	1.999	146.3
MM(L)	215.3	330.4	165.2	2	316	179	1.765363128	3	0	2.831	165.2
PE.MM	1119.7	1401.7	707.9	1.980081932	746	750	0.994666667	11	0	2.556	693.8
BE(A)	646	9760.1	230.8	42.28812825	273	1256	0.217356688	0	33	4.604	9529.3
AS(S).MODW	753.7	2217.9	670.8	3.306350626	858	1783	0.481211441	3	0	1.433	1547.1
AS(S)	1571.9	2344.8	670.8	3.495527728	919	2218	0.414337241	5	0	0.99	1674
BE(A)	301.5	897.4	243.6	3.683908046	291	872	0.333715596	10	33	4.887	653.8
UC(S).C(H)	1248.9	1393.1	700.8	1.987871005	863	1308	0.659785933	2	0	2.027	692.3
UC(S).C(H)(S)	1270.5	1316.2	679.4	1.937297616	838	1282	0.653666147	1	0	0.612	636.8
C(H)	1270.5	1329	1209.3	1.098982883	1269	1316	0.964285714	0	0	1.276	119.7
AGR(H)	301.5	461.5	59.8	7.717391304	98	350	0.28	1	0	0.736	401.7
AGR(H)	301.5	457.2	68.4	6.684210526	77	406	0.189655172	1	0	0.78	388.8
BP	667.5	1059.8	551.2	1.922714078	799	799	1	0	0	0.104	508.6
SQ	1722.7	1790.5	1640.9	1.09116948	1722	1722	1	0	0	0.067	149.6
SQ	602.9	632.4	525.6	1.203196347	573	573	1	0	0	0.077	106.8
BP	796.7	1149.5	632.4	1.817678684	885	885	1	0	0	0.087	517.1
SQ	1162.8	1205.1	1081.1	1.114697993	1137	1137	1	0	0	0.098	124
BP	732.1	1440.1	564.1	2.55291615	996	996	1	0	0	0.072	876
AGR(H)	323	440.1	76.9	5.723016905	120	423	0.283687943	0	0	0.665	363.2
AGR(H)	323	444.4	68.4	6.497076023	77	406	0.189655172	1	0	0.64	376
SQ	925.9	970	854.7	1.134901135	910	910	1	0	0	0.124	115.3
BP	732.1	1055.5	581.2	1.8160702	812	812	1	0	0	0.08	474.3
ASQ	1313.5	1388.8	1094	1.269469835	1102	1239	0.889426957	0	0	0.122	294.8
BP	818.3	1380.3	658.1	2.097401611	1021	1021	1	0	0	0.061	722.2
ASQ	1098.2	1175.1	1046.9	1.122456777	1102	1102	1	0	0	0.09	128.2
BP	796.7	1222.2	581.2	2.102890571	893	893	1	0	0	0.089	641
ASQ	1162.8	1209.3	1119.6	1.080117899	1175	1175	1	0	0	0.079	89.7
BP	947.5	1329	645.3	2.059507206	979	979	1	0	0	0.076	683.7
AGR(H)	301.5	470.1	64.1	7.333853354	90	440	0.204545455	2	0	0.752	406
AGR(H)	301.5	474.3	72.6	6.533057851	780	472	1.652542373	1	0	0.835	401.7
AC(H)	667.5	1260.6	453	2.782781457	466	1248	0.373397436	1	0	1.145	807.6
SQ	1012.1	1089.7	961.5	1.133333333	1026	1026	1	0	0	0.139	128.2
BP	710.6	1230.7	576.9	2.133298665	902	902	1	0	0	0.093	653.8
AGR(H)	236.9	482.9	81.2	5.947044335	94	449	0.20935412	0	0	0.804	401.7
AGR(H)	279.9	448.7	72.6	6.180440771	81	419	0.193317422	0	0	0.774	376.1
AC(H)	667.5	1286.2	431.6	2.980074143	457	1265	0.361264822	0	0	1.289	854.6
AC(H)(S)	1162.8	1871.7	893.1	2.09573396	897	1850	0.484864865	0	0	0.31	978.6
AS(S)	1162.8	2489.8	658.7	3.77986944	792	2460	0.32195122	1	20	0.417	1831.1
AS(S)	1205.9	2550.3	652.7	3.907308105	677	2538	0.266745469	0	0	0.417	1897.6
AS(S).AW	1033.6	2743.7	973	2.81983556	1045	2738	0.381665449	1	0	0.464	1770.7
AS(S).AW	1119.7	3015.6	991.1	3.042679851	1015	2979	0.340718362	2	0	0.959	2024.5
BE.TI(A)	646	4563.8	205.1	22.25158459	256	1373	0.186453023	0	27	4.836	4358.7
UC(S).C(H)	861.3	1625.6	785.6	2.069246436	991	1560	0.63525641	1	0	1.722	840
AC	861.3	1623.8	782	2.076470588	861	1573	0.547361729	3	0	0.67	841.8
UC(S).C(H)	1119.7	1482.8	820.5	1.807190737	820	1466	0.559345157	1	0	1.536	662.3
SC	775.2	4919.2	519.7	9.465460843	622	852	0.730046948	4	0	2.326	4399.5
LWP	236.9	785.6	139	5.651798561	145	749	0.193591455	0	0	0.248	646.6
P.LWP	236.9	682.9	59.8	11.41973244	103	628	0.164012739	0	27	1.189	623.1
P.LWP	236.9	858.9	51.3	16.74269006	103	795	0.129559748	0	23	1.575	807.6
DGR(S)	86.1	145.3	21.4	6.789719626	137	60	2.283333333	0	0	0.341	123.9
P.LWP	236.9	705.1	29.9	23.5819398	111	974	0.113963039	0	27	1.114	675.2
DGR(S)	86.1	158.1	21.4	7.387850467	120	26	4.615384615	0	0	0.365	136.7
GW(L).EE(L)	646	4073.2	36.3	112.2093664	665	1076	0.61802974	0	20	8.822	4036.9
GW(L)	646	4153.6	471.4	8.811200679	629	671	0.937406855	0	0	4.289	3682.2
EE(L)	559.9	4798.8	85.3	56.25791325	569	339	1.678466077	7	20	4.526	4713.5
GW(L).EE(L)	710.6	5729	115.4	49.64471404	120	239	0.50209205	1	20	9.197	5613.6
GW(L)	710.6	5717.6	97.3	58.76258993	545	569	0.957820738	0	20	3.97	5620.3
EE(L)	602.9	5693.4	145.3	39.18375774	607	1017	0.596853491	0	20	5.038	5548.1
GW(L)	129.2	2018.5	59.8	33.7541806	145	158	0.917721519	1	0	4.52	1958.7
AGR(L)	129.2	213.7	68.4	3.124269006	154	192	0.802083333	0	0	4.229	145.3
BP(A)	796.7	1004.2	555.5	1.807740774	773	773	1	0	0	0.165	448.7
AGR(L)	129.2	230.8	51.3	4.499025341	124	184	0.673913043	2	0	3.031	179.5
BP(A)	689.1	1645.2	495.7	3.318942909	1068	1068	1	0	0	0.207	1149.5
GR	129.2	235	68.4	3.435672515	171	205	0.834146341	0	0	2.165	166.6
P.GR(L)	129.2	239.3	85.5	2.798830409	158	218	0.724770642	1	10	3.351	153.8
BP(A)	646	1012.8	461.5	2.194582882	739	739	1	0	0	0.204	551.3
BP(A)	646	914.5	525.6	1.739916286	722	722	1	0	0	0.219	388.9
GR	129.2	243.6	81.2	3	154	141	1.092198582	2	0	1.896	162.4
BP(A)	646	1247.8	500	2.4956	867	867	1	0	0	0.255	747.8
AGR	236.9	376	123.9	3.034705408	175	342	0.511695906	1	0	1.166	252.1
P	172.3	2356.9	96.7	24.37331954	266	175	1.52	0	27	0.642	2260.2
GR	236.9	344.5	120.9	2.849462366	139	163	0.852760736	0	0	1.443	223.6
QK	301.5	7227.8	136.7	52.8734455	231	385	0.6	1	0	0.379	7091.1
P	193.8	6204.8	119.7	51.83625731	188	239	0.786610879	0	23	0.693	6085.1
GR	236.9	376	119.7	3.141186299	197	248	0.794354839	0	0	1.32	256.3
QK	344.5	4700.6	136.7	34.38624726	188	342	0.549707602	1	0	0.383	4563.9
BP(A)	646	1068.3	470.1	2.272495214	786	786	1	1	0	0.153	598.2
BP(A)	624.5	1119.6	495.6	2.259079903	804	804	1	1	0	0.204	624
AGR	236.9	374.7	120.9	3.099255583	175	260	0.673076923	1	0	1.265	253.8
BP(A)	667.5	1033.4	501.6	2.060207337	774	774	1	0	0	0.208	531.8
BE.TI(A)	323	3287.6	217.6	15.10845588	291	1137	0.255936675	0	23	4.733	3070
AC(S).C(H)	1119.7	1572.6	854.7	1.83994384	876	1444	0.606648199	3	0	1.774	717.9
AC(S).C(H)(S)	1227.4	1444.3	713.1	2.025382134	816	1420	0.574647887	4	0	0.809	731.2
C(H)	1421.2	1541	1269.1	1.214246316	1432	1444	0.991689751	2	0	1.079	271.9
BE.TI(A)	323	3178.8	256.4	12.39781591	291	1316	0.22112462	0	17	4.884	2922.4
MODW	2907	4157.8	2236	1.859481216	2913	2611	1.115664496	6	0	1.969	1921.8
MODC(H)	1205.9	1359.7	1087.8	1.249954036	1342	1287	1.042735043	5	0	1.248	271.9
AGR(H).MODC	602.9	1063.6	181.3	5.866519581	224	1015	0.220689655	4	0	2.185	882.3
DW	3639.1	4339.1	3372.2	1.286726766	4267	3578	1.192565679	3	0	1.021	966.9
AS(S).DW	882.9	1915.7	682.9	2.805242349	792	1511	0.524156188	4	0	0.568	1232.8
UC(S).MODC	1205.9	1444.3	803.8	1.79684001	900	1336	0.673652695	4	0	1.386	640.5
DC(H)(S)	882.9	1278.7	827.8	1.544696787	1242	1007	1.233366435	1	0	0.153	450.9
MODS(H)	3509.9	5596.7	2891	1.935904531	3039	4065	0.747601476	6	0	0.802	2705.7
AW	4263.6	4410.6	4077.1	1.081798337	4114	4363	0.942929177	0	0	0.314	333.6
AW	5340.2	5547.3	4954.3	1.119694003	4942	5486	0.900838498	2	0	0.481	593
AC(S).DW	2045.7	2940.4	1915	1.535456919	2125	2310	0.91991342	2	0	1.145	1025.4
AS(S).DW	1421.2	2332.5	768.8	3.033949011	847	1730	0.489595376	1	0	1.684	1563.8
UC(S).AC(H)(S)	1248.9	1458.9	716.4	2.036432161	865	1372	0.630466472	3	0	0.649	742.6
P.AGR(L)	129.2	231.5	65.5	3.534351145	162	179	0.905027933	1	0	3.295	166
P.GR	129.2	235.9	74.3	3.174966353	179	201	0.890547264	2	0	2.654	161.6
SC(L)	818.3	3768.2	568.3	6.630652824	698	620	1.125806452	0	0	3.201	3199.9
GW(L).EE	581.4	1630.8	135.9	12	655	812	0.806650246	0	23	8.1	1494.9
GW(L)	581.4	1637	129.7	12.62143408	612	630	0.971428571	0	30	3.22	1507.3
EE	279.9	1630.8	123.5	13.2048583	630	812	0.775862069	0	17	4.812	1507.3
MODC	839.8	1065.8	567.8	1.877069391	585	1048	0.558206107	3	0	0.773	498
AGR(H).AC	344.5	1100.8	148.5	7.412794613	140	1040	0.134615385	4	0	2.063	952.2
UC(S)	882.9	1205.6	812.5	1.483815385	1171	1144	1.023601399	1	0	0.153	393.1
DC(H)(S).AW	3230	4064.7	1000.7	4.0618567	1458	3991	0.365321974	3	0	0.416	3064
DC(S).NW	2713.2	3335.8	914.3	3.648474243	1507	2866	0.525819958	5	0	1.509	2421.5
UC(S).MODW	861.3	2829.2	728.9	3.881465222	914	2743	0.333211812	8	0	1.473	2100.3
DC(H)(S)	904.4	1188.1	838.7	1.416597115	1144	944	1.211864407	1	0	0.146	349.4
DW	2627.1	3048.9	1843.3	1.654044377	3023	1913	1.58024046	8	0	1.896	1205.6
W	1464.3	1572.5	1327.9	1.184200618	1573	1424	1.104634831	2	0	1.378	244.6
NGR	366.1	419.3	170.4	2.460680751	332	192	1.729166667	2	0	1.67	249
MODC	538.3	1135.7	467.4	2.429824561	585	1118	0.523255814	3	0	1.057	668.3
UC(S).AC(H)	1227.4	2526.5	728.9	3.466181918	883	2471	0.357345204	9	0	1.639	1797.6
UC(S).AC(H)(S)	2153.3	2248.6	759.8	2.959463017	846	2205	0.383673469	2	0	0.608	1488.7
UC(S).MODW	1205.9	2038.5	741.3	2.749898826	1025	1847	0.554953979	7	0	1.825	1297.2
P.GR	150.7	225.5	95.7	2.356321839	158	207	0.763285024	1	0	3	129.7
AGR.MODC	602.9	1175	109.2	10.76007326	131	1136	0.115316901	4	0	2.176	1065.8
AS(S).W	753.7	3538.1	672.7	5.259551063	812	3503	0.231801313	1	0	0.938	2865.5
UC	624.5	1249.3	524.2	2.383250668	638	1241	0.514101531	4	0	0.949	725.1
UC	559.9	952.2	480.5	1.981685744	603	891	0.676767677	1	0	1.175	471.8
ASQ.AW	1442.7	5198	637.7	8.151168261	751	4036	0.186075322	3	0	0.742	4560.3
UC(S).MODC(H)(S)	1507.3	1852.1	716.4	2.585287549	874	1503	0.581503659	4	0	0.949	1135.7
W	3509.9	3721.6	3380.9	1.100771984	3433	3477	0.987345413	3	0	1.093	340.7
AGR(H).AC	559.9	978.4	113.6	8.612676056	140	935	0.14973262	1	0	2.32	864.9
AS(S).DW	818.3	5176.6	630.1	8.215521346	874	3416	0.255854801	2	0	1.516	4546.6
UC(S).AW	2131.8	2865.5	646.5	4.43232792	909	2822	0.322111977	5	0	1.567	2219
DSQ	861.3	939.3	741.2	1.267269293	920	760	1.210526316	0	0	0.146	198.1
USQ	3531.4	3650.9	3443.1	1.060352589	3533	3533	1	1	0	0.113	207.8
NSQ	1012.1	1182.2	932.9	1.267231214	1048	1048	1	1	0	0.109	249.2
NSQ	1098.2	1220.5	958.5	1.273343766	1074	1074	1	1	0	0.182	262
DGR	129.2	205.2	40.1	5.117206983	196	58	3.379310345	0	0	1.197	165
WP	301.5	1507.5	209.6	7.192270992	214	1409	0.151880767	0	0	0.234	1297.8
MODW	4155.9	4388.6	2613.5	1.679204132	4148	2676	1.550074738	2	0	2.022	1775.1
WP	301.5	1230.9	214.1	5.749182625	223	1160	0.192241379	0	0	0.26	1016.9
UW	2777.8	3139.8	2488.7	1.261622534	3113	2908	1.070495186	1	0	0.711	651.2
MODW	1722.7	2328.1	1587.7	1.46633495	2141	1686	1.269869514	3	0	1.336	740.4
MODW(L)	2411.7	3211.2	1650.2	1.945945946	3149	1722	1.828687573	5	0	2.855	1561
DGR	129.2	187.3	44.6	4.19955157	174	45	3.866666667	0	0	0.972	142.7
GR(S).NSQ.DC	366.1	1181.9	169.5	6.972861357	205	268	0.764925373	4	0	2.43	1012.4
GR(S).NSQ	150.7	1280	107	11.96261682	156	557	0.280071813	1	0	0.434	1173
GR(S).ASQ	172.3	2712.1	100.9	26.87908821	126	2353	0.053548661	1	0	0.288	2611.2
MODGR	366.1	428.9	195.5	2.193861893	360	254	1.417322835	2	0	1.865	233.4
GR(S).DSQ	215.3	2207.6	164	13.46097561	214	1999	0.107053527	1	0	0.307	2043.6
GR	344.5	416.3	220.8	1.885416667	334	240	1.391666667	0	0	2.019	195.5
GR(S).ASQ	150.7	3071.7	100.9	30.44301288	132	2933	0.045005114	1	0	0.405	2970.7
DGR	344.5	435.2	201.8	2.156590684	416	214	1.943925234	0	0	1.951	233.4
GR(S).SQ	1959.5	2182.3	145.1	15.03997243	164	1943	0.084405558	1	0	0.319	2037.3
DGR	323	555	182.9	3.034445052	530	208	2.548076923	3	0	2.368	372.1
GR(S).SQ.MODGR	344.5	2094	82	25.53658537	170	221	0.769230769	6	0	2.558	2012
DGR	150.7	214.4	50.5	4.245544554	183	76	2.407894737	0	0	1.172	164
GR(S).NSQ	366.1	2056.2	126.1	16.30610626	177	1501	0.117921386	1	0	0.307	1930
MODGR	301.5	492	164	3	479	290	1.651724138	3	0	2.301	328
GR(S).NS(S)	150.7	1236.2	87.5	14.128	126	524	0.240458015	1	0	0.417	1148.8
GR(S).AS(S)	150.7	2140.8	98.1	21.82262997	161	2060	0.07815534	0	0	0.347	2042.7
MODGR	344.5	490.6	178.4	2.75	296	442	0.669683258	2	0	1.319	312.2
GR(S).NS(S)	150.7	1305.6	94.6	13.8012685	139	1211	0.114781173	1	0	0.368	1211
GR(S).AS(S).MODGR	344.5	2125.6	88.3	24.07248018	158	423	0.373522459	4	0	2.307	2037.3
GR(S).NS(S).MODGR	344.5	1229.9	94.6	13.00105708	132	334	0.395209581	4	0	2.289	1135.3
DGW(L)	925.9	7846.3	116	67.64051724	2346	161	14.57142857	0	17	5.313	7730.4
GR(S).ASQ.DC	559.9	1391.5	116	11.99568966	178	277	0.642599278	3	0	1.644	1275.5
GR(S).AS(S).DC	559.9	1444.4	88.3	16.35787089	158	296	0.533783784	1	0	1.62	1356.1
GR(S).NS(S)	150.7	1311.9	107.2	12.23787313	158	505	0.312871287	1	0	0.515	1204.7
GR(S).AS(S).DC	538.3	1362.4	107.2	12.70895522	164	284	0.577464789	1	0	1.939	1255.2
GR(S).AS(S).MODGR	344.5	1141.6	113.5	10.05814978	177	246	0.719512195	5	0	2.577	1028.1
GR(S).AS(S).MODGR	323	1248.9	88.3	14.14382786	183	549	0.333333333	4	0	2.221	1160.5
DGR	107.7	205.2	44.6	4.600896861	183	67	2.731343284	0	0	0.92	160.6
P.AGR	150.7	240.8	66.9	3.599402093	80	223	0.358744395	0	0	0.614	173.9
WP	301.5	950	218.5	4.347826087	227	901	0.251942286	0	0	0.338	731.4
P.AGR	150.7	231.9	49.1	4.723014257	98	174	0.563218391	0	20	0.694	182.9
WP	279.9	941	209.6	4.489503817	263	914	0.287746171	1	0	0.364	731.4
P.AGR	150.7	236.4	44.6	5.30044843	67	196	0.341836735	0	30	0.746	191.8
WP	279.9	788.4	220.8	3.570652174	287	763	0.376146789	1	0	0.387	567.7
P.AGR	150.7	220.8	61.5	3.590243902	76	192	0.395833333	0	27	0.755	159.3
WP	279.9	779	214.4	3.633395522	296	760	0.389473684	1	0	0.374	564.5
P(A)	344.5	1485.8	166.2	8.939831528	340	478	0.711297071	0	27	1.695	1319.5
P(MOD)(L)	344.5	2211.8	126.6	17.47077409	308	426	0.723004695	7	27	2.652	2085.1
P(L)	344.5	2793.6	220.9	12.64644636	292	376	0.776595745	3	33	3.905	2572.8
AGR(S).UW	172.3	4524.7	71.6	63.19413408	135	4305	0.031358885	4	0	1.013	4453.1
TI(L)	495.3	2964.6	329.4	9	528	570	0.926315789	3	0	3.478	2635.2
P(A)	495.3	3074.4	247.1	12.44192635	302	528	0.571969697	1	20	1.28	2827.4
AS(S).C(H)	839.8	1307.2	752.5	1.737142857	804	1273	0.631578947	5	0	2.923	554.7
DGW(L)	86.1	9700.6	12.9	751.9844961	125	129	0.968992248	0	0	3.229	9687.7
DGW	86.1	2493.2	36.5	68.30684932	182	43	4.23255814	0	0	1.866	2456.7
AS(S).MODC(H)	1442.7	1544.6	772.3	2	845	1307	0.646518745	8	0	2.799	772.3
GR(S)	150.7	203.7	82.1	2.481120585	143	143	1	0	0	0.32	121.6
NS(S)	172.3	1331.9	131.8	10.10546282	161	774	0.208010336	1	0	0.437	1200
BE.TI(A)	667.5	4657.3	241.7	19.26892842	297	1339	0.221807319	2	30	4.3	4415.6
AS(S).DW	1205.9	4945.4	585.6	8.445013661	679	2789	0.243456436	2	0	2.199	4359.8
AS(S).NW	1184.3	4462.1	780.9	5.714047893	930	4313	0.215627174	4	0	0.74	3681.2
AS(S).AW	1141.3	4545.7	715.8	6.350516904	930	4509	0.206254158	1	0	0.502	3829.9
BE.TI(A)	753.7	8781.8	213.8	41.0748363	316	1487	0.212508406	0	17	4.818	8568
UC(S).AC(H)	2519.4	2798.1	650.7	4.300138313	679	2770	0.245126354	0	0	1.826	2147.4
UC(S).AC(H)	2261	2891	594.9	4.859640276	641	2826	0.226822364	0	0	0.909	2296.1
AC(H)	1270.5	1357.2	1124.8	1.206614509	1199	3339	0.359089548	2	0	1.147	232.4
GW(L)	129.2	4350.5	78.9	55.13941698	210	138	1.52173913	0	0	5.01	4271.6
AGR(L)	150.7	6879	92	74.77173913	125	122	1.024590164	0	0	4.012	6787
BP	796.7	1032	663.9	1.554450972	835	835	1	1	0	0.182	368.1
AGR(L)	150.7	6730.3	65.7	102.4398782	217	145	1.496551724	0	0	2.803	6664.5
BP	602.9	841.4	532.4	1.580390684	677	677	1	1	0	0.24	308.9
AGR	150.7	295.8	92	3.215217391	145	250	0.58	3	0	1.574	203.8
P	236.9	1327.8	111.7	11.88719785	217	243	0.893004115	0	23	0.394	1216
AGR	279.9	390.4	218.5	1.786727689	246	367	0.670299728	2	0	1.92	172
QK	279.9	3420.9	167.3	20.44769874	191	330	0.578787879	1	0	0.461	3253.6
BP	818.3	966.8	632.1	1.529504825	809	809	1	0	0	0.24	334.7
AGR	150.7	315.5	115	2.743478261	141	289	0.487889273	2	0	1.713	200.5
BP	753.7	999.1	552.2	1.809308222	762	762	1	0	0	0.23	447
BP	775.2	887.4	565.3	1.569785954	736	736	1	0	0	0.226	322.1
AGR	150.7	466.7	78.9	5.915082383	145	247	0.587044534	1	0	0.957	387.8
P	150.7	1433	111.7	12.82900627	158	151	1.046357616	0	20	0.557	1321.2
AGR	150.7	381.2	105.2	3.623574144	131	355	0.369014085	1	0	1.31	276.1
QK	193.8	5863.3	138	42.48768116	874	427	2.046838407	1	0	0.283	5725.3
BP(A)	839.8	907.1	604.7	1.500082686	743	743	1	0	0	0.302	302.4
BP(A)	1378.1	1610.4	1130.6	1.424376437	1361	1361	1	0	0	0.202	479.8
AGR	323	433.8	85.5	5.073684211	118	381	0.309711286	2	0	1.699	348.4
BP(A)	796.7	920.3	611.3	1.505480124	769	769	1	0	0	0.278	308.9
AGR(H)	344.5	460.1	138	3.334057971	230	414	0.555555556	0	0	1.2	322.1
AGR(H)	323	493	157.8	3.124207858	191	460	0.415217391	2	0	1.449	335.2
P	215.3	1301.5	151.2	8.607804233	809	802	1.00872818	0	30	0.456	1150.3
MODGR	279.9	453.6	157.8	2.874524715	243	362	0.671270718	4	0	1.707	295.8
BP(A)	646	874.2	545.6	1.602272727	618	822	0.751824818	1	0	0.25	328.7
BP	796.7	933.4	512.7	1.820557831	723	723	1	0	0	0.187	420.7
AGR(H)	344.5	493	98.6	5	145	454	0.31938326	1	0	1.147	394.4
BP(A)	710.6	1025.4	545.6	1.879398827	611	1012	0.603754941	1	0	0.24	479.8
AGR(H)	366.1	660	93	7.096774194	102	632	0.161392405	0	0	0.882	567.1
AGR(H)	387.6	543.8	74.4	7.309139785	88	488	0.180327869	1	0	0.808	469.4
SQ	2002.6	2133.4	1942.9	1.098049308	2045	2045	1	0	0	0.091	190.6
BP	796.7	1013.3	585.6	1.730362022	786	786	1	0	0	0.062	427.6
ASQ	969	1078	841.3	1.281350291	976	976	1	0	0	0.067	236.7
BP	710.6	813.4	613.5	1.325835371	711	711	1	0	0	0.072	199.9
ASQ	2110.3	2254.6	1906.2	1.182772007	2077	2077	1	0	0	0.071	348.4
BP	732.1	1064.9	578.4	1.841113416	828	828	1	0	0	0.072	486.4
ASQ	1894.9	1991.7	1748.5	1.139090649	1873	1873	1	0	0	0.096	243.2
BP	732.1	1202.9	539	2.231725417	868	868	1	0	0	0.082	663.9
AGR(H)	409.1	473.3	105.2	4.49904943	118	440	0.268181818	0	0	0.849	368.1
BP	882.9	1051.7	775.6	1.355982465	901	901	1	0	0	0.192	276.1
AGR(H)	323	473.3	111.7	4.237242614	158	401	0.394014963	2	0	0.677	361.5
BP	732.1	1281.8	644.2	1.989754735	677	1269	0.533490938	0	0	0.182	637.6
AC(H)	775.2	1385.1	529.9	2.613889413	632	1320	0.478787879	4	0	1.724	855.2
AC(H)	667.5	1134.1	539.2	2.103301187	586	1069	0.548175865	3	0	1.717	594.9
UC(S)	710.6	1431.6	650.7	2.200092208	697	1394	0.5	2	0	0.489	780.9
AS(S)	1141.3	3318.7	1078.3	3.077714922	1497	3254	0.46004917	2	0	0.475	2240.3
AS(S).AW	1055.1	2984	650.7	4.585830644	793	2919	0.27166838	2	0	0.55	2333.3
AS(S).AW	1119.7	5066.3	749.3	6.761377285	828	4996	0.165732586	4	0	0.808	4316.9
BE.TI(A)	646	9184.4	148.7	61.76462677	205	1255	0.163346614	2	33	4.228	9035.7
AS(S)	732.1	3114.1	613.5	5.07595762	651	3077	0.211569711	2	0	0.777	2500.6
AS(S).MODW	2153.3	4071.6	613.5	6.636674817	753	3783	0.199048374	5	0	0.706	3458.1
AS(S).AW	2174.9	3383.7	687.9	4.918883559	762	3328	0.228966346	2	0	0.76	2695.8
SC	839.8	10280.5	650.7	15.79913939	790	865	0.913294798	0	0	2.28	9629.8
LWP	387.6	539.2	130.1	4.144504228	139	502	0.27689243	0	0	0.21	409
P.LWP	323	1608.2	0	1608.2	46	1543	0.029812054	0	23	1.466	1608.2
P.LWP	258.4	1394.4	37.2	37.48387097	112	1320	0.084848485	0	30	1.222	1357.2
DGR(S)	86.1	158	13.9	11.36690647	116	42	2.761904762	0	0	0.346	144.1
P.LWP	301.5	1357.2	41.8	32.46889952	74	1297	0.057054742	0	27	1.496	1315.4
SC(L)	969	10806.4	624.5	17.30408327	690	920	0.75	0	0	2.601	10181.9
AS(S).DW	1507.3	4573.6	594.9	7.688014792	744	3309	0.224841342	4	0	2.158	3978.7
AS(S).NW	1248.9	3802	669.3	5.680561781	790	2975	0.265546218	2	0	0.998	3132.7
BE.TI(A)	689.1	7697	223.5	34.43847875	473	1880	0.251595745	2	33	4.905	7473.6
UC(S).AC(H)	1227.4	1544.7	677	2.2816839	776	1512	0.513227513	2	0	2.063	867.7
AC(H)	1464.3	1531.6	1314.6	1.165069223	1420	1413	1.004953999	3	0	1.262	216.9
UC(S).AC(H)	839.8	1492.1	782.2	1.907568397	848	1459	0.581220014	0	0	0.916	709.9
C(H)	1356.6	1472.4	1255.5	1.172759857	1308	1380	0.947826087	3	0	1.602	216.9
GW(L)	129.2	8422.1	65.7	128.1902588	907	118	7.686440678	0	0	5.768	8356.4
AS(S).NW	1248.9	5429.5	736.2	7.375033958	868	4075	0.213006135	5	0	1.622	4693.3
NC(H)	1313.5	1905.7	1208.5	1.576913529	1236	1552	0.796391753	2	0	1.862	697.2
GR(L)	129.2	9018.5	74.4	121.2163978	130	149	0.872483221	0	0	3.954	8944.1
BE	279.9	5837	204.5	28.54278729	325	279	1.164874552	0	30	2.841	5632.5
TI(A)	710.6	6581.5	460.1	14.30449902	605	1472	0.411005435	2	20	1.699	6121.4
GR.QK	129.2	3104.8	102.3	30.34995112	121	316	0.382911392	0	0	1.516	3002.6
AGR(H)(S)	215.3	464.8	139.4	3.334289813	163	428	0.380841121	0	0	0.71	325.4
P.GR	129.2	6389.2	98.6	64.79918864	164	263	0.623574144	0	0	2.633	6290.6
P.AGR	129.2	447	92	4.858695652	167	386	0.432642487	3	0	1.846	355
P.AGR(H)	258.4	432.3	162.7	2.657037492	209	404	0.517326733	2	0	1.86	269.6
MODGR	409.1	578.4	230.1	2.5136897	283	546	0.518315018	6	0	1.914	348.4
AC(H)(S)	775.2	907.1	657.3	1.380039556	677	887	0.7632469	0	0	0.353	249.8
AC(H)	969	1329.3	591.6	2.246957404	638	1295	0.492664093	0	0	1.697	737.7
AC.AW	1292	1775.5	1031.9	1.720612462	1088	1738	0.626006904	0	0	1.032	743.7
AM(P)	409.1	492.7	139.4	3.534433286	186	325	0.572307692	1	0	0.36	353.2
AC(H)(S)	753.7	883.1	632.1	1.397089068	669	874	0.765446224	0	0	0.288	251
UC(S).MODC(H)	1270.5	1775.5	1096.9	1.618652566	1106	1506	0.73439575	3	0	1.872	678.6
UC(S).W	1227.4	1468.8	743.7	1.974989915	790	1413	0.559094126	1	0	1.785	725.1
UC(S).C(H)	1916.5	1989.3	1264.2	1.573564309	1292	1934	0.668045502	2	0	1.334	725.1
AC(H)(S)	818.3	887.4	736.2	1.205378973	749	874	0.856979405	0	0	0.366	151.2
DW	4155.9	4903.6	3589	1.366285874	4904	3628	1.351708931	2	0	0.931	1314.6
UC(S).AW	732.1	1916.7	664.7	2.883556492	762	1872	0.407051282	3	0	2.149	1252
C(S).AC(H)	1442.7	1587.6	722.8	2.196458218	742	1568	0.473214286	2	0	1.033	864.8
W	1464.3	1542.4	1374.6	1.122071875	1420	1466	0.968622101	2	0	1.247	167.8
C(S).AW	1507.3	1542.4	761.5	2.025476034	820	1529	0.536298234	6	0	2.28	780.9
W	1442.7	1497.2	1310.1	1.142813526	1355	1466	0.924283765	2	0	1.191	187.2
US(S)	839.8	1529.5	806.7	1.895996033	981	1497	0.655310621	1	0	0.4	722.8
AW	2110.3	3265.5	1961.9	1.664457923	2020	3246	0.622304375	0	0	0.419	1303.6
C(S).MODW	1593.5	1852.7	702.8	2.636169607	812	1442	0.563106796	5	0	2.401	1150
C(S).AW	1679.6	3303.8	766.6	4.309679103	849	3267	0.259871442	5	0	1.051	2537.2
MODW	1485.8	1597.2	1131.7	1.41132809	1186	1552	0.764175258	6	0	1.703	465.5
GR	129.2	255.5	82.1	3.112058465	96	233	0.412017167	0	0	1.507	173.4
MODC	1184.3	1396.4	483.7	2.886913376	507	1374	0.368995633	5	0	2.047	912.7
UC(S)	732.1	885.3	684.5	1.293352812	862	753	1.144754316	1	0	0.242	200.8
MODC(H)	1313.5	2558.8	1106.5	2.312516945	1201	2527	0.475267115	5	0	1.756	1452.3
UC(S).NW	3617.6	3814.3	791.3	4.820295716	942	1458	0.646090535	4	0	2.335	3023
GR	129.2	231.2	84.5	2.736094675	93	204	0.455882353	1	0	1.708	146.7
AC	775.2	1195.9	502.3	2.380848099	565	1147	0.492589364	2	0	1.201	693.5
AC(S)	323	453.4	160	2.83375	164	436	0.376146789	2	0	0.564	293.4
MODC(H)	710.6	1098.1	511.2	2.148082942	533	1062	0.501883239	4	0	1.705	586.8
PE.MODC	796.7	1364.3	553.3	2.465750949	622	1333	0.466616654	3	0	1.966	811
C(S).AC	1270.5	1615.8	829.9	1.946981564	899	1440	0.624305556	2	0	2.389	785.9
AGR.QK	301.5	603.5	210.6	2.865622032	217	588	0.369047619	3	0	1.544	392.9
SC(A)	1270.5	4819	496.7	9.702033421	1163	1509	0.770709079	2	0	1.544	4322.3
DC(S)	1012.1	1295.1	899	1.440600667	1239	993	1.247734139	0	0	0.161	396.1
AC(S).AW	1507.3	1603.2	635	2.524724409	685	1459	0.469499657	3	0	2.168	968.2
PE.AGR(H)	344.5	491.1	136.8	3.589912281	168	441	0.380952381	0	0	0.985	354.4
AGR(H).TI(A)	646	1081.7	149.2	7.25	199	1007	0.197616683	2	30	3.565	932.5
UC(S).W	775.2	1582.5	690.2	2.292813677	954	1552	0.614690722	3	0	2.176	892.4
TI(A)	775.2	1358.3	382.4	3.552039749	440	1270	0.346456693	2	0	2.815	975.9
UC(S).MODW	2820.8	3068.4	738.5	4.154908599	897	3051	0.294001967	17	0	2.412	2329.8
P.AGR(L)	990.5	1740.7	74.6	23.33378016	877	274	3.200729927	2	0	2.465	1666.1
DSQ	818.3	957.4	659	1.452807284	821	821	1	0	0	0.122	298.4
DSQ	1205.9	1293.1	945	1.368359788	1119	1119	1	0	0	0.122	348.1
P.AGR(L)	344.5	1603.9	198.9	8.063851181	1385	387	3.57881137	4	30	3.211	1405
P.MODGR	323	3499.2	211	16.58388626	224	479	0.467640919	10	30	3.371	3288.2
PE.AGR(H)	344.5	466.3	130.6	3.570444104	168	410	0.409756098	0	0	1.157	335.7
PE.AGR(H)	344.5	453.8	99.5	4.56080402	131	417	0.314148681	2	0	1.119	354.4
TI(A)(L)	732.1	1647.4	528.4	3.117713853	630	1616	0.389851485	4	0	2.062	1119
AS(S).W	1378.1	2843.3	727.8	3.906705139	882	2547	0.346289753	4	0	1.141	2115.5
GR(S).BE	258.4	7228.4	174.4	41.44724771	218	436	0.5	4	36	3.707	7054
UC(S).C(H)	1227.4	1609.3	702.1	2.292123629	707	1522	0.464520368	6	0	2.256	907.1
UC(S).W	1227.4	1295.3	706.5	1.833404105	746	1243	0.600160901	3	0	2.466	588.8
GR	129.2	327.1	82.9	3.945717732	100	283	0.35335689	0	0	1.636	244.2
GR(L)	129.2	270.4	39.3	6.880407125	44	196	0.224489796	3	0	2.491	231.1
GW(L).EE	538.3	5390.4	160.4	33.60598504	728	2381	0.305753885	2	20	9.058	5230
GW(L)	538.3	5355.5	183.2	29.2330786	728	521	1.39731286	2	10	5.29	5172.3
EE(L)	215.3	5365.8	148	36.25540541	521	2381	0.218815624	0	30	3.741	5217.8
GW(L).EE	495.3	10362.1	244.2	42.43284193	567	3651	0.155299918	0	16	8.715	10117.9
GW(L)	495.3	10361.6	320.7	32.30932336	567	567	1	0	30	4.235	10040.9
EE	430.7	10238.2	246.7	41.50060803	488	3824	0.127615063	0	20	4.392	9991.5
PE.UW(S)	2928.5	3244.2	2824.8	1.148470688	2960	2224	1.330935252	1	0	0.398	419.4
NW	2950	3009.2	2642.9	1.138597752	2870	2643	1.085887249	1	0	0.277	366.3
NW	2691.7	2799.9	2102.1	1.331953761	2756	2163	1.274156264	2	0	0.377	697.8
AGR(H).AC	538.3	1116.5	484.1	2.306341665	536	1042	0.514395393	5	0	1.451	632.4
PE.AC(H)	753.7	1386.8	527.7	2.628008338	576	1369	0.420745069	2	0	1.912	859.1
AC(S).MODW	2153.3	3497.6	1029.2	3.398367664	1273	3166	0.402084649	7	0	1.25	2468.4
AC(S).MODC(H)	882.9	1604.9	776.3	2.067370862	829	1570	0.528025478	3	0	1.988	828.6
MODW	4091.3	4194	3725.2	1.125845592	3796	4067	0.933366118	4	0	1.024	468.7
UC(S).MODW	2217.9	2374.5	592.1	4.010302314	1394	1955	0.713043478	5	0	2.028	1782.4
MODW(L)	2734.7	2874.1	2602.7	1.104276328	2603	2745	0.948269581	11	0	3.108	271.4
NSQ	947.5	1739.3	869.6	2.000114995	1092	931	1.172932331	1	0	0.243	869.6
AC(H)(L)	775.2	980.6	542.7	1.806891469	561	944	0.594279661	2	0	2.977	437.9
MODC(H)	818.3	968.3	530.4	1.825603318	549	931	0.589688507	7	0	2.918	437.9
UW	2045.7	2578.1	1942.8	1.327002265	2535	2307	1.098829649	3	0	0.918	635.3
UC(S).AC(H)(S)	1012.1	1529.6	616.8	2.479896239	728	1408	0.517045455	4	0	0.772	912.8
AGR(S)	193.8	248.6	78.5	3.166878981	87	209	0.416267943	0	0	0.294	170.1
C(S).W	1033.6	1465.3	963.8	1.520336169	1051	1417	0.741707833	0	0	1.981	501.5
UC(S).AC	1292	1648.5	619.3	2.661876312	733	1627	0.450522434	3	0	0.854	1029.2
UC(S).DW	4048.2	6556.3	638.4	10.26989348	1052	3091	0.340342931	2	0	1.197	5918
DS(S)	732.1	4794.6	646.6	7.41509434	1586	4624	0.34299308	3	0	0.495	4148
AC(S).C(H)	1205.9	1403	536.8	2.613636364	702	1379	0.50906454	7	0	2.389	866.2
P.GR(L)	129.2	517.6	82	6.312195122	298	194	1.536082474	2	30	3.155	435.7
GW.AGR(L)	129.2	270.5	78.2	3.459079284	134	251	0.533864542	2	0	4.065	192.3
GW.AGR(L)	129.2	301.9	87.6	3.446347032	122	290	0.420689655	2	0	3.634	214.3
MODGR	182.6	336.9	130.6	2.579632466	324	181	1.790055249	2	0	2.523	206.3
DGR	279.3	307.5	147.5	2.084745763	291	156	1.865384615	1	0	1.127	160
NGR(S)	247.1	503.2	108.4	4.642066421	130	473	0.274841438	2	0	0.62	394.8
NGR(S)	128.9	520.6	78.1	6.66581306	100	473	0.21141649	3	0	0.58	442.5
NGR(S)	107.4	477.2	73.7	6.474898236	91	442	0.205882353	3	0	0.596	403.5
NGR(S)	107.4	455.5	60.7	7.504118616	87	416	0.209134615	2	0	0.596	394.8
DGR	182.6	329.7	156.2	2.110755442	286	174	1.643678161	1	0	2.049	173.5
NGR(S)	150.4	412.1	65.1	6.330261137	108	395	0.273417722	2	0	0.637	347
NGR(S)	96.7	472.8	65.1	7.262672811	87	447	0.194630872	1	0	0.629	407.7
NGR(S)	128.9	507.5	60.7	8.360790774	82	482	0.170124481	2	0	0.604	446.8
NGR(S)	150.4	429.5	60.7	7.075782537	91	395	0.230379747	1	0	0.563	368.8
MODGR	290.1	347	138.8	2.5	321	169	1.899408284	4	0	3.135	208.2
DGR	290.1	347	160.5	2.161993769	334	200	1.67	3	0	1.502	186.5
GT.DGR(S)	236.3	477.2	26	18.35384615	39	460	0.084782609	0	0	0.571	451.2
GT.DGR(S)	290.1	520.6	30.4	17.125	30	508	0.059055118	0	0	0.555	490.2
NGR.GT	150.4	351.4	52.1	6.744721689	61	278	0.21942446	3	0	0.489	299.3
NGR.GT	118.2	331.3	52.1	6.358925144	95	248	0.383064516	3	0	0.473	279.2
NGR.GT	96.7	457	33.7	13.56083086	104	294	0.353741497	3	0	0.555	423.3
DGR	279.3	328.2	168.7	1.945465323	322	178	1.808988764	2	0	1.322	159.5
NGR.GT	279.3	536.8	58.3	9.20754717	95	227	0.418502203	3	0	0.506	478.5
NGR.GT	279.3	536.8	42.9	12.51282051	49	549	0.089253188	2	0	0.539	493.9
NGR.GT	279.3	730	39.9	18.29573935	77	718	0.10724234	2	0	0.49	690.1
NGR.GT	107.4	539.9	46	11.73695652	61	245	0.248979592	3	0	0.539	493.9
NGR.GT	236.3	496.9	24.5	20.28163265	31	239	0.129707113	2	0	0.555	472.4
MODGR(L)	311.6	346.6	85.9	4.034924331	304	166	1.831325301	4	0	3.494	260.7
DGR	290.1	322.1	141.1	2.282778172	291	172	1.691860465	2	0	1.627	181
GT.DGR(S)	247.1	533.7	101.2	5.273715415	150	491	0.305498982	2	0	0.67	432.5
NGR.GT	236.3	542.9	24.5	22.15918367	107	515	0.20776699	3	0	0.543	518.4
NGR.GT	333	552.1	46	12.00217391	55	525	0.104761905	3	0	0.496	506.1
NGR(S)	236.3	429.4	39.9	10.76190476	67	408	0.164215686	2	0	0.565	389.5
DGR	300.8	371.2	165.6	2.241545894	301	172	1.75	1	0	1.27	205.6
NGR.GT	214.9	429.4	55.2	7.778985507	77	405	0.190123457	2	0	0.601	374.2
NGR.GT	236.3	340.5	27.6	12.33695652	86	212	0.405660377	3	0	0.555	312.9
NGR.GT	236.3	518.4	82.8	6.260869565	104	503	0.206759443	2	0	0.578	435.6
NGR.GT	214.9	674.8	27.6	24.44927536	28	647	0.043276662	3	0	0.623	647.2
AM(L)	623.1	741.8	251.6	2.948330684	256	720	0.355555556	8	0	4.133	490.2
NGR.GT	139.7	711.4	4.3	165.4418605	95	677	0.140324963	3	0	0.612	707.1
GR(S).AW	1031.3	1914	171.8	11.14086147	190	1902	0.099894848	2	0	1.431	1742.2
GR.WOP	171.9	347	30.4	11.41447368	204	156	1.307692308	3	0	1.178	316.6
GR.WOP	171.9	329.7	26	12.68076923	143	39	3.666666667	1	0	1.27	303.7
GR(S).AW	1364.4	1978.1	177.9	11.11916807	200	1948	0.102669405	2	0	1.235	1800.2
GR.WOP	150.4	260.3	17.4	14.95977011	139	121	1.148760331	1	0	1.467	242.9
GR.WOP	161.1	264.6	17.4	15.20689655	152	26	5.846153846	1	0	1.698	247.2
GR(S).AW	1192.5	2012.8	164.8	12.21359223	213	2000	0.1065	3	0	1.213	1848
AM(L)	322.3	789.5	273.3	2.888766923	304	724	0.419889503	14	0	4.18	516.2
MODC(H)	1235.5	1735.2	1019.4	1.702177752	1067	1713	0.62288383	3	0	4.214	715.8
MODGR(L)	150.4	217.8	12.3	17.70731707	12	135	0.088888889	3	0	2.921	205.5
AGR(L)	161.1	219.1	49.9	4.390781563	59	108	0.546296296	2	0	4.641	169.2
AC(H)(L)	1074.3	1509.2	834.3	1.808941628	847	1497	0.565798263	3	0	4.653	674.9
AC(H)	1214	1834.3	1036.8	1.769193673	1074	1822	0.58946213	0	0	1.512	797.5
MODC(H)(L)	1106.5	1331.2	1012.2	1.315155108	1031	1331	0.77460556	12	0	4.78	319
WOP(L)	64.5	337.9	33.1	10.20845921	60	53	1.132075472	1	0	0.45	304.8
WOP(L)	64.5	288.2	29.8	9.67114094	60	63	0.952380952	0	0	0.387	258.4
AC(S)	1342.9	1377.5	848	1.624410377	871	1363	0.639031548	2	0	0.816	529.4
AC(L)	504.9	623.1	201.5	3.092307692	309	600	0.515	3	0	6.025	421.7
AC	408.2	674.7	281.1	2.400213447	300	656	0.457317073	2	0	2.204	393.6
C(H)	1214	1288.4	1172.9	1.098473868	1191	1294	0.920401855	2	0	2.459	115.5
AC(H)	1278.4	1610.5	1172.9	1.373092335	1301	1580	0.823417722	1	0	1.512	437.6
AGR	107.4	170.2	60.8	2.799342105	67	155	0.432258065	0	0	1.016	109.4
MODC(H)(L)	1235.5	1572.8	1095.8	1.435298412	1229	1556	0.789845758	6	0	5.75	477
C(H)(L)	1235.5	1482.8	1112.1	1.333333333	1173	1495	0.784615385	4	0	5.565	370.7
AGR(L)	64.5	139.8	60.8	2.299342105	64	122	0.524590164	0	0	4.124	79
AGR.EE	419	3008.1	73.1	41.1504788	103	120	0.858333333	1	0	6.073	2935
AGR	1289.2	3437.8	296.5	11.59460371	309	331	0.933534743	0	0	1.306	3141.3
EE	96.7	2947.9	94.5	31.19470899	198	103	1.922330097	0	20	5.894	2853.4
MODC(H)	1009.9	1306.4	859.5	1.519953461	885	1255	0.705179283	5	0	1.69	446.9
AGR	429.7	3119.8	151.9	20.53851218	170	219	0.776255708	0	0	1.159	2967.9
AC(H)	1074.3	1233.7	784	1.573596939	808	1173	0.688832055	2	0	1.045	449.7
MODGR	333	391.1	150.4	2.600398936	339	172	1.970930233	3	0	2.727	240.6
DGR	311.6	365.3	193.4	1.888831437	348	189	1.841269841	0	0	1.012	171.9
GT	182.6	782.1	90.2	8.670731707	421	421	1	0	0	0.172	691.9
BP	719.8	1156	605.9	1.907905595	885	885	1	0	0	0.231	550
GT	204.1	601.6	133.2	4.516516517	370	370	1	0	0	0.15	468.4
BP	1009.9	1119.4	739.1	1.514544717	954	954	1	0	0	0.162	380.3
GT	333	575.8	163.3	3.52602572	370	370	1	0	0	0.173	412.5
BP	891.7	1078.6	704.8	1.530363224	877	877	1	0	0	0.127	373.9
GT	333	498.5	180.5	2.761772853	344	344	1	0	0	0.196	318
BP	773.5	1078.6	653.2	1.651255358	872	870	1.002298851	0	0	0.15	425.4
GT	236.3	584.4	137.5	4.250181818	357	357	1	0	0	0.162	446.9
BP	859.5	936.8	644.6	1.453304375	795	795	1	0	0	0.104	292.2
GT	225.6	562.9	146.1	3.85284052	365	365	1	0	0	0.15	416.8
BP	795	945.4	747.7	1.26441086	847	847	1	0	0	0.115	197.7
DGR	311.6	369.6	171.9	2.15008726	344	176	1.954545455	0	0	1.143	197.7
GT	279.3	567.2	223.5	2.537807606	382	382	1	0	0	0.162	343.8
BP	795	1022.7	666.1	1.535355052	855	855	1	0	0	0.162	356.7
GT	279.3	562.9	111.7	5.039391226	339	339	1	0	0	0.277	451.2
BP	709	945.4	648.9	1.456927107	791	791	1	0	0	0.15	296.5
MODGR(L)	322.3	382.5	141.8	2.697461213	318	189	1.682539683	3	0	3.187	240.6
SQ	397.5	494.2	322.3	1.533354018	417	417	1	0	0	0.139	171.9
AM(L)	429.7	734.8	262.1	2.803510111	284	683	0.415812592	0	0	3.221	472.7
GR.AW	1439.6	3334.7	137.5	24.25236364	140	3294	0.042501518	2	0	1.074	3197.2
GR(S)	193.4	249.2	169.1	1.473684211	209	231	0.904761905	0	0	0.496	80.1
MODC(L)	397.5	578.5	356	1.625	360	561	0.64171123	8	0	5.149	222.5
NGR	376	400.5	209.2	1.914435946	307	196	1.566326531	3	0	1.709	191.4
UW	1536.3	2173.1	1208.3	1.798477199	1551	2101	0.738219895	1	0	0.981	964.8
GR(L)	150.4	200.8	108.4	1.852398524	118	185	0.637837838	0	0	3.695	92.5
AGR	204.1	232.7	86.1	2.702671312	92	153	0.60130719	1	0	1.559	146.7
AW(L)	1267.7	1849.1	1007.4	1.835517173	1071	1804	0.59368071	8	0	4.457	841.6
AW	1418.1	1956.7	1217.3	1.607409841	1298	1934	0.67114788	1	0	1.293	739.4
UC(H)	1052.8	1379.6	991.9	1.390866015	1127	1317	0.855732726	2	0	1.489	387.7
GW(L)	193.4	347.2	78.9	4.400506971	185	194	0.953608247	0	0	6.466	268.3
AGR.BE	171.9	1244.4	67.6	18.40828402	162	135	1.2	1	0	5.784	1176.7
P	193.4	1325.5	45.1	29.3902439	166	153	1.08496732	0	0	1.674	1280.4
AC(L)	472.7	752.4	376.2	2	402	733	0.548431105	1	0	5.415	376.2
AC	408.2	739.6	344.3	2.148126634	370	695	0.532374101	0	0	1.316	395.3
GR.UW	171.9	2703.5	133.9	20.19044063	147	2665	0.055159475	2	0	1.663	2569.6
WOP(L)	118.2	477.9	18	26.55	162	41	3.951219512	1	0	1.87	459.9
GR(S).UW	182.6	1857.5	135.3	13.72875092	189	1722	0.109756098	2	0	1.305	1722.3
WOP(L)	53.7	450.9	9	50.1	90	428	0.210280374	1	0	1.293	441.8
DGR(S)	43	90.2	9	10.02222222	68	32	2.125	0	0	0.635	81.2
UC(H)	1117.3	1843.4	1046.6	1.761322377	1121	1756	0.638382688	4	0	2.466	796.8
MODC(L)	343.8	844.1	337.6	2.500296209	358	810	0.441975309	5	0	5.78	506.4
C	419	547	351.1	1.557960695	520	506	1.027667984	1	0	1.78	195.8
BA(P)(L)	64.5	280.2	43.9	6.382687927	74	267	0.277153558	1	0	0.825	236.3
BA(P)(L)	64.5	334.2	43.9	7.612756264	64	307	0.208469055	0	0	0.963	290.4
GR	139.7	173.1	88.4	1.958144796	158	151	1.046357616	0	0	0.931	84.7
AM(L)	644.6	712.4	263.1	2.707715697	334	687	0.486171761	1	0	4.849	449.3
GR.NW	182.6	3004.4	118	25.46101695	182	2678	0.067961165	2	0	1.404	2886.4
GR.AW(L)	171.9	1514.7	115.5	13.11428571	173	1502	0.11517976	12	0	4.36	1399.2
GR.MODW(L)	204.1	1441.8	169.3	8.516243355	200	1432	0.139664804	5	0	4.457	1272.5
C(L)	386.8	549	338.7	1.620903454	400	518	0.772200772	4	0	4.526	210.4
GR.AS	182.6	1452.1	123.1	11.79610073	190	1429	0.132960112	2	0	1.178	1328.9
GR.DS	204.1	1457.2	153.9	9.46848603	185	1308	0.141437309	4	0	1.813	1303.3
GR.AS	193.4	1565	148.8	10.51747312	216	1467	0.147239264	3	0	1.247	1416.2
GR.NS	204.1	1477.7	164.2	8.999390987	74	1396	0.053008596	4	0	1.57	1313.6
GR.UW	182.6	1447	138.5	10.44765343	195	1421	0.137227305	2	0	1.201	1308.4
AGW	139.7	3519.9	112.9	31.17714792	139.7	139.7	1	0	0	1.316	3407
MODGR(S)	182.6	257.5	72.6	3.546831956	132	66	2	4	0	1.385	184.9
MODGR(S)	161.1	264.1	99.1	2.664984864	112	251	0.446215139	2	0	1.547	165.1
GR.UW	182.6	4388.2	145.3	30.20096352	178	4329	0.041118041	2	0	1.097	4242.9
MM(L)	376	770.4	121.4	6.345963756	187	677	0.276218612	10	0	4.122	649
MODGR(S).WOP	193.4	368.9	9.3	39.66666667	79	33	2.393939394	4	0	1.628	359.5
MODGR(S).WOP	193.4	270.8	14	19.34285714	79	42	1.880952381	4	0	1.72	256.8
GR.MODW	182.6	3866.2	121.4	31.84678748	187	3810	0.049081365	3	0	1.478	3744.8
GR.W	204.1	5560.1	132.1	42.09008327	172	5534	0.031080593	1	0	0.831	5428
P.AGR(L)	85.9	2121.7	53.5	39.65794393	76	89	0.853932584	0	0	3.461	2068.3
P.AGR(L)	85.9	1769.6	62.4	28.35897436	88	154	0.571428571	0	0	3.187	1707.2
GR.AC	182.6	1562.3	142	11.00211268	159	1541	0.103179753	2	0	1.224	1420.3
BE	161.1	522.6	44.3	11.79683973	124	63	1.968253968	0	0	4.866	478.3
M	430.7	483.1	285.3	1.693305293	442	3223	0.137139311	3	0	2.224	197.9
AGR(S).MODS	1248.9	1431	124.2	11.52173913	152	502	0.302788845	5	0	1.424	1306.8
WOP	64.6	524.6	32.2	16.29192547	106	502	0.211155378	1	0	0.453	492.4
WOP	86.1	566	36.8	15.38043478	46	543	0.084714549	1	0	0.469	529.2
AGR(S).MODS	1162.8	1311.4	133.4	9.830584708	147	538	0.273234201	3	0	1.238	1178
WOP	86.1	589	50.6	11.64031621	97	571	0.169877408	2	0	0.461	538.4
WOP	323	589	41.4	14.22705314	133	557	0.238779174	2	0	0.421	547.6
AGR(S).S	1292	1380.4	105.8	13.04725898	133	469	0.28358209	2	0	1.464	1274.6
WOP	150.7	579.8	46	12.60434783	106	566	0.187279152	2	0	0.485	533.8
WOP	323	579.8	87.4	6.633867277	101	522	0.19348659	2	0	0.493	492.4
AGR(S).MODS	818.3	1380.4	87.4	15.79405034	97	552	0.175724638	5	0	2.103	1293
M	452.2	524.6	377.3	1.390405513	405	423	0.957446809	5	0	1.909	147.2
AM	516.8	832.9	276.1	3.01666063	276	713	0.387096774	1	0	1.173	556.8
AM	452.2	828.3	165.7	4.998792999	189	768	0.24609375	3	0	1.278	662.6
AM(S)	495.3	722.4	317.5	2.275275591	345	699	0.493562232	1	0	0.534	404.9
AM	516.8	727	381.9	1.903639696	405	672	0.602678571	2	0	0.882	345.1
MM	581.4	920.3	441.7	2.083540865	534	686	0.778425656	6	0	1.343	478.5
AM	495.3	662.6	271.5	2.440515654	294	607	0.484349259	3	0	0.914	391.1
AM(P)	495.3	943.3	115	8.202608696	124	934	0.132762313	2	0	0.631	828.3
AM(P)	473.7	855.9	207.1	4.132786094	235	837	0.280764636	2	0	0.922	648.8
TI(A)	473.7	589	271.5	2.169429098	308	548	0.562043796	0	0	0.829	317.5
M	452.2	533.6	357.9	1.490919251	508	358	1.418994413	0	0	1.614	175.7
TI(A)	366.1	533.6	253.8	2.102442868	312	502	0.621513944	2	0	0.801	279.8
TI(A)	452.2	572.7	136.7	4.189465984	182	587	0.310051107	0	27	1.039	436
TI(A)	452.2	605.2	156.2	3.874519846	195	576	0.338541667	2	23	0.735	449
TI(A)	430.7	593.6	202.5	2.931358025	327	571	0.57267951	2	20	0.875	391.1
TI(A)	452.2	593.6	248.5	2.388732394	285	577	0.493934142	4	0	0.894	345.1
TI(A)	344.5	575.2	188.7	3.048224695	198	566	0.349823322	0	0	0.683	386.5
TI(A)	430.7	1472.5	174.9	8.419096627	184	497	0.370221328	0	30	1.238	1297.6
M	430.7	483.1	335.9	1.438225662	400	364	1.098901099	7	0	1.601	147.2
P(A)	344.5	1334.4	82.8	16.11594203	147	469	0.313432836	0	37	1.064	1251.6
P(A)	129.2	1249.4	55.2	22.63405797	110	433	0.25404157	0	30	1.004	1194.2
P(A)	129.2	1177.8	59.8	19.69565217	120	667	0.179910045	0	27	0.635	1118
P(A)	236.9	1034.7	59.8	17.30267559	110	497	0.221327968	0	30	0.878	974.9
P(A)	301.5	1255.9	69	18.20144928	92	446	0.206278027	0	30	0.669	1186.9
P(A)	107.7	1113.5	50.6	22.00592885	106	405	0.261728395	0	27	0.595	1062.9
M	409.1	487.8	354.3	1.376799323	437	477	0.916142558	0	4	1.836	133.4
AGR(S).DW	1571.9	1624.3	101.2	16.05039526	124	690	0.179710145	1	0	0.768	1523.1
BA	236.9	911.1	46	19.80652174	488	488	1	0	0	0.178	865.1
BA	344.5	575.2	55.2	10.42028986	322	322	1	0	0	0.138	520
BA	215.3	635	41.4	15.33816425	341	341	1	0	0	0.178	593.6
AGR(S).DW	1292	1490.9	78.2	19.06521739	110	755	0.145695364	1	0	0.849	1412.6
BA	236.9	575.2	41.4	13.89371981	299	299	1	0	0	0.194	533.8
BA	107.7	1173.4	69	17.0057971	626	626	1	0	0	0.178	1104.3
BA	86.1	625.8	46	13.60434783	341	341	1	0	0	0.226	579.8
AGR(D).DW	1335.1	1389.6	96.6	14.38509317	101	1362	0.074155653	3	0	1.003	1293
BA(H)	258.4	713.2	50.6	14.09486166	373	373	1	0	0	0.154	662.6
BA(H)	129.2	648.8	82.8	7.835748792	364	364	1	0	0	0.291	566
BA(H)	344.5	819.1	92	8.90326087	442	442	1	0	0	0.186	727
AGR(S).MODW	1636.5	1739.3	128.8	13.50388199	147	787	0.18678526	3	0	1.278	1610.5
AGR(S).MODW	1442.7	1503.2	97.6	15.40163934	117	781	0.149807939	3	0	1.43	1405.6
BA(H)	495.3	1509.7	169.2	8.922576832	852	852	1	0	0	0.16	1340.5
C(H)	1227.4	1353.5	1138.8	1.188531788	1236	1288	0.959627329	2	0	0.629	214.7
AGR(S).W	1399.7	1451.1	130.1	11.1537279	169	1243	0.135961384	4	0	0.979	1321
C(H)	1292	1360	1203.9	1.129661932	1275	1314	0.970319635	0	0	1.1	156.2
MM	473.7	543	403.5	1.345724907	492	474	1.037974684	0	0	2.539	139.5
AM	581.4	786.8	510.8	1.540328896	548	640	0.85625	4	0	2.524	276.1
AM	646	777.6	377.3	2.060959449	410	704	0.582386364	2	0	1.828	400.3
MM(L)	602.9	694.8	312.9	2.220517737	345	667	0.517241379	4	0	4.886	381.9
MM(L)	516.8	579.8	441.7	1.312655649	488	534	0.913857678	8	0	3.106	138
E	344.5	460.1	303.7	1.51498189	391	391	1	1	0	0.138	156.4
E	430.7	510.8	395.7	1.290876927	446	446	1	1	0	0.186	115
E	301.5	370.9	182.2	2.035675082	283	283	1	0	0	0.085	188.7
E	236.9	364.4	195.2	1.866803279	351	351	1	1	0	0.15	169.2
E	258.4	403.5	214.7	1.879366558	407	312	1.304487179	1	0	0.133	188.7
E	279.9	361.2	198.5	1.819647355	355	286	1.241258741	1	0	0.129	162.7
E	258.4	361.2	224.5	1.608908686	342	316	1.082278481	1	0	0.117	136.7
E	258.4	383.9	237.5	1.616421053	374	251	1.490039841	1	0	0.133	146.4
E	258.4	393.7	221.3	1.779032987	374	374	1	1	0	0.105	172.4
E	258.4	322.1	208.2	1.547070125	273	273	1	0	0	0.109	113.9
E	258.4	377.4	205	1.84097561	345	267	1.292134831	1	0	0.089	172.4
E	258.4	370.9	234.3	1.583013231	342	273	1.252747253	1	0	0.117	136.7
E	258.4	364.4	205	1.777560976	348	299	1.163879599	1	0	0.15	159.4
E	258.4	377.4	224.5	1.681069042	368	254	1.448818898	1	0	0.129	152.9
E	193.8	344.9	156.2	2.208066581	338	286	1.181818182	1	0	0.183	188.7
E	215.3	377.4	172.4	2.189095128	358	244	1.467213115	1	0	0.109	205
E	236.9	370.9	182.2	2.035675082	361	231	1.562770563	1	0	0.132	188.7
E	279.9	357.9	211.5	1.692198582	348	342	1.01754386	1	0	0.154	146.4
E	258.4	380.7	218	1.746330275	355	286	1.241258741	1	0	0.126	162.7
E	258.4	364.4	214.7	1.69725198	342	355	0.963380282	1	0	0.137	149.7
E	236.9	380.7	205	1.857073171	368	345	1.066666667	1	0	0.114	175.7
E	258.4	374.2	214.7	1.742897066	361	273	1.322344322	1	0	0.132	159.4
E	258.4	390.4	205	1.904390244	371	286	1.297202797	1	0	0.132	185.5
E	258.4	374.2	224.5	1.666815145	290	290	1	1	0	0.143	149.7
E	236.9	367.7	208.2	1.766090298	355	264	1.34469697	1	0	0.126	159.4
E	258.4	364.4	224.5	1.623162584	348	280	1.242857143	1	0	0.154	139.9
E	236.9	354.7	205	1.730243902	338	192	1.760416667	0	0	0.126	149.7
E	258.4	374.2	198.5	1.885138539	348	267	1.303370787	0	0	0.114	175.7
E	258.4	359.5	213.1	1.687001408	355	270	1.314814815	0	0	0.109	146.4
E	236.9	348.1	198.5	1.753652393	335	325	1.030769231	1	0	0.132	149.7
E	236.9	322.1	192	1.677604167	316	293	1.078498294	1	0	0.149	130.1
GR(S).DW	1205.9	1495.5	138	10.83695652	147	773	0.190168176	3	0	0.963	1357.4
M	495.3	552.2	404.9	1.363793529	469	451	1.039911308	4	0	2.334	147.2
SC.E	710.6	1730.1	69	25.07391304	124	97	1.278350515	0	0	0.534	1661.1
SC.E	1012.1	1817.6	96.6	18.81573499	1012	1012	1	0	0	0.146	1720.9
SC.E	796.7	2199.5	101.2	21.73418972	796	796	1	0	0	0.194	2098.2
SC.E	775.2	2199.5	82.8	26.56400966	775	775	1	0	0	0.315	2116.7
SC.E	689.1	1483.7	78.1	18.99743918	689	689	1	0	0	0.162	1405.6
SC.E	689.1	2980.4	78.1	38.16133163	689	689	1	0	0	0.692	2902.3
SC.E	882.9	2915.3	58.6	49.74914676	882	882	1	0	0	0.562	2856.7
SC.E	904.4	2980.4	65.1	45.78187404	904	904	1	0	0	0.607	2915.3
SC.E	882.9	2993.4	65.1	45.98156682	882	882	1	0	0	0.736	2928.3
SC.E	107.7	2850.2	65.1	43.78187404	107	107	1	0	0	0.501	2785.2
SC.E	839.8	2863.3	78.1	36.66197183	839	839	1	0	0	0.898	2785.2
M	258.4	308.3	193.3	1.59493016	267	262	1.019083969	0	0	1.893	115
SC	1033.6	3065	84.6	36.22931442	1009	1328	0.759789157	0	0	0.922	2980.4
SC	1313.5	3149.6	91.1	34.57299671	130	163	0.797546012	0	0	0.849	3058.5
SC	1313.5	3110.6	73.6	42.26358696	1767	815	2.16809816	0	0	1.569	3036.9
M	430.7	524.6	358.9	1.461688493	428	419	1.021479714	1	0	1.626	165.7
AGR(S).DW	193.8	4012.4	128.8	31.15217391	138	3466	0.039815349	3	0	1.181	3883.6
WOP	64.6	570.6	46	12.40434783	110	543	0.202578269	1	0	0.404	524.6
WOP	86.1	1039.9	46	22.60652174	153	1008	0.151785714	1	0	0.413	993.9
AGR(S).DW	1335.1	1500.1	138	10.87028986	166	617	0.26904376	1	0	1.343	1362
WOP	86.1	561.4	36.8	15.25543478	92	1482	0.062078273	1	0	0.372	524.6
WOP	193.8	593.6	32.2	18.43478261	78	492	0.158536585	1	0	0.51	561.4
AGR(S).DW	1507.3	1582.9	133.4	11.86581709	170	994	0.171026157	1	0	1.197	1449.4
WOP	473.7	685.6	59.8	11.46488294	69	644	0.107142857	1	0	0.501	625.8
WOP	323	570.6	41.4	13.7826087	97	534	0.18164794	1	0	0.469	529.2
AGR(S).DW	1485.8	1541.5	138	11.17028986	161	1173	0.137254902	3	0	1.181	1403.4
WOP	473.7	570.6	55.2	10.33695652	106	534	0.198501873	1	0	0.429	515.4
WOP	86.1	579.8	64.4	9.00310559	110	561	0.196078431	1	0	0.396	515.4
AGR(S).DS	1335.1	1587.8	143.2	11.08798883	169	696	0.242816092	3	0	1.108	1444.6
P(A)(S)	344.5	3748.3	221.3	16.93764121	338	508	0.665354331	0	30	0.501	3527
BE	344.5	3625.9	147.2	24.63247283	331	368	0.899456522	0	17	3.729	3478.7
AGR(S).DS	409.1	1451.1	84.6	17.15248227	176	729	0.241426612	1	0	0.967	1366.6
AM(S)	559.9	800.4	397	2.016120907	429	768	0.55859375	0	0	0.583	403.5
DGW	624.5	1658	564.1	2.939195178	658	590	1.115254237	0	0	1.695	1093.9
WP	301.5	864.2	193.4	4.468459152	199	852	0.233568075	1	0	0.175	670.8
DW	2519.4	2592.6	1939.9	1.336460642	2478	1976	1.254048583	4	0	0.865	652.7
MODW	1873.4	2230	1710.3	1.303864819	2006	1813	1.106453392	4	0	0.813	519.7
WP	344.5	1015.3	175.3	5.791785511	187	985	0.189847716	0	0	0.139	840
MODW	2454.8	2526.1	1716.3	1.471828934	1765	2170	0.813364055	4	0	0.47	809.8
DW	1830.3	1915.7	1553.1	1.233468547	1915	1547	1.237879767	2	0	0.568	362.6
DGW	1012.1	3118.3	507.6	6.14322301	1414	1378	1.026124819	1	0	1.811	2610.7
NW	3660.6	3940.2	3202.9	1.230197633	3372	3505	0.962054208	2	0	0.797	737.3
UC(S).MODW	710.6	1365.8	646.6	2.112279616	780	1342	0.581222057	4	0	2.788	719.2
C(S)	818.3	912.5	767.5	1.188925081	894	834	1.071942446	0	0	0.271	145
AW	2519.4	2589.6	1546.9	1.674057793	1538	2538	0.605988968	4	0	1.573	1042.7
MODW	2497.9	2581	1931.5	1.33626715	2290	2384	0.96057047	6	0	2.534	649.5
DC(S)	753.7	923	649.5	1.421093149	940	769	1.22236671	0	0	0.257	273.5
W	2476.3	2606.7	2239.2	1.164121115	2308	2407	0.958869963	4	0	1.276	367.5
BE	301.5	2767.8	133	20.81052632	230	236	0.974576271	1	30	2.945	2634.8
AC(S).MODW	2411.7	2659.1	942.8	2.820428511	991	2659	0.372696502	3	0	1.687	1716.3
C(S)	753.7	815.8	695	1.17381295	774	774	1	0	0	0.227	120.8
AW	2540.9	2634.9	2217.9	1.188015691	1294	2550	0.50745098	2	0	1.032	417
P	301.5	1709.3	170.9	10.00175541	188	231	0.813852814	1	30	2.211	1538.4
W(L)	2562.5	2700.7	2273.4	1.187956365	2282	2667	0.855643045	3	0	1.464	427.3
C(S)	753.7	811.9	675.2	1.202458531	778	778	1	0	0	0.186	136.7
UW	2390.2	2538.3	2264.8	1.120761215	2513	2427	1.035434693	1	0	0.668	273.5
MODW(L)	2540.9	2683.2	2223.9	1.206529071	2278	2594	0.878180416	6	0	2.019	459.3
C(H)(S)	839.8	905.9	760.6	1.191033395	855	786	1.08778626	0	0	0.216	145.3
AC(H)	775.2	1145.2	692.3	1.654196158	812	1145	0.709170306	1	0	0.531	452.9
W(L)	2540.9	2675.1	2410.1	1.109953944	2487	2590	0.96023166	4	0	1.582	265
DC(S)	732.1	871.7	666.6	1.307680768	812	667	1.217391304	0	0	0.21	205.1
C(S)	689.1	820.5	658.1	1.246771007	820	778	1.053984576	1	0	0.229	162.4
DGW(L)	387.6	1683.7	196.6	8.564089522	504	376	1.340425532	0	0	2.632	1487.1
UC(S).C(H)	732.1	1196.5	666.6	1.794929493	761	1128	0.67464539	2	0	1.829	529.9
UC(H)	775.2	1076.9	666.6	1.615511551	846	1008	0.839285714	1	0	0.599	410.3
UC(H)	667.5	974.3	615.3	1.583455225	974	949	1.026343519	1	0	0.816	359
MODC	667.5	965.8	521.3	1.852676002	949	590	1.608474576	2	0	1.069	444.5
DGR	409.1	1017	187.3	5.429791778	897	359	2.498607242	0	0	1.322	829.7
DSQ.MODC	689.1	1414.1	519.7	2.720992881	1348	550	2.450909091	3	0	1.11	894.4
GR(S)	150.7	211.5	96.7	2.187176836	163	163	1	0	0	0.17	114.8
NSQ	1055.1	1130.1	912.5	1.238465753	949	985	0.963451777	1	0	0.21	217.6
MODC	753.7	979	513.7	1.905781585	967	538	1.79739777	2	0	0.857	465.3
GR(S)	279.9	332.4	181.3	1.833425262	199	266	0.748120301	1	0	0.192	151.1
DSQ.MODC	689.1	1402	308.2	4.54899416	1148	375	3.061333333	3	0	1.087	1093.8
NSQ	1636.5	2006.4	1426.2	1.406815313	1523	1559	0.976908275	1	0	0.154	580.2
MODC	710.6	1015.3	314.3	3.230353166	979	351	2.789173789	2	0	1.656	701
DGR	172.3	253.8	84.6	3	242	85	2.847058824	0	0	1.075	169.2
GR(S).SQ.MODC	646	1317.4	145	9.085517241	175	447	0.391498881	5	0	1.966	1172.4
MODGR	387.6	447.2	169.2	2.643026005	308	199	1.547738693	3	0	2.01	278
GR(S).SQ	172.3	3088.1	120.9	25.54259719	169	2913	0.058015791	1	0	0.638	2967.2
MODGR	301.5	374.7	169.2	2.214539007	320	248	1.290322581	2	0	1.652	205.5
GR(S).SQ	193.8	2912.9	145	20.08896552	157	2901	0.054119269	1	0	0.595	2767.9
MODGR	366.1	404.9	181.3	2.233314948	284	205	1.385365854	2	0	2.053	223.6
DGR	150.7	193.4	78.6	2.460559796	139	91	1.527472527	0	0	0.926	114.8
NGR	301.5	410.9	145	2.833793103	272	163	1.668711656	1	0	1.258	265.9
GR(S).SQ.MODGR	646	1371.8	205.5	6.675425791	260	1366	0.19033675	3	0	1.232	1166.3
GR(S)	279.9	350.5	229.6	1.526567944	260	326	0.797546012	0	0	0.271	120.9
DC(H)(S)	732.1	852.1	670.8	1.270274299	828	671	1.233979136	1	0	0.244	181.3
GR(S).SQ	150.7	1367.4	85.5	15.99298246	137	1256	0.109076433	1	0	0.681	1281.9
MODC	753.7	905.9	534.2	1.695806814	637	573	1.111692845	2	0	0.772	371.7
GR(S).ASQ	172.3	2779.9	114.8	24.21515679	181	2683	0.067461796	3	0	0.69	2665.1
GR(S).SQ.MODGR	667.5	1468.5	108.8	13.49724265	133	653	0.203675345	4	0	1.302	1359.7
DGR	64.6	102.7	42.3	2.427895981	60	60	1	0	0	0.445	60.4
GR(S).ASQ	150.7	2441.5	102.7	23.77312561	145	677	0.214180207	4	0	0.611	2338.8
GR(S).ASQ.AC	710.6	2683.2	120.9	22.19354839	157	913	0.17196057	5	0	1.582	2562.3
GR(S).DSQ.MODC	667.5	1867.4	108.8	17.16360294	163	586	0.278156997	5	0	1.468	1758.6
GR(S).DSQ.MODC	689.1	2453.6	114.8	21.3728223	151	290	0.520689655	4	0	1.337	2338.8
GR(S).NSQ	172.3	3196.9	120.9	26.44251447	145	2985	0.048576214	62	0	0.723	3076
AGR(S).DC	193.8	918.6	120.9	7.598014888	133	616	0.215909091	2	0	1.127	797.7
GR(S).DSQ.MODC(S)	172.3	2634.9	108.8	24.21783088	145	435	0.333333333	3	0	1.285	2526.1
NSQ	1571.9	1674	1444.3	1.159038981	1446	1456	0.993131868	1	0	0.219	229.7
AC(S)	689.1	749.4	574.1	1.3053475	616	695	0.886330935	0	0	0.568	175.3
NSQ.DC	710.6	2816.2	393.1	7.164080387	1873	459	4.080610022	2	0	1.038	2423.1
DGW	495.3	2324.7	230.8	10.07235702	538	504	1.067460317	1	0	1.557	2093.9
WP	323	991.4	205.1	4.833739639	231	932	0.247854077	1	0	0.21	786.3
AW	2648.6	3068.2	2555.4	1.200673084	2555	3060	0.83496732	0	0	0.186	512.8
DGW	473.7	2093.9	299.1	7.000668673	504	496	1.016129032	0	0	1.836	1794.8
WP	236.9	658.1	205.1	3.208678693	214	607	0.352553542	0	0	0.201	453
AW	2648.6	3897.2	2316.1	1.682656189	2376	3846	0.617784711	0	0	0.245	1581.1
DW(L)	3466.8	3871.6	2256.3	1.715906573	3837	2376	1.61489899	8	0	2.648	1615.3
UC(S)	646	743.3	592.2	1.255150287	719	665	1.081203008	1	0	0.2	151.1
UC(S)	710.6	854.7	688.9	1.240673538	822	804	1.02238806	1	0	0.168	165.8
AC(S).AW	1184.3	1529	701	2.181169757	737	1366	0.539531479	1	0	1.268	828
UC(S).MODC(H)	1141.3	1257	676.8	1.857269504	683	1215	0.562139918	5	0	1.582	580.2
AC(H)	1162.8	1390	864.2	1.608423976	919	1342	0.684798808	4	0	0.927	525.8
MODGR(L)	430.7	574.1	229.6	2.50043554	405	266	1.522556391	5	0	2.892	344.5
UC(S).MODW(L)	1076.7	1323.5	743.3	1.78057312	749	1263	0.593032462	10	0	2.706	580.2
UC(S).W(L)	2519.4	2779.9	973	2.857040082	1009	2532	0.39849921	1	0	2.261	1806.9
AC(S).MODW(L)	2584	2640.9	701	3.767332382	743	2611	0.284565301	8	0	2.373	1939.9
AGR(H)	344.5	737.3	90.6	8.137969095	133	689	0.193033382	0	0	0.766	646.7
AGR(H)	323	525.8	102.7	5.11976631	127	483	0.262939959	0	0	0.754	423.1
BP	732.1	827.9	646.6	1.280389731	749	749	1	0	0	0.14	181.3
BP(A)	689.1	1027.4	628.5	1.63468576	719	997	0.72116349	0	0	0.21	398.9
AGR(H)	323	725.2	193.4	3.749741468	199	707	0.281471004	0	0	0.646	531.8
AGR(H)	323	507.6	175.3	2.89560753	205	477	0.429769392	0	0	0.638	332.3
BP	689.1	725.2	489.5	1.481511747	610	610	1	0	0	0.131	235.7
BP	602.9	713.1	477.4	1.493715961	622	622	1	0	0	0.131	235.7
PE.AM	559.9	756.4	85.5	8.846783626	107	714	0.149859944	2	0	1.891	670.9
PE.AM	301.5	726.5	170.9	4.251023991	218	637	0.342229199	2	0	1.101	555.6
PE.AM(S)	602.9	682.9	374.7	1.822524686	405	635	0.637795276	0	0	0.618	308.2
PE.MM	495.3	652.7	338.4	1.928782506	369	526	0.701520913	4	0	1.896	314.3
PE.AM	430.7	634.5	229.6	2.763501742	254	586	0.433447099	0	0	0.705	404.9
MM	516.8	725.2	344.5	2.105079826	351	520	0.675	7	0	2.261	380.7
BA(P)	172.3	580.2	102.7	5.64946446	169	538	0.314126394	0	0	0.559	477.5
BA(P)	172.3	616.4	102.7	6.00194742	157	586	0.267918089	0	0	0.638	513.7
GR.UW	344.5	3136.6	59.8	52.45150502	128	2624	0.048780488	2	0	1.442	3076.8
GR.UW	323	3444.2	111.1	31.00090009	162	2726	0.059427733	2	0	1.373	3333.1
PE.AM	452.2	761.5	108.8	6.999080882	127	737	0.172320217	0	0	1.001	652.7
GW	818.3	2544.2	90.6	28.0816777	115	133	0.864661654	0	0	1.273	2453.6
GW	753.7	2858.5	96.7	29.56049638	103	79	1.303797468	0	0	1.137	2761.8
PE.AGR(H)	279.9	483.5	114.8	4.211672474	127	471	0.269639066	0	0	0.902	368.7
PE.AGR(H)	301.5	622.5	102.7	6.06134372	115	598	0.192307692	0	0	1.026	519.8
SQ	753.7	1112	459.3	2.42107555	786	786	1	0	0	0.136	652.7
SQ	646	852.1	477.4	1.784876414	659	659	1	0	0	0.136	374.7
UC(S).AW	732.1	1643.8	701	2.344935806	816	1620	0.503703704	2	0	0.322	942.8
UC(S).W	732.1	1335.6	682.9	1.955776834	737	1317	0.559605163	2	0	2.509	652.7
NSQ	1356.6	1871.7	1230.7	1.520841797	1265	1299	0.97382602	1	0	0.296	641
NSQ	1851.9	2222.1	1555.5	1.428543877	1581	1991	0.79407333	1	0	0.259	666.6
DSQ	1550.4	2128.1	1470	1.447687075	2077	1479	1.404327248	0	0	0.21	658.1
AGR	301.5	427.3	196.6	2.173448627	316	350	0.902857143	0	0	1.137	230.7
GR(S).SQ.AC	689.1	2102.4	102.6	20.49122807	145	675	0.214814815	5	0	1.594	1999.8
SQ.MODC	667.5	1991.3	504.2	3.949424831	1897	581	3.265060241	3	0	1.063	1487.1
GR(S).SQ.DC	193.8	2811.8	119.7	23.49039265	128	419	0.30548926	2	0	1.631	2692.1
MODC(L)	452.2	1017	273.5	3.718464351	974	291	3.347079038	3	0	2.262	743.5
GR	236.9	290.6	179.5	1.618941504	214	214	1	0	0	1.57	111.1
DSQ	1851.9	1940.1	1529.8	1.268204994	1914	1590	1.203773585	0	0	0.297	410.3
GR(S).DSQ	193.8	2734.9	111.1	24.61656166	162	2179	0.07434603	1	0	0.692	2623.8
GR(S).DSQ	279.9	2290.5	119.7	19.13533835	154	1701	0.090534979	2	0	0.568	2170.8
AC	1292	1393.1	1162.3	1.198571797	1205	1367	0.881492319	0	0	0.767	230.8
AW(L)	2454.8	2598.1	1777.7	1.46149519	1795	2530	0.709486166	4	0	1.965	820.4
GR(S).SQ.NC	129.2	2709.2	68.4	39.60818713	85	2701	0.031469826	3	0	1.145	2640.8
SQ.MODC	624.5	1307.6	521.3	2.508344523	1265	573	2.207678883	4	0	1.206	786.3
SQ.MODC	689.1	2307.6	504.2	4.576755256	2282	547	4.171846435	3	0	0.795	1803.4
GR(S).NSQ	193.8	2811.8	128.2	21.93291732	171	983	0.173957274	2	0	0.498	2683.6
AC	366.1	803.4	273.5	2.937477148	436	769	0.566970091	1	0	0.254	529.9
ASQ	2390.2	2700.7	2307.6	1.170350147	2513	2513	1	0	0	0.201	393.1
TI	323	3472.2	264	13.15227273	327	349	0.936962751	0	0	1.267	3208.2
P(L)	323	1915.1	113.9	16.81387182	161	322	0.5	1	37	3.646	1801.2
P(MOD)(L)	323	3708.1	94.9	39.07376185	152	367	0.414168937	3	30	3.6	3613.2
AGR(S).UW	387.6	1866.7	94.9	19.67017914	146	607	0.240527183	3	0	0.926	1771.8
AGR.DW	172.3	1752.8	94.9	18.46996839	152	1392	0.109195402	3	0	1.081	1657.9
AGR.MODW	150.7	2157.8	75.9	28.42951252	114	766	0.148825065	3	0	1.267	2081.8
AGR	150.7	221.5	82.3	2.691373026	158	190	0.831578947	1	0	0.834	139.2
MODS	1485.8	1874.8	1212.6	1.546099291	1852	1239	1.494753834	2	0	0.511	662.2
NS	1227.4	1364.7	1056	1.292329545	1195	1239	0.96448749	3	0	0.542	308.7
AGR.UW	172.3	3382.7	107.4	31.49627561	134	2470	0.054251012	4	0	1.678	3275.3
AGR.S	1313.5	1646.6	116.3	14.15821152	143	1217	0.117502054	2	0	1.739	1530.3
AGR.MODS	1313.5	1619.7	98.4	16.46036585	170	725	0.234482759	4	0	1.984	1521.3
AM(P)(S)	516.8	3015.8	246.8	12.21961102	506	551	0.918330309	1	0	0.63	2769
GW(L)	839.8	2986.7	556.8	5.36404454	848	759	1.117259552	3	0	3.664	2429.9
AGR(S).NW	172.3	2738.4	107.4	25.4972067	143	1494	0.095716198	2	0	0.766	2631
AGR(S).NS	1313.5	1797.1	94.9	18.93677555	139	1057	0.131504257	2	0	1.502	1702.2
AGR(S).UW	215.3	3765	113.9	33.05531168	139	1493	0.093101139	2	0	1.154	3651.1
AGR(S).C	1335.1	1752.8	113.9	15.38893766	152	696	0.218390805	3	0	2.045	1638.9
AGR(S).C	1399.7	1664.2	107.6	15.46654275	139	1050	0.132380952	2	0	1.853	1556.6
WOP(L)	64.6	518.9	31.6	16.42088608	63	481	0.130977131	0	0	0.472	487.2
GR(S).MODC	710.6	1139	101.2	11.25494071	139	570	0.243859649	3	0	1.363	1037.8
GR(S).MODC	172.3	822.6	94.9	8.668071654	120	475	0.252631579	5	0	1.564	727.7
GR(S).UC	172.3	1404.3	89.1	15.76094276	110	1377	0.079883805	5	0	0.556	1315.3
NM(S)	538.3	601.4	318.9	1.885857636	346	347	0.997118156	1	0	0.483	282.5
TI(A)(L)	452.2	902	227.8	3.959613696	310	410	0.756097561	0	0	4.303	674.3
SC(S)	602.9	1785.9	91.1	19.60373216	155	219	0.707762557	0	0	0.615	1694.8
TI(A)(S)	430.7	2587.7	244.8	10.57066993	277	850	0.325882353	0	0	0.551	2342.9
TI(MOD)(L)	344.5	837.6	186.8	4.483940043	213	374	0.569518717	4	27	3.301	650.7
GW.SC	602.9	2499.8	489.7	5.104758015	612	651	0.940092166	6	0	4.85	2010.2
AGR(S).US	172.3	1508	104.8	14.38931298	155	1125	0.137777778	2	0	1.702	1403.2
SC(A)	559.9	2641.6	341.5	7.735285505	361	773	0.467011643	0	0	1.038	2300.1
SC(MOD)	602.9	3198.2	364.5	8.774211248	702	647	1.085007728	3	0	1.699	2833.7
SC(MOD)	602.9	2769.9	300.7	9.211506485	538	620	0.867741935	3	0	2.174	2469.2
SC(S)	430.7	2523.9	373.6	6.755620985	428	410	1.043902439	0	0	0.531	2150.3
SC(MOD)(L)	430.7	2378.1	337.1	7.05458321	503	483	1.041407867	5	0	3.164	2041
GW(A)	667.5	2158.4	438.1	4.926729057	625	1269	0.49251379	0	0	0.979	1720.2
TI(A)(S)	495.3	2306.5	309.3	7.457161332	509	470	1.082978723	1	0	0.546	1997.3
P(MOD)	516.8	2660.9	128.9	20.64313421	161	522	0.308429119	1	20	1.093	2532
BE(MOD)	516.8	3380.4	236.9	14.26931195	273	528	0.517045455	2	30	3.027	3143.5
WOP(L)	86.1	463.7	42.9	10.80885781	34	395	0.086075949	0	0	0.467	420.7
NS	1615	1700.7	304.1	5.592568234	1570	360	4.361111111	1	0	0.484	1396.5
NS	1033.6	1911.7	974.5	1.961723961	1030	1027	1.00292113	1	0	0.781	937.2
GR.MODW	1270.5	1413.2	131.7	10.73044799	176	404	0.435643564	5	0	2.1	1281.6
SC(H)	1335.1	3525.5	1067.6	3.302266767	1303	1378	0.945573295	0	0	0.861	2457.9
SC(H)	3036.2	3190.3	1042.8	3.059359417	1539	1514	1.01651255	0	0	0.927	2147.6
GR.DW	1119.7	1353.1	117.9	11.47667515	155	919	0.168661589	3	0	2.021	1235.2
NM	839.8	887.6	577.2	1.537768538	745	596	1.25	3	0	1.137	310.3
DS	1442.7	1676.6	1173.1	1.429204671	1272	1179	1.078880407	2	0	0.804	503.5
GW(A)	538.3	3004.5	286.1	10.50157288	311	555	0.56036036	1	0	0.901	2718.4
GW(S)	646	1607.5	530.2	3.031874764	631	623	1.012841091	0	0	0.696	1077.3
M(L)	473.7	535.6	386.8	1.384694933	476	446	1.067264574	2	0	2.552	148.8
MM(P)	538.3	648	416.6	1.555448872	585	623	0.939004815	4	0	1.365	231.4
DM	408.7	591.2	365.2	1.618838992	548	409	1.339853301	0	0	1.481	226.1
P(S)	323	3236	196.1	16.5017848	313	349	0.896848138	2	0	0.605	3039.9
PE.DM(S)	581.4	845.8	435.1	1.943920938	827	441	1.875283447	2	0	0.621	410.6
PE.MM(L)	581.4	747.7	202.3	3.695996045	239	680	0.351470588	7	0	2.71	545.5
PE.AM(L)	452.2	705.9	125.9	5.606830818	162	607	0.266886326	5	0	2.038	580
MM(S)	710.6	782.4	467.6	1.673224979	607	486	1.248971193	2	0	0.813	314.7
AGR(S)	172.3	242.8	58.5	4.15042735	99	189	0.523809524	2	0	0.601	184.3
SC(L)	559.9	3608.8	324.8	11.11083744	568	577	0.98440208	2	0	2.175	3284
WOP(L)	172.3	409.3	88.2	4.640589569	145	397	0.365239295	1	0	0.384	321.2
WOP(L)	172.3	334	62.3	5.361155698	142	316	0.449367089	1	0	0.384	271.6
